# Supplementary material for: Double-Stranded RNA Viruses Are Released From Trichomonas vaginalis Inside Small Extracellular Vesicles and Modulate the Exosomal Cargo
Source: Front Microbiol. 2022 May 4;13:893692. doi: 10.3389/fmicb.2022.893692 (PMC9114709; doi:10.3389/fmicb.2022.893692)
Supplement: Supplementary file 2 [file Table_1.XLSX]

## Sheet: List1
Table S1. List of primers
Gene name	ID	Forward primer	Reverse primer
Tsp1	TVAG_019180	5´ -TACGCATATGACCTGCTGTTCATGCATG- 3´	5´-CATGGGATCCAACGTATGTGATGCCTTCC- 3´
BspA	TVAG_268070	5´ -TATCATATGCTTTCTCTTCTCTTATCTGCATC- 3´	5´-ATACGGTACCTACTGTCTGTGTAAGAAGGG- 3´
TVV1 RdRp		ATTAGCGGTGTTTGTGATGCA	CTATCTTGCCATCCTGACTC
TVV2 RdRp		GCTTGAGCACTGCTCGCG	TCTCTTTTGGCATCGCTT
TVV3 RdRp		AAATTAATCAACACCCTCC	CAGATCACTTTGTGTGTC
TVV1 RdRp (Tv7949)		GACTCACATTCGATCCGACAA	AGCGTTCTTCCAAATGGTACT
DNA topoisomerase II	TVAG_038880	ATCGGTGTCGGTTGGTCAAG	TGGCTGTTTGACACCGTCTTT
BirA		TGATCGTATCGGAGAGCTTAAA	CGCCAGAACATCGACAAATATAA
Puromycin acetyl transferase		GTCACCGAGCTGCAAGAA	CCGATCTCGGCGAACAC
TvRIC2	TVAG_167830	CATCCAGAGTTACATGAAGTTAAG	GTTGGTATACGAATGGGAATAAG
TvUnknown gene	TVAG_320200	CAATCTCTAGCAACACCTAATG	CCGTGTCTTTGTGCATAATC
TvBspA	TVAG_268070	CTCTCAGAAACCTCAAGAAGA	GTGGAGATCCTGTGGATAAG
TvCMGC family protein kinase	TVAG_267930	CTGAGTCTCCAAGAACTCTATT	CACGCTTATGGCTTTCATTTA
TvHypothetical protein	TVAG_004030	AAGTTGAATTACATGGCTACAC	ATCAACGCCATCATTAGAAAC
TvUnknown gene	TVAG_342940	CCACCTTCTTTATCAACCATTC	CATGAGTTGGAGGAACAATAAC
TvUnknown gene	TVAG_098820	GTCCACATATTCGCTTTGTC	GAGTTCCTCTGACTTGACTT
TvUnknown gene	TVAG_173650	CTTCGAAGCCTGTGATTTAG	GTCAAACTGGCGAAGATATG
TvUnknown gene	TVAG_457010	GAGTTATCGGCCACAATTTAC	GTCCAACAATCATACTAGCTAAAG
Tvleishmanolysin-like metallopeptidase	TVAG_064330	GAGAGTAACTGCTCTAGGTAAA	CTGTTCTATCTCTTGGACTTTG
TVV1 RdRp ORF		ATGAATTACGTTAGTATTCTCAAACACAA	TTATGAAGAAGAAGAAATCAAGCTAGTG
TVV2 RdRp ORF		GCTTGAGCACTGCTCGCG	TTAAACGTAGACTGGCTTGATTAGGTTG
TVV3 RdRp ORF		ATGGATCATGTCTCAGATATAGCTTAT	TCAACCACTGCGTAGTCCGTGAC
TVV1 Capsid ORF		ATGGAGGCTTCTGCTAATGTGTTA	CTCAAAAAGGGATCCTACGCGGA
TVV2 Capsid ORF		ATGGCTTCGACGCTAATATCGTCTGA	TCAGCAAACTCGAGTCCTTGACTGT
TVV3 Capsid ORF		ATGTCAGCTCCCGAGCCCTTAAATAC	GATGGCAAATCCAGAAACAAGGACATT
