# Supplementary material for: Double-Stranded RNA Viruses Are Released From Trichomonas vaginalis Inside Small Extracellular Vesicles and Modulate the Exosomal Cargo
Source: Front Microbiol. 2022 May 4;13:893692. doi: 10.3389/fmicb.2022.893692 (PMC9114709; doi:10.3389/fmicb.2022.893692)
Supplement: Supplementary file 3 [file Table_2.XLSX]

## Sheet: List1
Table S2. List of proteins identified in the sEVs proteome from TV79-49c1+ (TVV plus), and TV79-49c1- (TVV minus) and comparison with other T. vaginalis proteomes (exosomes, surface proteins, membrane vesicles, and lysosomes).
Tvag_IDs	Difference	P value_pn	FC_pn	COG category	Manual_annotation	pfam_annotation	eggnog_description	HHblits_annotation	transmembrane_helix_number	Signal_peptide_predition	Lysosome (Zimman et al., 2021)	Exosomes (Twu et al, 2013)	Surface (De Miguel et al., 2010)	Membrane vesicles (Nievas et al., 2018)	Secretome (Stáfková et al. 2018)	Evs (Govender et al., 2020)
TVAG_306100	Enriched in TVV minus	0.00799061	-1.56924	I	NA	PAP2 (Family)	phosphatidate phosphatase activity	acidPPc domain-containing protein (100); acidPPc domain-containing protein (100); acidPPc domain-containing protein (100); Bifunctional diacylglycerol diphosphate phosphatase/phosphatidate phosphatase (100); acidPPc domain-containing protein (100); CYFA0S03e00672g1_1 (100); acidPPc domain-containing protein (100); Lipid phosphate phosphatase 2 (100); Os05g0549900 protein (100); acidPPc domain-con…	6	no N-terminal seuqence detected	NA	NA	NA	NA	NA
TVAG_284370	Enriched in TVV minus	0.004692	-2.27461	M	NA	LRR_6 (Repeat)	barbed-end actin filament uncapping	Leucine-rich repeat-containing protein 16C (100); Leucine-rich repeat-containing protein 16A (100); Leucine-rich repeat-containing protein 16C-like protein (100); CARMIL3 (100); CARMIL1 (100); Leucine-rich repeat-containing protein 16A (Fragment) (100); Leucine-rich repeat-containing protein 16C (Fragment) (100); Leucine-rich repeat-containing protein 16A (100); 39S ribosomal protein L52, mitocho…	0	no N-terminal seuqence detected	NA	NA	NA	NA	NA
TVAG_405170	Enriched in TVV minus	0.00181495	-1.28379	Z	NA	Cofilin_ADF (Domain) ; Cofilin_ADF (Domain)	negative regulation of actin filament polymerization	Twinfilin actin binding protein 1 (100); twinfilin-1 (100); Twinfilin-1 (Fragment) (100); Cofilin/tropomyosin-type actin-binding protein (100); Twinfilin actin-binding protein 1a (100); Twinfilin-2 (Fragment) (100); LOW QUALITY PROTEIN: twinfilin-1 (100); Toll-like receptor 9 (100); Actin depolymerizing protein (100); Twinfilin actin-binding protein 2b (100)	0	no N-terminal seuqence detected	TVAG_405170	TVAG_405170	NA	TVAG_405170	TVAG_405170
TVAG_064890	Enriched in TVV minus	0.00039534	-1.56899	G	NA	Alpha_L_fucos (Domain) ; F5_F8_type_C (Domain) ; Calx-beta (Domain) ; Calx-beta (Domain)	alpha-L-fucosidase activity	Alpha-L-fucosidase (100); Calx-beta domain protein (100); Alpha-L-fucosidase (100); Alpha-L-fucosidase (100); F5/8 type C domain-containing protein (100); Beta-N-acetylhexosaminidase (100); Alpha-L-fucosidase (100); Serine protease (100); Beta-N-acetylhexosaminidase (100); F5/8 type C domain protein (100)	1	no N-terminal seuqence detected	NA	NA	TVAG_064890	NA	TVAG_064890
TVAG_034600	Enriched in TVV minus	0.000557933	-1.42792	P	NA	Cation_ATPase_N (Domain) ; E1-E2_ATPase (Family) ; Cation_ATPase (Family) ; Cation_ATPase_C (Family)	calcium-transporting ATPase activity	Cation_ATPase_C domain-containing protein (100); Calcium-transporting ATPase (100); Putative plasma membrane calcium-transporting atpase 3-like isoform 3 (Fragment) (100); Calcium-transporting ATPase (100); Haloacid dehalogenase (100); Calcium-transporting ATPase (100); Calcium-transporting ATPase (100); ATPase (100); Putative cation-transporting ATPase F (100); Calcium-transporting ATPase (100)	10	no N-terminal seuqence detected	NA	NA	NA	NA	NA
TVAG_492720	Enriched in TVV minus	0.000861004	-1.63748	S	NA	WD40 (Repeat)	positive regulation of dense core granule transport	WD_REPEATS_REGION domain-containing protein (100); WD_REPEATS_REGION domain-containing protein (100); WD40 repeat-containing protein (100); WD_REPEATS_REGION domain-containing protein (100); Serine/threonine protein kinase with WD40 repeats (100); WD_REPEATS_REGION domain-containing protein (Fragment) (100); WD_REPEATS_REGION domain-containing protein (Fragment) (100); WD40 repeat-containing prot…	0	no N-terminal seuqence detected	NA	NA	NA	NA	NA
TVAG_191500	Enriched in TVV minus	0.00098668	-2.28013	O	NA	Peptidase_M8 (Family)	regulation of choline O-acetyltransferase activity	GP63-like (100); Leishmanolysin-like peptidase (100); GP63-like (100); GP63-like (100); Leishmanolysin-like peptidase (100); GP63-like (100); Leishmanolysin-like peptidase (100); Leishmanolysin-like peptidase (100); Leishmanolysin-like peptidase (Fragment) (100); Leishmanolysin-like peptidase (100)	1	no N-terminal seuqence detected	NA	NA	TVAG_191500	NA	NA
TVAG_421580	Enriched in TVV minus	0.00120843	-1.53048	U	NA	Clat_adaptor_s (Domain) ; Adap_comp_sub (Family)	vesicle-mediated transport	Adaptor complexes medium subunit family protein (100); MHD domain-containing protein (100); AP-2 complex subunit MU (100); Apm4p (100); MHD domain-containing protein (100); MHD domain-containing protein (100); AP-1 complex subunit mu-2 (100); Similar to Saccharomyces cerevisiae YPL259C APM1 Mu1-like medium subunit of the clathrin-associated protein complex (AP-1) (100); MHD domain-containing prot…	0	no N-terminal seuqence detected	TVAG_421580	NA	NA	NA	TVAG_421580
TVAG_230820	Enriched in TVV minus	0.00168606	-2.26013	G	NA	Adaptin_N (Repeat) ; Alpha_adaptinC2 (Domain)	intracellular protein transport	AP-1 complex subunit gamma (100); AP-1 complex subunit gamma (100); AP-1 complex subunit gamma (100); Adaptin_N domain-containing protein (100); GAE domain-containing protein (100); AP-1 complex subunit gamma (100); Adaptin_N domain-containing protein (100); GAE domain-containing protein (100); AP-2 complex subunit alpha (100); AP-2 complex subunit alpha (100)	0	no N-terminal seuqence detected	NA	NA	NA	NA	TVAG_230820
TVAG_373190	Enriched in TVV minus	0.00174361	-1.69542	U	NA	Adaptin_N (Repeat)	clathrin binding	AP complex subunit beta (100); AP complex subunit beta (100); AP complex subunit beta (100); Beta-adaptin (100); Adaptin_N domain-containing protein (100); AP complex subunit beta (100); B2-adapt-app_C domain-containing protein (100); AP complex subunit beta (100); RRM domain-containing protein (100); AP-1 complex subunit beta-1 (100)	0	no N-terminal seuqence detected	NA	NA	NA	TVAG_373190	TVAG_373190
TVAG_477740	Enriched in TVV minus	0.00176485	-2.15783	U	NA	Adaptin_N (Repeat)	clathrin binding	AP complex subunit beta (100); AP complex subunit beta (100); AP complex subunit beta (100); Beta-adaptin (100); Adaptin_N domain-containing protein (100); AP complex subunit beta (100); B2-adapt-app_C domain-containing protein (100); RRM domain-containing protein (100); AP-1 complex subunit beta-1 (100); AP complex subunit beta (100)	0	no N-terminal seuqence detected	NA	NA	NA	NA	NA
TVAG_210210	Enriched in TVV minus	0.00195725	-1.90628	S	NA	PLAC8 (Family)	PLAC8 family	Putative PLAC8 motif-containing protein (100); Protein PLANT CADMIUM RESISTANCE 2 (100); PLAC8 family protein (100); BnaCnng16510D protein (100); Protein PLANT CADMIUM RESISTANCE 2 (100); TSA: Wollemia nobilis Ref_Wollemi_Transcript_28746_1126 transcribed RNA sequence (100); placenta-specific gene 8 protein (99.9); TSA: Wollemia nobilis Ref_Wollemi_Transcript_13379_1113 transcribed RNA sequence (…	0	signal peptide	NA	NA	NA	NA	NA
TVAG_495820	Enriched in TVV minus	0.00204251	-2.054	S	NA	NA	NA	Sporulation-specific protein (97.8); ARAD1C09922p (97.7); Putative myosin class ii heavy chain (Fragment) (97.5); Sporulation-specific protein (97.5); Ubiquitin-like domain-containing protein (97.5); Sporulation-specific protein (97.5); CYFA0S02e03994g1_1 (97.5); CAP-Gly domain-containing linker protein (97.4); Putative myosin class ii heavy chain (Fragment) (97.4); DNA double-strand break repair…	0	no N-terminal seuqence detected	NA	NA	NA	NA	NA
TVAG_457600	Enriched in TVV minus	0.00214312	-1.57269	G	NA	Glyco_hydro_31 (Family)	alpha-1,3-glucosidase activity	Putative glucosidase ii catalytic alpha subunit (100); Putative maltase glucoamylase (Fragment) (100); Probable alpha/beta-glucosidase agdC (100); Alpha 1,3-glucosidase (100); Lysosomal alpha-glucosidase (100); Glucosidase, alpha acid (Pompe disease, glycogen storage disease type II), isoform CRA_a (100); Gal_mutarotas_2 domain-containing protein (100); Alpha-glucosidase (100); Glycosyl hydrolase…	1	no N-terminal seuqence detected	NA	NA	TVAG_457600	NA	NA
TVAG_123500	Enriched in TVV minus	0.00257893	-1.25654	S	NA	Pkinase (Domain)	stress-activated protein kinase signaling cascade	Protein kinase domain-containing protein (100); Protein kinase domain-containing protein (100); Protein kinase domain-containing protein (Fragment) (100); Protein kinase domain-containing protein (100); CYFA0S10e03136g1_1 (100); RHTO0S03e01816g1_1 (100); Non-specific serine/threonine protein kinase (100); Serine/threonine-protein kinase Nek8 (100); Non-specific serine/threonine protein kinase (10…	0	no N-terminal seuqence detected	NA	NA	NA	NA	TVAG_123500
TVAG_182800	Enriched in TVV minus	0.00268192	-2.48796	S	NA	NA	NA	Sporulation-specific protein (98); Sporulation-specific protein (97.8); Chromosome partition protein smc (97.8); Citron Rho-interacting kinase (97.6); Sporulation-specific protein (97.6); CAP-Gly domain-containing linker protein 1 (Fragment) (97.6); CYFA0S02e03994g1_1 (97.6); Chromosome partition protein Smc (97.6); ARAD1C09922p (97.6); CAP-Gly domain-containing linker protein 1 (Fragment) (97.5)	0	no N-terminal seuqence detected	NA	NA	NA	NA	NA
TVAG_316110	Enriched in TVV minus	0.00303902	-1.63145	U	NA	SNARE (Family)	SNAP receptor activity	t-SNARE coiled-coil homology domain-containing protein (Fragment) (100); SNARE domain-containing protein (100); Syntaxin-16 (100); Syntaxin 16 (Fragment) (100); SNARE complex subunit Tlg2 (100); Putative syntaxin 16 (100); t-SNARE coiled-coil homology domain-containing protein (Fragment) (100); Unplaced genomic scaffold supercont1.13, whole genome shotgun sequence (100); ARAD1A07810p (100); t-SNA…	1	no N-terminal seuqence detected	NA	NA	NA	NA	TVAG_316110
TVAG_275360	Enriched in TVV minus	0.00365886	-9.42479	U	NA	NA	NA	Clathrin-coated vesicle protein (97.6); HEAT repeat protein (95.1); HEAT repeat-containing protein 5B (93.9); CYFA0S17e01948g1_1 (83.9); Importin subunit beta-3 (81.3); HEAT repeat-containing protein 5B (79); CLUMA_CG020017, isoform A (74.1); Heat repeat-containing protein 5b-like isoform x2 (73.7); HEAT repeat-containing protein 5B (Fragment) (66.8); AP-3 complex subunit delta (54.7)	0	no N-terminal seuqence detected	NA	NA	NA	NA	NA
TVAG_190270	Enriched in TVV minus	0.00371929	-1.33966	G	NA	S1-P1_nuclease (Domain)	nuclease	Aspergillus nuclease S(1) (100); Class I nuclease-like protein (100); Endonuclease (100); Aspergillus nuclease S(1) (100); S1/P1 Nuclease (100); S1/P1 Nuclease (100); Aspergillus nuclease S(1) (100); Nuclease S1 (100); Nuclease S1 (100); S1/P1 Nuclease (100)	0	signal peptide	NA	NA	NA	NA	NA
TVAG_029680	Enriched in TVV minus	0.00406256	-2.57454	S	NA	NA	NA	ARAD1C15422p (82.9); proline-rich receptor-like protein kinase PERK10 (82); WSC2-like protein (81.5); WGS project CCBQ000000000 data, contig 00015 (81); REJ domain-containing protein (77.5); cell wall integrity and stress response component 4 isoform X4 (70.6); Unplaced genomic scaffold CY34scaffold_36, whole genome shotgun sequence (69.9); IGv domain-containing protein (66.8); WSC domain-contain…	1	no N-terminal seuqence detected	NA	NA	NA	NA	NA
TVAG_490430	Enriched in TVV minus	0.00423671	-1.28926	S	NA	G-alpha (Domain)	G-protein beta/gamma-subunit complex binding	Putative g protein (100); Guanine nucleotide-binding protein subunit alpha (100); Guanine nucleotide-binding protein G(O) subunit alpha (100); Gpa2p (100); Putative g protein (Fragment) (100); Guanine nucleotide-binding protein subunit alpha-14 (Fragment) (100); G protein alpha q subunit isoform X4 (100); ARAD1D25520p (100); Gpa2p (100); G-alpha-domain-containing protein (100)	0	no N-terminal seuqence detected	NA	NA	NA	NA	NA
TVAG_255370	Enriched in TVV minus	0.00430102	-1.29584	S	NA	NA	NA	AGAP009153-PA-like protein (100); Factor VIII intron 22 protein (100); factor VIII intron 22 protein-like (100); UDP-N-acetylglucosamine 4-epimerase (Fragment) (100); UDP-N-acetylglucosamine 4-epimerase (100); Factor VIII intron 22 protein-like Protein (100); factor VIII intron 22 protein (100); Putative factor VIII intron 22 protein (100); Factor VIII intron 22 protein (100); TPR_REGION domain-c…	0	no N-terminal seuqence detected	NA	NA	NA	NA	NA
TVAG_440920	Enriched in TVV minus	0.004345	-1.61498	O	NA	Rap_GAP (Family) ; Rap_GAP (Family)	GTPase activator activity	Rap/ran-GAP family protein (100); Rap/ran-GAP family protein (100); Putative rap1-gtpase-activating protein rap1gap (100); Putative Rho GTPase-activating protein CG5521 (100); Ral GTPase-activating protein subunit alpha-1 (Fragment) (100); Rap-GAP domain-containing protein (100); Ral GTPase-activating protein subunit alpha-2 (Fragment) (100); Ral GTPase-activating protein subunit alpha-1 (Fragmen…	0	no N-terminal seuqence detected	NA	NA	NA	NA	NA
TVAG_236600	Enriched in TVV minus	0.00446406	-2.6884	G	NA	Glyco_hydro_14 (Domain)	Glycosyl hydrolase family 14	Beta-amylase (100); Beta-amylase (100); Beta-amylase (100); Beta-amylase (100); Beta-amylase (100); Beta-amylase (100); Beta-amylase (100); Beta-amylase (100); Beta-amylase (100); Beta-amylase (100)	0	signal peptide	NA	NA	NA	NA	NA
TVAG_416950	Enriched in TVV minus	0.00495766	-2.80783	U	NA	Sec1 (Family)	vesicle docking involved in exocytosis	Sec1 family protein (100); NCU06192-like protein (100); Vacuolar protein sorting-associated protein 45 (Fragment) (100); Sec1 family protein (100); CYFA0S17e02124g1_1 (100); Vacuolar protein sorting-associated protein 45 (100); Glucose-inhibited division protein A subfamily (100); HIT-type domain-containing protein (100); Pleckstrin homology domain-containing family O member 1 (100); Sec1 family …	0	no N-terminal seuqence detected	NA	NA	NA	NA	NA
TVAG_046750	Enriched in TVV minus	0.00547941	-1.26827	U	NA	RabGAP-TBC (Family)	regulation of vesicle fusion	Rab-GAP TBC domain-containing protein (Fragment) (100); Rab-GAP TBC domain-containing protein (100); Rab-GAP TBC domain-containing protein (100); RabGAP/TBC domain-containing protein (Fragment) (100); Rab-GAP TBC domain-containing protein (100); RabGAP/TBC domain-containing protein isoform 1 (100); TBC1 domain family member 15 (Fragment) (100); Rab-GAP TBC domain-containing protein (100); Putativ…	0	no N-terminal seuqence detected	NA	NA	NA	NA	NA
TVAG_405380	Enriched in TVV minus	0.00584893	-2.04559	I	NA	AMP-binding (Family)	decanoate-CoA ligase activity	Putative AMP-binding enzyme protein (100); 4-coumarate--CoA ligase (100); AMP-binding enzyme (100); Long-chain fatty acid-CoA ligase FAA1 (100); Long-chain-fatty-acid--CoA ligase 5 (100); AMP-binding domain-containing protein (100); AMP-binding domain-containing protein (100); AMP-binding domain-containing protein (100); AMP-binding domain-containing protein (100); AMP-binding domain-containing p…	0	no N-terminal seuqence detected	NA	NA	NA	NA	NA
TVAG_293080	Enriched in TVV minus	0.00628959	-3.09035	O	NA	Peptidase_M8 (Family)	regulation of choline O-acetyltransferase activity	GP63-like (100); GP63-like (100); GP63-like (100); GP63-like (100); GP63-like (100); Leishmanolysin-like peptidase (100); Leishmanolysin-like peptidase (100); Leishmanolysin-like peptidase (100); Leishmanolysin family protein, putative (Fragment) (100); Leishmanolysin family protein, putative (100)	1	no N-terminal seuqence detected	NA	NA	TVAG_293080	TVAG_293080	TVAG_293080
TVAG_478950	Enriched in TVV minus	0.00639648	-1.201	U	NA	Snf7 (Family)	vacuolar transport	Snf7-domain-containing protein (100); Charged multivesicular body protein 6 (100); SNF7 family protein (100); SNF7 family protein (100); Snf7 family protein (100); Charged multivesicular body protein 6 (100); ARAD1D13398p (100); Protein-sorting related protein (Fragment) (100); Charged multivesicular body protein 6 (100); Vacuolar-sorting protein SNF7 (100)	0	no N-terminal seuqence detected	NA	NA	NA	NA	TVAG_478950
TVAG_230210	Enriched in TVV minus	0.00674737	-1.81906	U	NA	SCAMP (Family)	protein transport	Secretory carrier-associated membrane protein (Fragment) (100); Secretory carrier-associated membrane protein (100); Secretory carrier-associated membrane protein (100); Secretory carrier-associated membrane protein (100); Secretory carrier-associated membrane protein (100); Secretory carrier-associated membrane protein (100); Secretory carrier-associated membrane protein (100); Secretory carrier…	4	no N-terminal seuqence detected	NA	NA	NA	NA	NA
TVAG_136510	Enriched in TVV minus	0.00683476	-1.80082	S	NA	NA	NA	Prominin-like protein (100); Prominin-like protein (100); Prominin-1-A (Fragment) (100); Prominin-1-A (100); Prominin 2, isoform CRA_a (100); Prominin 1.s1 splice variant (100); Prominin-1-A (100); Prominin-1-A (100); Prominin-like protein (100); Prominin-2 (100)	6	no N-terminal seuqence detected	NA	NA	TVAG_136510	NA	NA
TVAG_270490	Enriched in TVV minus	0.00769738	-2.30118	O	NA	Peptidase_S8 (Domain)	serine-type endopeptidase activity	Clan SB, family S8, subtilisin-like serine peptidase (100); Clan SB, family S8, subtilisin-like serine peptidase (100); Clan SB, family S8, subtilisin-like serine peptidase (100); Peptidase_S8 domain-containing protein (Fragment) (100); P/Homo B domain-containing protein (100); Calcium-dependent protease (100); Proprotein convertase subtilisin/kexin type 6 (PCSK6) (100); P/Homo B domain-containin…	1	no N-terminal seuqence detected	NA	NA	NA	NA	NA
TVAG_165610	Enriched in TVV minus	0.00773932	-1.14649	O	NA	Redoxin (Domain)	Redoxin	Peroxiredoxin (100); Peroxiredoxin (100); Thioredoxin domain-containing protein (100); Thioredoxin peroxidase (100); Thioredoxin peroxidase (100); Peroxiredoxin (100); Thioredoxin peroxidase (100); Peroxiredoxin (100); Putative peroxiredoxin bcp (100); Alkyl hydroperoxide reductase (100)	0	no N-terminal seuqence detected	NA	NA	NA	TVAG_165610, TVAG_165690	NA
TVAG_035640	Enriched in TVV minus	0.00798628	-1.24068	I	NA	DUF3447 (Repeat) ; Ank_2 (Repeat) ; Ank (Repeat) ; DUF3447 (Repeat) ; Ank_2 (Repeat) ; Ank (Repeat)	protein ubiquitination	ANK_REP_REGION domain-containing protein (100); ANK_REP_REGION domain-containing protein (100); Phosphocholine transferase AnkX (100); Ankyrin repeat protein (100); Phosphocholine transferase AnkX (100); ANK_REP_REGION domain-containing protein (100); ANK_REP_REGION domain-containing protein (100); ANK_REP_REGION domain-containing protein (100); ANK_REP_REGION domain-containing protein (100); ANK…	0	no N-terminal seuqence detected	NA	NA	NA	NA	NA
TVAG_431560	Enriched in TVV minus	0.00824893	-1.85123	S	NA	NA	NA	MOR2-PAG1_N domain-containing protein (98.9); MOR2-PAG1_N domain-containing protein (95.7); Sister chromatid cohesion protein (65.4); Putative nuclear transport receptor ranbp7/ranbp8 importin beta superfamily (64.9); Nipped-B protein (64.4); Nipped-B protein (64.4); Nipped-B protein (62.4); Nipped-B protein (Fragment) (56.9); Nipped-B protein (49.3); HEAT domain containing protein (Fragment) (46…	0	no N-terminal seuqence detected	NA	NA	NA	NA	NA
TVAG_382000	Enriched in TVV minus	0.00900886	-2.8135	S	NA	Methyltransf_11 (Domain)	methyltransferase activity	Methyltransf_25 domain-containing protein (100); Methyltransf_11 domain-containing protein (100); Methyltransf_12 domain-containing protein (99.9); Ubiquinone biosynthesis protein UbiE (99.9); S-adenosylmethionine-dependent methyltransferase (99.9); Type 11 methyltransferase (99.9); Methyltransf_11 domain-containing protein (99.9); Methyltransferase, putative (99.9); Ubiquinone biosynthesis prote…	0	no N-terminal seuqence detected	NA	NA	NA	NA	NA
TVAG_473390	Enriched in TVV minus	0.00936849	-2.0804	S	NA	NA	NA	TWA4_scaffold00001, whole genome shotgun sequence (90.7); SHOCT domain-containing protein (81.7); PASTA domain-containing protein (74.2); Sortilin-Vps10 domain-containing protein (71.2); MotA_ExbB domain-containing protein (70.9); Toll/interleukin-1 receptor domain-containing protein (Fragment) (69.9); DUF4064 domain-containing protein (67.6); ATP-dependent DNA helicase RecG (65.4); Ig-like domai…	1	no N-terminal seuqence detected	NA	NA	NA	NA	NA
TVAG_431140	Enriched in TVV minus	0.00978049	-1.2306	S	NA	NA	NA	VIT domain-containing protein (96.8); Protein MSP1, putative (82.7); ATP-dependent Clp protease ATP-binding subunit (81.4); Solute carrier organic anion transporter family member 4C1 (Fragment) (78.9); HigA family addiction module antidote protein (74.9); EF-hand domain-containing protein (74.4); Synaptobrevin (69.9); Coproporphyrinogen oxidase (67.2); Lipopolysaccharide biosynthesis protein WzzE…	2	no N-terminal seuqence detected	NA	NA	NA	TVAG_431140	NA
TVAG_411170	Enriched in TVV minus	0.00990317	-2.19187	U	NA	Sec7_N (Domain) ; Sec7 (Domain) ; DUF1981 (Family)	regulation of ARF protein signal transduction	SEC7 domain-containing protein (100); Sec7 domain-containing protein (100); Brefeldin A-inhibited guanine nucleotide-exchange protein (100); SEC7 domain-containing protein (100); SEC7 domain-containing protein (100); Brefeldin A-inhibited guanine nucleotide-exchange protein 2 (100); SEC7 domain-containing protein (100); Brefeldin A-inhibited guanine nucleotide-exchange protein 2 (100); Brefeldin …	0	no N-terminal seuqence detected	NA	NA	NA	NA	NA
TVAG_069450	Enriched in TVV plus	0.00897597	1.17236	T	calcium-dependent phospholipid-binding	C2 (Domain) ; Copine (Family)	negative regulation of response to water deprivation	Copine-9-like protein (100); C2 domain-containing protein (100); VWFA domain-containing protein (100); Copine-3 (Fragment) (100); Putative copine (100); Copine-9 (100); Copine domain-containing protein (100); Copine-8 (100); Copine VIII (100); snRNP core protein D1 (100)	0	no N-terminal seuqence detected	NA	NA	NA	TVAG_069450	TVAG_069450
TVAG_044270	Enriched in TVV plus	0.00811416	1.32459	U	Rab, unclassified	Ras (Domain)	GTPase activity	Putative rab subfamily protein of small gtpase (100); Small GTP-binding protein (100); Small GTP-binding protein (100); ARAD1A18854p (100); Small GTPase superfamily, Rab type (100); Rab family, other (100); Ras protein Rab 26 (100); Small GTP-binding protein Rab18 (100); Rab1b, putative (100); Gtp-binding protein rab11 (100)	0	no N-terminal seuqence detected	TVAG_044270	TVAG_044270	NA	TVAG_044270	NA
TVAG_320200	Enriched in TVV plus	0.000188454	1.53677	U	Rab4	Ras (Domain)	regulation of endocytosis	Ras-related protein Rab-14 (Fragment) (100); Putative rab subfamily protein of small gtpase (100); Rab1b, putative (100); Ras protein Rab 26 (100); Small GTP-binding protein Rab18 (100); Rab1 protein (100); Rab family, other (100); Ras small GTPase family Ras subfamily protein (100); Rab1 small GTP-binding protein (100); Ras-related protein Rab-1A (100)	0	no N-terminal seuqence detected	NA	NA	NA	TVAG_320200	NA
TVAG_433230	Enriched in TVV plus	0.00284035	1.80968	O		AAA (Domain) ; AAA_lid_3 (Domain)	proteasome-activating ATPase activity	AAA domain-containing protein (100); AAA domain-containing protein (100); FYVE-type domain-containing protein (100); Regulatory particle triple-A ATPase 3 isoform 2 (100); 26S protease regulatory subunit 6B (100); 26S protease regulatory subunit 6B (Fragment) (100); 26S protease regulatory subunit 6B (100); AAA domain-containing protein (100); GM11458 (100); 26S protease regulatory subunit 6B-lik…	0	no N-terminal seuqence detected	TVAG_433230	NA	NA	NA	TVAG_433230
TVAG_410220	Enriched in TVV plus	0.00630971	1.28529	E	NA	Peptidase_M24 (Domain)	metalloexopeptidase activity	Methionine aminopeptidase 2 (100); Methionine aminopeptidase 2 (100); Methionine aminopeptidase 2 (100); Methionine aminopeptidase 2 (100); Methionine aminopeptidase 2 (100); Methionine aminopeptidase 2 (100); Methionine aminopeptidase (Fragment) (100); Methionine aminopeptidase 2 (100); Methionine aminopeptidase 2 (100); Methionine aminopeptidase 2 (100)	0	no N-terminal seuqence detected	NA	NA	NA	NA	TVAG_410220
TVAG_324980	Enriched in TVV plus	0.00359908	1.43215	C	NA	ATP-synt_ab_N (Domain) ; ATP-synt_ab (Domain)	ATP hydrolysis coupled proton transport	Vacuolar proton pump subunit B (100); ATP-synt_ab domain-containing protein (100); H(+)-transporting two-sector ATPase (100); H(+)-transporting two-sector ATPase (100); Vacuolar proton pump subunit B (100); Vacuolar proton pump subunit B (100); ATP synthase subunit beta (100); ATP synthase subunit beta (100); V-type proton ATPase subunit B (100); Vacuolar proton pump subunit B (Fragment) (100)	0	no N-terminal seuqence detected	TVAG_324980	TVAG_324980	NA	TVAG_324980, TVAG_453110	TVAG_324980
TVAG_037610	Enriched in TVV plus	0.00788523	1.57981	C	NA	V-ATPase_C (Family)	proton-exporting ATPase activity, phosphorylative mechanism	V-type proton ATPase subunit C (100); V-type proton ATPase subunit C (100); V-type proton ATPase subunit C (Fragment) (100); V-type proton ATPase subunit C (Fragment) (100); V-type proton ATPase subunit C (100); V-type proton ATPase subunit C (100); V-type proton ATPase subunit C (100); V-type proton ATPase subunit C (100); V-type proton ATPase subunit C (100); V-type proton ATPase subunit C (100)	0	no N-terminal seuqence detected	TVAG_037610	NA	NA	TVAG_037610	TVAG_037610
TVAG_268070	Enriched in TVV plus	0.000821929	2.54476	M	BspA-like	LRR_5 (Repeat) ; LRR_5 (Repeat) ; LRR_5 (Repeat) ; LRR_5 (Repeat) ; LRR_5 (Repeat)	Leucine rich repeats (6 copies)	Surface antigen BspA-like (100); Non-specific serine/threonine protein kinase (100); Non-specific serine/threonine protein kinase (100); Non-specific serine/threonine protein kinase (100); Leucine rich repeat-containing protein (100); Non-specific serine/threonine protein kinase (100); Leucine-rich repeat domain-containing protein (100); Leucine-rich repeat domain-containing protein (100); leucin…	1	signal peptide	TVAG_268070	NA	TVAG_268070	NA	NA
TVAG_004030	Enriched in TVV plus	0.00222846	2.00017	M	cell adhesion protein discoidin	F5_F8_type_C (Domain)	NA	BACK domain-containing protein (100); F5/8 type C domain-containing protein (100); F5/8 type C domain containing protein (100); F5/8 type C domain-containing protein (100); F5/8 type C domain containing protein (100); F5/8 type C domain containing protein (100); Protein kinase domain-containing protein (100); F5/8 type C domain-containing protein (100); F5/8 type C domain containing protein (100)…	0	no N-terminal seuqence detected	NA	NA	NA	NA	NA
TVAG_083710	Enriched in TVV plus	0.00485613	1.88329	O	NA	HECT (Domain)	ubiquitin protein ligase activity	HECT-type E3 ubiquitin transferase (Fragment) (100); HECT-type E3 ubiquitin transferase (100); E3 ubiquitin-protein ligase (100); E3 ubiquitin-protein ligase (100); HECT-type E3 ubiquitin transferase (100); HECT-type E3 ubiquitin transferase (Fragment) (100); HECT-type E3 ubiquitin transferase (100); HECT-type E3 ubiquitin transferase (100); HECT-type E3 ubiquitin transferase (100); HECT domain-c…	0	no N-terminal seuqence detected	NA	NA	NA	NA	NA
TVAG_267930	Enriched in TVV plus	0.00124217	1.97969	O		Pkinase (Domain)	protein serine/threonine kinase activity	Protein kinase domain-containing protein (100); Protein kinase domain-containing protein (100); Protein kinase domain-containing protein (100); CAMK family protein kinase (100); Putative calcium-dependent protein kinase (100); Cmgc rck mak protein kinase (100); Calcium/calmodulin-dependent protein kinase (100); Serine/threonine-protein kinase Nek8 (100); Protein kinase domain-containing protein (…	0	no N-terminal seuqence detected	NA	NA	NA	NA	NA
TVAG_113270	Enriched in TVV plus	0.00572318	1.88742	S	NA	NA	NA	collagen alpha-1(X) chain-like isoform X3 (95.5); AMPK1_CBM domain-containing protein (89.4); collagen alpha-1(X) chain-like isoform X3 (78.8); AMPK1_CBM domain-containing protein (56.7); collagen alpha-1(X) chain-like isoform X3 (39.1); J domain-containing protein (Fragment) (34.2); RanBP2-type domain-containing protein (30.4); acidic repeat-containing protein-like (24.7); translation initiation…	0	no N-terminal seuqence detected	NA	NA	NA	NA	TVAG_113270
TVAG_485580	insignificant	0.0239456	1.55896	T	erythrophagocytosis	C2 (Domain) ; C2 (Domain) ; C2 (Domain) ; C2 (Domain) ; C2 (Domain) ; C2 (Domain)	GTPase activator activity	C2 domain containing protein (100); C2 domain containing protein (Fragment) (100); C2 domain containing protein (Fragment) (100); C2 domain containing protein (100); C2 domain containing protein (100); C2 domain containing protein (100); C2 domain containing protein (Fragment) (100); C2 domain containing protein (100); C2 domain containing protein (Fragment) (100); C2 domain-containing protein (1…	0	no N-terminal seuqence detected	TVAG_485580	NA	TVAG_485580	NA	TVAG_485580
TVAG_256810	insignificant	0.0233243	2.11035	S		BAR_3 (Domain) ; PH (Domain) ; ArfGap (Domain)	GTPase activator activity	Putative gtpase activating protein (Fragment) (100); Zgc:162872 (100); Arf-gap with coiled-ank repeat and ph domain-containing protein 2 (100); Arf-GAP with coiled-coil, ANK repeat and PH domain-containing protein 2 (100); Transaldolase (100); ArfGAP with SH3 domain, ankyrin repeat and PH domain 1a (100); CLUMA_CG001314, isoform A (100); Arf-GAP with coiled-coil, ANK repeat and PH domain-containi…	0	no N-terminal seuqence detected	NA	NA	NA	NA	NA
TVAG_031030	insignificant	0.0173488	1.26214	U	NA	DUF1681 (Domain)	endocytosis	Putative necap endocytosis associated 1 (100); Adaptin ear-binding coat-associated protein 2 (Fragment) (100); Putative coated pit (Fragment) (100); DUF1681 domain-containing protein (100); Adaptin ear-binding coat-associated protein 1 NECAP-1 (100); DUF1681 domain-containing protein (100); Necap endocytosis associated isoform protein (100); DUF1681 domain-containing protein (100); DUF1681 domain…	0	no N-terminal seuqence detected	NA	NA	NA	NA	TVAG_031030
TVAG_485570	insignificant	0.0205339	1.78626	T	NA	C2 (Domain) ; C2 (Domain) ; C2 (Domain)	endoplasmic reticulum-plasma membrane tethering	C2 domain containing protein (100); AGAP007646-PA-like protein (100); Multiple C2 and transmembrane domain-containing protein 1 (Fragment) (100); C2 domain containing protein (100); Putative conserved plasma membrane protein (Fragment) (100); C2 domain-containing protein (100); C2 domain containing protein (100); C2 domain-containing protein (100); C2 domain-containing protein (100); MCTP2 (Fragm…	0	no N-terminal seuqence detected	TVAG_485570	NA	TVAG_485570	NA	TVAG_485570
TVAG_270930	insignificant	0.0455067	2.02069	S	NA	NA	aggrephagy	Beige/BEACH domain containing protein (100); BEACH domain-containing protein (100); Beige/BEACH domain containing protein (100); Beige/BEACH domain containing protein (Fragment) (100); BEACH domain-containing protein (100); BEACH domain-containing protein (100); Beige/BEACH domain containing protein (100); BEACH domain-containing protein (100); Beige/BEACH domain containing protein (100); BEACH d…	0	no N-terminal seuqence detected	NA	NA	NA	NA	NA
TVAG_583220	insignificant	0.0510002	36.966	U	NA	NA	NA	COPI associated protein (100); COPI associated (97.3); COPI associated protein-domain-containing protein (96.6); COPI associated protein, putative (95.5); Copi-coated vesicle protein (94.8); GATA factor SREP (94.1); COPI associated protein (92.4); Putative membrane protein (91.7); Copi-coated vesicle (90.7); Golgi apparatus membrane protein tvp15 (90.3)	4	no N-terminal seuqence detected	NA	NA	NA	NA	NA
TVAG_044490	insignificant	0.0160014	1.36278	T	Rab, unclassified	Ras (Domain)	GMP binding	Radical SAM protein (Fragment) (68.5); Fido domain-containing protein (64.2); MarR family transcriptional regulator (56.5); Sensor histidine kinase (53.2); Tripartite tricarboxylate transporter TctB family protein (52.5); RING-type domain-containing protein (48.8); Membrane protein (40.8); Translation initiation factor (40.7); Phosphatidylglycerol--prolipoprotein diacylglyceryl transferase (38.4)…	0	no N-terminal seuqence detected	NA	NA	NA	NA	NA
TVAG_462450	insignificant	0.453847	4.21953	U	Rab, unclassified	Ras (Domain)	GTPase activity	Putative rab subfamily protein of small gtpase (100); Rab family, other (100); Small GTP-binding protein (100); Ras small GTPase family Ras subfamily protein (100); Small GTPase superfamily, Rab type (100); Rab1b, putative (100); Gtp-binding protein rab11 (100); Rab small monomeric gtpase (100); ARAD1A18854p (100); Rab-like protein (Fragment) (100)	0	no N-terminal seuqence detected	NA	NA	NA	NA	NA
TVAG_459760	insignificant	0.0242822	1.30349	U	Rab1? Rab14	Ras (Domain)	GTPase activity	Putative rab subfamily protein of small gtpase (100); Rab1b, putative (100); Small GTP-binding protein Rab18 (100); Small GTP-binding protein (100); Rab1 protein (100); Rab family, other (100); Ras-related protein Rab-14 (Fragment) (100); Ras protein Rab 26 (100); Ras small GTPase family Ras subfamily protein (100); RASEF (Fragment) (100)	0	no N-terminal seuqence detected	NA	NA	NA	NA	NA
TVAG_310110	insignificant	0.0255147	1.28109	U	Rab20 by OF, unclassified endocytic by phylogeny	Ras (Domain)	GTPase activity	Phosphocholine transferase AnkX (100); Ankyrin repeat protein (100); Ankyrin repeat protein (100); Phosphocholine transferase AnkX (100); ANK_REP_REGION domain-containing protein (100); ANK_REP_REGION domain-containing protein (100); ANK_REP_REGION domain-containing protein (100); ANK_REP_REGION domain-containing protein (100); ANK_REP_REGION domain-containing protein (Fragment) (100); ANK_REP_RE…	0	no N-terminal seuqence detected	NA	NA	NA	NA	NA
TVAG_178620	insignificant	0.924827	1.13338	U	Rab6	NA	NA	RAB6-interacting golgin (82.4); Putative myosin-i heavy chain-like protein (82.3); Structural maintenance of chromosomes protein 5 (78.7); Heterokaryon incompatibility protein-domain-containing protein (65.1); SH3 domain-containing protein (63.1); Peptidase M23 (62.8); NlpC P60 family protein (62.1); DNA-binding winged helix-turn-helix (WHTH) domain-containing protein (61.2); Flagellar hook-assoc…	0	no N-terminal seuqence detected	NA	NA	NA	NA	TVAG_178620
TVAG_487680	insignificant	0.654675	1.43868	S	SNARE	NA	NA	t-SNARE coiled-coil homology domain-containing protein (100); V-SNARE domain-containing protein (Fragment) (100); Calmodulin (100); Vesicle transport v-SNARE protein (100); t-SNARE coiled-coil homology domain-containing protein (100); Vesicle transport v-SNARE protein (100); t-SNARE coiled-coil homology domain-containing protein (100); Vesicle transport v-SNARE protein (99.9); PremRNAsplicing fac…	1	no N-terminal seuqence detected	NA	NA	NA	NA	NA
TVAG_070550	insignificant	0.0345742	2.24465	U	Syntaxin3 Abhishek	Syntaxin (Domain) ; SNARE (Family)	SNAP receptor activity	t-SNARE coiled-coil homology domain-containing protein (100); Putative snare protein syntaxin 1 (100); Putative snare protein syntaxin 1 (Fragment) (100); Putative syntaxin-1A (100); t-SNARE coiled-coil homology domain-containing protein (100); t-SNARE coiled-coil homology domain-containing protein (100); t-SNARE coiled-coil homology domain-containing protein (100); syntaxin-1A isoform X1 (100); …	1	no N-terminal seuqence detected	NA	TVAG_070550	TVAG_070550	TVAG_070550	TVAG_070550
TVAG_111570	insignificant	0.0111374	2.24593	M	tetraspanin, membrane dynamics, most prominently membrane-depolarization and Ca2+-induced regulated secretion,	SCAMP (Family)	protein transport	Secretory carrier-associated membrane protein (100); Secretory carrier-associated membrane protein (Fragment) (100); Secretory carrier-associated membrane protein (100); Secretory carrier-associated membrane protein (100); Secretory carrier-associated membrane protein (100); Secretory carrier-associated membrane protein (100); Secretory carrier-associated membrane protein (100); Secretory carrier…	4	no N-terminal seuqence detected	NA	NA	NA	NA	NA
TVAG_068810	insignificant	0.0281236	1.87739	U	t-SNARE	NA	NA	t-SNARE coiled-coil homology domain-containing protein (Fragment) (100); Syntaxin-8 (100); t-SNARE coiled-coil homology domain-containing protein (100); Syntaxin 8 (100); Syntaxin-8 (99.9); syntaxin-8-like (99.9); syntaxin-8 isoform X3 (99.9); Maker671 (99.9); Syntaxin-8 (99.9); t-SNARE coiled-coil homology domain-containing protein (99.9)	1	no N-terminal seuqence detected	TVAG_068810	NA	NA	TVAG_068810	TVAG_068810
TVAG_331320	insignificant	0.0400404	1.31867	U	V-SNARE	V-SNARE (Family)	NA	Putative vesicle transport v-snare protein vti1a (100); V-SNARE domain-containing protein (100); Vesicle transport V-SNARE protein (100); Vti1p (100); t-SNARE coiled-coil homology domain-containing protein (100); t-SNARE coiled-coil homology domain-containing protein (Fragment) (100); Putative vesicle transport through interaction with t-snares-like protein 1b (100); t-SNARE coiled-coil homology …	1	no N-terminal seuqence detected	TVAG_331320	TVAG_331320	TVAG_331320	TVAG_331320	TVAG_331320
TVAG_110660	insignificant	0.0226683	1.31476	G	Beta-hexosaminidase, putative	Glyco_hydro_3 (Domain)	Glycosyl hydrolase family 3 N terminal domain	Beta-galactosidase-like (Glycoside hydrolase family 3) domain protein (100); Glycosyl hydrolase family 3 protein (100); Cell wall regulatory beta-N-acetylglucosaminidase (100); Glycoside hydrolase (100); Beta-glucosidase-like glycosyl hydrolase (100); Glyco_hydro_3 domain-containing protein (100); Beta-hexosaminidase (100); Beta-hexosaminidase (100); Beta-hexosaminidase (100); Fn3_like domain-con…	1	no N-terminal seuqence detected	TVAG_110660	NA	TVAG_110660	NA	TVAG_110660
TVAG_337470	insignificant	0.05975	3.73195	S	glycosyl hydrolase	DUF4838 (Family)	Identical to TigrScan, GlimmerHMM gene predictions	Glyco_hydro_67N domain-containing protein (100); Glyco_hydro_67N domain-containing protein (100); Glycosyl hydrolase family 67 N-terminus (100); F5/8 type C domain-containing protein (100); Glyco_hydro_67N domain-containing protein (Fragment) (100); Glyco_hydro_67N domain-containing protein (100); Glyco_hydro_67N domain-containing protein (100); Glyco_hydro_67N domain-containing protein (100); Gl…	1	mitochondrial transit peptide	NA	NA	TVAG_337470	NA	NA
TVAG_306360	insignificant	0.357749	4.22286	I		LCAT (Family)	O-acyltransferase activity	Group XV phospholipase A2 (Fragment) (100); Group XV phospholipase A2 (100); Lecithin:cholesterol acyltransferase family protein (100); Phospholipase A (100); Phosphatidylcholine-sterol acyltransferase (100); phosphatidylcholine-sterol acyltransferase (100); Lecithin:cholesterol acyltransferase family protein (100); Lecithin:cholesterol acyltransferase (100); Group XV phospholipase A2 (Fragment) …	0	signal peptide	NA	NA	NA	NA	TVAG_306360
TVAG_256510	insignificant	0.0203655	1.64054	O	NA	Peptidase_C2 (Family)	calcium-dependent cysteine-type endopeptidase activity	Clan CA, family C2, calpain-like cysteine peptidase (100); Calpain-8-like protein (100); Calpain catalytic domain-containing protein (100); Putative calpain-b (100); Calpain-8 (Fragment) (100); Calpain-B-like Protein (100); Calcium-activated neutral proteinase 2 (Fragment) (100); Calpain catalytic domain-containing protein (100); Calpain catalytic domain-containing protein (100); Calpain catalyti…	23	no N-terminal seuqence detected	NA	NA	TVAG_256510	TVAG_256510	NA
TVAG_569810	insignificant	0.18213	6.02004	O	NA	Mlf1IP (Family)	NA	Cysteine protease, putative (100); Cysteine protease, putative (100); Cysteine protease, putative (Fragment) (99.9); Surface protein, putative (99.5); Accessory gland protein 4 (Fragment) (99.4); Cysteine protease, putative (Fragment) (99.3); Putative accessory gland protein (Fragment) (99.3); S5A_REDUCTASE domain-containing protein (99.2); DIS3-like exonuclease 1 (98.7); Putative accessory gland…	0	no N-terminal seuqence detected	NA	NA	NA	NA	TVAG_569810
TVAG_158260	insignificant	0.216235	5.6043	S	NA	NA	NA	Surface protein, putative (100); Cysteine protease, putative (97.2); Cysteine protease, putative (96.9); Cysteine protease, putative (Fragment) (96.9); Cysteine protease, putative (Fragment) (96.3); Accessory gland protein 4 (Fragment) (93.9); Putative accessory gland protein (Fragment) (92.4); Reverse transcriptase containing protein (92.4); RNA-directed DNA polymerase (84.9); S-acyltransferase …	0	no N-terminal seuqence detected	NA	NA	NA	NA	NA
TVAG_440810	insignificant	0.566055	2.28864	A	NA	HAD_2 (Family)	pseudouridine 5'-phosphatase activity	Hydrolase (100); Haloacid dehalogenase-like hydrolase (100); Putative phosphatase (100); HAD family hydrolase (100); Hydrolase (100); Phosphatase (100); Pyrophosphatase (100); 2-deoxyglucose-6-phosphatase (100); Haloacid dehalogenase (100); Phosphoglycolate phosphatase (100)	0	no N-terminal seuqence detected	NA	NA	NA	NA	TVAG_440810
TVAG_185650	insignificant	0.63536	1.71882	S	NA	NA	NA	Probable inactive ATP-dependent zinc metalloprotease FTSHI 2, chloroplastic (79.4); FBA_2 domain-containing protein (71.9); N6_Mtase domain-containing protein (Fragment) (70.7); probable inactive ATP-dependent zinc metalloprotease FTSHI 2, chloroplastic isoform X1 (68.9); Type II/IV secretion system protein (67.5); ATP-dependent zinc metalloprotease FTSH 5, chloroplastic-like (62.1); ATP-dependen…	0	no N-terminal seuqence detected	NA	NA	NA	NA	NA
TVAG_453110	insignificant	0.038366	1.31723	C	NA	ATP-synt_ab_N (Domain) ; ATP-synt_ab (Domain)	ATP hydrolysis coupled proton transport	Vacuolar proton pump subunit B (100); ATP-synt_ab domain-containing protein (100); H(+)-transporting two-sector ATPase (100); H(+)-transporting two-sector ATPase (100); Vacuolar proton pump subunit B (100); Vacuolar proton pump subunit B (100); ATP synthase subunit beta (100); ATP synthase subunit beta (100); V-type proton ATPase subunit B (100); Vacuolar proton pump subunit B (Fragment) (100)	0	no N-terminal seuqence detected	NA	TVAG_453110	NA	NA	TVAG_453110
TVAG_420260	insignificant	0.0123704	1.37189	C	NA	ATP-synt_ab_N (Domain) ; ATP-synt_ab_Xtn (Family) ; ATP-synt_ab (Domain)	proton-transporting ATPase activity, rotational mechanism	H(+)-transporting two-sector ATPase (100); H(+)-transporting two-sector ATPase (100); H(+)-transporting two-sector ATPase (100); V-type ATP synthase alpha chain (100); V-type ATP synthase subunit A (100); V-type ATP synthase alpha chain (100); H(+)-transporting two-sector ATPase (100); H(+)-transporting two-sector ATPase (100); H(+)-transporting two-sector ATPase (100); V-type ATP synthase alpha …	0	no N-terminal seuqence detected	NA	TVAG_420260	TVAG_420260	TVAG_420260	TVAG_420260
TVAG_006020	insignificant	0.0236427	1.12951	C	NA	vATP-synt_AC39 (Family)	proton-exporting ATPase activity, phosphorylative mechanism	V-type proton ATPase subunit (100); V-type proton ATPase subunit (100); Putative vacuolar ATP synthase subunit ac39 (100); V-type proton ATPase subunit (100); V-type proton ATPase subunit (100); Neur_chan_LBD domain-containing protein (100); V-type proton ATPase subunit (100); RNA helicase (100); V-type proton ATPase subunit (100); Transmembrane and TPR repeat-containing protein 2 (100)	0	no N-terminal seuqence detected	TVAG_006020	TVAG_006020	TVAG_006020	TVAG_006020	TVAG_006020
TVAG_360810	insignificant	0.0120272	1.47964	C	NA	vATP-synt_E (Family)	proton-transporting ATPase activity, rotational mechanism	V-type proton ATPase subunit E (100); ATPase H+ transporting V1 subunit E1b (100); ATP synthase, subunit E (100); BnaC09g12310D protein (100); ATPase H+ transporting V1 subunit E2 (100); V-type proton ATPase subunit E 2 isoform X3 (100); ATPase (100); Tr-type G domain-containing protein (100); V-type proton ATPase subunit E (100); CB5.14G0003690 (Fragment) (100)	0	no N-terminal seuqence detected	NA	NA	NA	TVAG_360810	TVAG_360810
TVAG_099990	insignificant	0.013937	2.34723	C	NA	vATP-synt_E (Family)	proton-transporting ATPase activity, rotational mechanism	BnaC09g12310D protein (100); ATPase H+ transporting V1 subunit E1b (100); V-type proton ATPase subunit E (100); ATP synthase, subunit E (100); ATPase (100); Tr-type G domain-containing protein (100); V-type proton ATPase subunit E (100); ATPase H+ transporting V1 subunit E2 (100); CB5.14G0003690 (Fragment) (100); Sinigrinase (100)	0	no N-terminal seuqence detected	NA	NA	NA	NA	TVAG_099990
TVAG_495090	insignificant	0.0152647	1.69675	C	NA	V-ATPase_G (Coiled-coil)	NA	ATPase (100); Vacuolar (H+)-ATPase G subunit (97.5); V-type ATP synthase subunit H (97.3); Stress protein (96.2); V-type ATP synthase subunit H (94.2); V-type proton ATPase subunit G (91); ATPase (89.5); ATP synthase, H subunit (86.8); Putative V-type Na(+)-transporting ATPase subunit F (84.7); Archaeal/vacuolar-type H+-ATPase subunit H (82)	0	no N-terminal seuqence detected	NA	NA	NA	NA	TVAG_495090
TVAG_038640	insignificant	0.0195623	1.46691	C	NA	ATP-synt_D (Family)	ATPase activity, coupled to transmembrane movement of substances	V-type ATP synthase subunit D (100); Vma8p (100); V-type ATP synthase subunit D (100); Putative vacuolar ATP synthase subunit D (100); V-type ATP synthase subunit D (100); V-type ATP synthase subunit D (100); V-type ATP synthase subunit D (100); ATPase, V1/A1 complex, subunit D (100); Putative vacuolar h+-atp (Fragment) (100); Vacuolar ATP synthase subunit D (100)	0	no N-terminal seuqence detected	TVAG_038640	NA	NA	TVAG_038640	TVAG_038640
TVAG_262750	insignificant	0.0198932	1.30748	C	NA	V-ATPase_H_N (Repeat) ; V-ATPase_H_C (Repeat)	proton-transporting ATPase activity, rotational mechanism	V-type proton ATPase subunit H (100); V-ATPase_H_C domain-containing protein (100); V-type proton ATPase subunit H (100); V-type proton ATPase subunit H (100); V-ATPase_H_C domain-containing protein (100); V-type proton ATPase subunit H (100); V-type proton ATPase subunit H (100); V-type proton ATPase subunit H (100); V-type proton ATPase subunit H (100); ARM repeat-containing protein (100)	0	no N-terminal seuqence detected	TVAG_262750	NA	NA	TVAG_262750	TVAG_262750
TVAG_438870	insignificant	0.0207373	1.31488	C	NA	vATP-synt_E (Family)	proton-transporting ATPase activity, rotational mechanism	V-type proton ATPase subunit E (100); ATPase H+ transporting V1 subunit E1b (100); ATP synthase, subunit E (100); ATPase H+ transporting V1 subunit E2 (100); V-type proton ATPase subunit E 2 isoform X3 (100); BnaC09g12310D protein (100); V-type proton ATPase subunit E (100); ATPase (100); V-type ATP synthase subunit E (100); V-type proton ATPase subunit E (100)	0	no N-terminal seuqence detected	TVAG_438870	NA	NA	TVAG_438870	TVAG_438870
TVAG_388330	insignificant	0.0217075	1.7725	P	NA	Cation_ATPase_N (Domain) ; E1-E2_ATPase (Family) ; Hydrolase (Domain) ; Cation_ATPase_C (Family)	calcium-transporting ATPase activity	Calcium-transporting ATPase (100); Cation_ATPase_C domain-containing protein (100); Putative cation-transporting ATPase F (100); Haloacid dehalogenase (100); Calcium-transporting ATPase (100); Calcium-transporting ATPase (100); ATPase (100); ATPase, P-type (Transporting), HAD superfamily, subfamily IC (100); ATPase (100); Calcium-transporting ATPase (100)	8	no N-terminal seuqence detected	TVAG_388330	NA	TVAG_388330	NA	TVAG_388330
TVAG_542450	insignificant	0.0228457	1.79275	M	NA	ABC_membrane (Family) ; ABC_tran (Domain)	ATPase activity, coupled to transmembrane movement of substances	Rap/ran-GAP family protein (100); Rap/ran-GAP family protein (100); Putative rap1-gtpase-activating protein rap1gap (100); Putative Rho GTPase-activating protein CG5521 (100); Ral GTPase-activating protein subunit alpha-1 (Fragment) (100); Rap-GAP domain-containing protein (100); Ral GTPase-activating protein subunit alpha-2 (Fragment) (100); Ral GTPase-activating protein subunit alpha-1 (Fragmen…	5	no N-terminal seuqence detected	NA	NA	NA	TVAG_542450	NA
TVAG_542460	insignificant	0.0256474	1.47109	M	NA	ABC_membrane (Family) ; ABC_tran (Domain)	ATPase activity, coupled to transmembrane movement of substances	Putative multidrug export ATP-binding/permease protein (100); Multidrug ABC transporter ATPase (100); Multidrug ABC transporter ATPase (100); ABC transporter permease (100); Lipid A export ATP-binding/permease protein MsbA (100); ABC transporter B family protein (100); ATP-binding cassette, subfamily B, MsbA (100); Multidrug ABC transporter ATPase (100); ABC transporter (100); ABC transporter (10…	5	no N-terminal seuqence detected	NA	NA	NA	NA	NA
TVAG_072700	insignificant	0.0261876	1.30749	F	NA	ADK (Domain) ; ADK_lid (Domain)	adenylate kinase activity	Adenylate kinase (100); Adenylate kinase (100); Adenylate kinase (100); Adenylate kinase (100); Adenylate kinase (100); Adenylate kinase (100); Adenylate kinase (100); Adenylate kinase (100); Adenylate kinase (100); Adenylate kinase (100)	0	no N-terminal seuqence detected	TVAG_072700	NA	NA	NA	TVAG_072700
TVAG_021890	insignificant	0.0476309	1.50576	C	NA	vATP-synt_E (Family)	proton-transporting ATPase activity, rotational mechanism	BnaC09g12310D protein (100); V-type proton ATPase subunit E (100); ATPase H+ transporting V1 subunit E1b (100); ATP synthase, subunit E (100); ATPase (100); Tr-type G domain-containing protein (100); V-type proton ATPase subunit E (100); ATPase H+ transporting V1 subunit E2 (100); CB5.14G0003690 (Fragment) (100); Sinigrinase (100)	0	no N-terminal seuqence detected	NA	NA	NA	TVAG_021890	TVAG_021890
TVAG_371960	insignificant	0.267421	3.695	U	NA	ATP-synt_C (Family) ; ATP-synt_C (Family)	ATP hydrolysis coupled proton transport	Putative V-ATPase proteolipid subunit Ppa1 (100); Vma16p (100); Putative vacuolar h+-atpase v0 sector subunit c (100); V-type proton ATPase proteolipid subunit (Fragment) (100); V-type proton ATPase 21 kDa proteolipid subunit (Fragment) (100); Putative vacuolar h+-atpase v0 sector subunit c (Fragment) (100); CYFA0S21e01134g1_1 (100); Domain E (100); V-type ATPase, C subunit (100); V-type proton A…	4	no N-terminal seuqence detected	NA	NA	NA	NA	NA
TVAG_169970	insignificant	0.0431583	11.3207	M	BspA-like	LRR_5 (Repeat) ; LRR_5 (Repeat) ; LRR_5 (Repeat) ; LRR_5 (Repeat)	Leucine rich repeats (6 copies)	Surface antigen BspA-like (100); Non-specific serine/threonine protein kinase (100); leucine-rich repeat protein (100); Non-specific serine/threonine protein kinase (100); Non-specific serine/threonine protein kinase (100); Surface antigen BspA-like (100); leucine-rich repeat protein (100); Leucine-rich repeat domain-containing protein (100); Leucine rich repeat-containing protein (100); Non-spec…	1	no N-terminal seuqence detected	NA	NA	TVAG_169970	NA	NA
TVAG_291830	insignificant	0.763874	1.42343	S	Legume-like lectin	Lectin_leg-like (Domain)	carbohydrate binding	Legume-like lectin family protein (100); L-type lectin-like domain-containing protein (100); Vesicular integral membrane protein 36 kDa-like protein (100); Legume-like lectin family protein (100); Lectin family integral membrane protein (100); Vesicular mannose-binding lectin (Fragment) (100); VIP36-like (Fragment) (100); Vesicular integralmembrane protein VIP36like [Nasonia vitripennis] (100); L…	1	signal peptide	NA	NA	NA	NA	NA
TVAG_359830	insignificant	0.171013	4.08699	M	LRR	NA	-	Leucine Rich Repeat family protein (100); Leucine-rich repeat-containing protein 16A (100); Leucine Rich Repeat family protein (100); Leucine-rich repeat-containing protein 16A (100); Leucine Rich Repeat family protein (100); Carm_PH domain-containing protein (100); Leucine-rich repeat-containing protein 16A (Fragment) (100); Putative myosin-i-binding protein (Fragment) (100); Leucine Rich Repeat…	0	no N-terminal seuqence detected	NA	NA	NA	NA	NA
TVAG_366360	insignificant	0.0374043	1.43183	S	NA	Ricin_B_lectin (Domain)	Poly(3-hydroxybutyrate) depolymerase	QXW lectin repeat family protein (100); Alpha-L-arabinofuranosidase (100); Lectin A (100); Ricin B-type lectin domain-containing protein (100); Glycoside hydrolase family 5 (100); Ricin B-type lectin domain-containing protein (100); Ricin B-type lectin domain-containing protein (100); 1,4-beta-xylanase (Fragment) (99.9); Ricin B-type lectin domain-containing protein (99.9); Ricin B-type lectin do…	0	no N-terminal seuqence detected	TVAG_366360	TVAG_366360	NA	TVAG_366360	TVAG_366360
TVAG_037690	insignificant	0.0927726	3.66913	I	NA	Ank_4 (Repeat) ; Ank_2 (Repeat) ; Ank_2 (Repeat)	protein ubiquitination	Histone-lysine N-methyltransferase, H3 lysine-9 specific, putative (100); Ankyrin repeat protein, putative (100); Ankyrin repeat protein, putative (100); ANK_REP_REGION domain-containing protein (100); Ankyrin repeat protein, putative (100); ANK_REP_REGION domain-containing protein (100); Ankyrin repeat protein, putative (100); Phosphocholine transferase AnkX (100); Phosphocholine transferase Ank…	0	no N-terminal seuqence detected	NA	NA	NA	NA	NA
TVAG_391590	insignificant	0.108344	10.3797	S		NA	NA	Formin-A (100); Splicing factor 3B subunit 4 (99.8); Diaphanous-related formin (99.5); Splicing factor 3b subunit 4 (99.1); Protein diaphanous homolog 2 (99); Diaphanous-like protein (99); Putative membrane protein (99); RRM_1-domain-containing protein (98.9); Spliceosomal protein on the X (98.9); RRM domain-containing protein (98.9)	4	no N-terminal seuqence detected	NA	NA	TVAG_391590	NA	NA
TVAG_004500	insignificant	0.757088	1.8709	T		NA	Calcium-binding protein	Calmodulin (100); Calmodulin (100); Calmodulin (100); Calmodulin (100); Calmodulin (100); Calmodulin (100); Calmodulin (Fragment) (100); Calmodulin (100); Calmodulin (100); Calmodulin (100)	0	no N-terminal seuqence detected	NA	NA	NA	TVAG_004500	NA
TVAG_444980	insignificant	0.285652	5.14327	T	EF-hand	EF-hand_7 (Domain) ; EF-hand_7 (Domain)	Calcium-binding protein	Calmodulin (100); Calmodulin (100); CALM4 (100); Calmodulin (100); Calmodulin (100); Calmodulin (Fragment) (100); Calmodulin (100); Calmodulin (100); Calmodulin (Fragment) (100); Calmodulin (100)	0	no N-terminal seuqence detected	NA	NA	NA	NA	TVAG_444980
TVAG_307730	insignificant	0.166174	6.52347	T	NA	PAS_9 (Domain) ; Guanylate_cyc (Domain)	guanylate cyclase activity	Adenylate and Guanylate cyclase catalytic domain containing protein (100); Adenylate and Guanylate cyclase catalytic domain containing protein (100); Adenylate and Guanylate cyclase catalytic domain containing protein (100); Adenylate and Guanylate cyclase catalytic domain containing protein (100); Adenylate and Guanylate cyclase catalytic domain containing protein (100); Adenylate and Guanylate …	13	no N-terminal seuqence detected	NA	NA	TVAG_307730	NA	NA
TVAG_179780	insignificant	0.129154	5.78533	T		Pkinase (Domain) ; PH_3 (Domain)	3-phosphoinositide-dependent protein kinase activity	3-phosphoinositide-dependent protein kinase 1 (100); Non-specific serine/threonine protein kinase (100); Non-specific serine/threonine protein kinase (100); Non-specific serine/threonine protein kinase (100); 3-phosphoinositide-dependent protein kinase 1 (100); Non-specific serine/threonine protein kinase (100); 3-phosphoinositide-dependent protein kinase 1 (100); Protein kinase 2 (100); serine-r…	0	no N-terminal seuqence detected	NA	NA	NA	NA	NA
TVAG_390860	insignificant	0.0497741	1.21932	T		NA	NA	Peptidylprolyl isomerase (100); Peptidylprolyl isomerase (100); Peptidylprolyl isomerase (99.8); Peptidylprolyl isomerase (Fragment) (99.8); Peptidylprolyl isomerase (99.7); Peptidylprolyl isomerase (Fragment) (99.7); Peptidylprolyl isomerase (99.7); Peptidylprolyl isomerase (99.6); Peptidylprolyl isomerase (99.5); FK506-binding protein 15 (99.5)	0	no N-terminal seuqence detected	NA	NA	NA	NA	TVAG_390860
TVAG_237930	insignificant	0.344583	4.78912	T		WD40 (Repeat) ; WD40 (Repeat)	TOR signaling	WD_REPEATS_REGION domain-containing protein (Fragment) (100); WD_REPEATS_REGION domain-containing protein (100); WD_REPEATS_REGION domain-containing protein (Fragment) (100); WD40 repeat-containing protein (100); Serine/threonine protein kinase with WD40 repeats (100); Nacht and wd40 domain protein (100); WD_REPEATS_REGION domain-containing protein (Fragment) (100); WD_REPEATS_REGION domain-conta…	0	signal peptide	NA	NA	NA	NA	TVAG_237930
TVAG_265540	insignificant	0.0251753	2.08865	K		NAC (Family)	Nascent polypeptide-associated complex subunit beta	Transcription factor BTF3 (100); Transcription factor BTF3 (100); Transcription factor BTF3 (100); Transcription factor BTF3 (100); Transcription factor BTF3 (Fragment) (100); Transcription factor BTF3 (100); Transcription factor BTF3 (100); Transcription factor BTF3 (Fragment) (100); Nascent polypeptide-associated complex subunit beta (100); Transcription factor BTF3 (100)	0	no N-terminal seuqence detected	NA	NA	NA	NA	TVAG_265540
TVAG_116850	insignificant	0.415798	2.8393	S		DPCD (Family)	third ventricle development	Protein DPCD (100); Protein DPCD (100); Protein DPCD (100); Protein DPCD (100); Protein DPCD (100); Protein DPCD (100); Protein DPCD (Fragment) (100); Protein DPCD (100); protein DPCD-like isoform X1 (100); Protein DPCD (100)	0	no N-terminal seuqence detected	NA	NA	NA	NA	NA
TVAG_454160	insignificant	0.0207577	1.83488	S	NA	NA	NA	Wiskott-Aldrich syndrome protein family member (100); Wiskott-Aldrich syndrome family protein member (100); Wiskott-Aldrich syndrome protein family member (100); Wiskott-Aldrich syndrome protein family member (100); Wiskott-Aldrich syndrome protein family member (100); Wiskott-Aldrich syndrome protein family member (100); Wiskott-Aldrich syndrome protein family member (100); Wiskott-Aldrich syndr…	0	no N-terminal seuqence detected	NA	TVAG_454160	NA	TVAG_454160	TVAG_454160
TVAG_095390	insignificant	0.0100858	1.78373	S	NA	NA	NA	Lectin_legB domain-containing protein (80.2); Diguanylate cyclase (79.4); C-type lectin domain-containing protein (79.2); Regulation of nuclear pre-mRNA domain containing 1A (79.1); Chromo domain-containing protein (Fragment) (68); helix-turn-helix transcriptional regulator (60.3); DUF4605 domain-containing protein (59.9); Cohesin domain protein (59.5); Polyprotein (Fragment) (59.2); Zn_Tnp_IS91 …	1	signal peptide	NA	NA	NA	NA	NA
TVAG_421700	insignificant	0.0122357	1.51892	S	NA	NA	NA	Pentapeptide repeat-containing protein (88.5); ZnF_CHCC domain-containing protein (Fragment) (68.4); helix-turn-helix domain-containing protein (63.1); ELMO domain-containing protein (62.9); PH domain-containing protein (Fragment) (61.9); DNA helicase (Fragment) (57.5); HNH endonuclease (56.7); CMRF35-like molecule 6 (54.9); Genomic scaffold, ProqFM164S01 (52.5); KH domain-containing protein (52.…	0	no N-terminal seuqence detected	NA	NA	NA	NA	NA
TVAG_418280	insignificant	0.0188936	1.51886	S	NA	NA	NA	ARAD1B09350p (100); Bud site selection protein (100); TPR_REGION domain-containing protein (100); Chaps-domain-containing protein (100); TPR_REGION domain-containing protein (100); Member of the s family (Chs5p-arf1p-binding proteins: chs6p) that forms th (100); TPR_REGION domain-containing protein (100); ChAPs family protein (100); Aspartate kinase (100); Clathrin-coated vesicle protein (Fragmen…	0	no N-terminal seuqence detected	NA	NA	NA	NA	NA
TVAG_100270	insignificant	0.0218488	6.35386	S	NA	NA	NA	PDZ domain-containing protein (71.2); BHLH domain-containing protein (71); RRM domain-containing protein (69.2); Glyco_hydro_18 domain-containing protein (68.6); di-N-acetylchitobiase-like (67.1); Band 4.1-like protein 3 (65.9); Mediator of RNA polymerase II transcription subunit 25 (63.4); DUF2457 domain-containing protein (61.9); Band 4.1-like protein 3 (60.4); Myb-like DNA-binding domain (55.2)	0	no N-terminal seuqence detected	NA	NA	NA	NA	TVAG_100270
TVAG_008720	insignificant	0.0247525	1.73103	S	NA	NA	NA	Cysteine-rich membrane protein 2 (95.6); Cysteine-rich membrane protein 1 (95.4); WSC domain-containing protein (95.1); ARAD1C15422p (94.9); WSC domain-containing protein (94.9); Tetrahydromethanopterin S-methyltransferase (94.7); Cysteine-rich membrane protein 1 (94.7); SH3 domain-containing protein (94.5); Variant SH3 domain-containing protein (94.5); WSC domain-containing protein (94.4)	1	no N-terminal seuqence detected	NA	NA	TVAG_008720	NA	TVAG_008720
TVAG_357840	insignificant	0.0813989	8.99766	S	NA	NA	NA	Peptidylprolyl isomerase (98.3); Peptidylprolyl isomerase (97.9); Peptidylprolyl isomerase (Fragment) (97.7); Peptidylprolyl isomerase (97.7); Putative myosin class ii heavy chain (Fragment) (97.5); Peptidylprolyl isomerase (97.2); Peptidylprolyl isomerase (96.9); Peptidylprolyl isomerase (96.8); Peptidase M23 (96.1); Chromosome partition protein Smc (96)	0	no N-terminal seuqence detected	NA	NA	NA	NA	NA
TVAG_193620	insignificant	0.1294	6.61646	S	NA	NA	NA	Megakaryocyte stimulating factor, putative (97.1); Haemagglutinin (Fragment) (96.9); Double zinc ribbon (96.7); Peptidase_S8 domain-containing protein (96.7); Surface antigen BspA-like (96.6); Beta_helix domain-containing protein (Fragment) (96.5); Cohesin domain-containing protein (96.5); TQXA domain-containing protein (96.5); filamentous hemagglutinin N-terminal domain-containing protein (96.5)…	1	signal peptide	NA	NA	NA	NA	TVAG_193620
TVAG_230400	insignificant	0.201574	30.4735	S	NA	NA	NA	J domain-containing protein (98.8); BMA-DNJ-14 (98.7); J domain-containing protein (98.5); DnaJ domain-containing protein (98.2); J domain-containing protein (97.8); Metallothionein 20-III isoform B (97.4); D-alanine--D-alanine ligase (97.2); DnaJ domain containing protein 4 (97.1); Fibroin-3-like protein (Fragment) (97.1); J domain-containing protein (Fragment) (97)	1	signal peptide	NA	NA	TVAG_230400	NA	NA
TVAG_542470	insignificant	0.236783	3.97277	C	NA	ABC_tran (Domain)	ATPase activity, coupled to transmembrane movement of substances	ABC transporter family protein (100); ABC transporter, ATP-binding protein (100); ABC transporter domain-containing protein (100); Putative multidrug export ATP-binding/permease protein (100); ATP-binding cassette, subfamily B (100); ABC transporter domain-containing protein (Fragment) (100); ABC transporter domain-containing protein (100); Xenobiotic-transporting ATPase (100); Lipid A export ATP…	0	no N-terminal seuqence detected	NA	NA	NA	NA	NA
TVAG_484390	insignificant	0.311531	8.01818	S	NA	NA	NA	Aminotran_1_2 domain-containing protein (91); Zinc-binding A33-like protein (75.5); Arabinolytic transcriptional activator araR (74.7); peroxidasin homolog (74.1); pituitary tumor-transforming gene 1 protein-interacting protein-like (73.7); IG domain-containing protein (73.2); FecR domain-containing protein (72.3); MHYT domain-containing protein (71.8); C-type lectin domain-containing protein (69…	0	no N-terminal seuqence detected	NA	NA	NA	NA	NA
TVAG_447000	insignificant	0.440325	2.48415	S	NA	NA	NA	NA	NA	NA	NA	NA	NA	NA	TVAG_447000
TVAG_499740	insignificant	0.729687	1.51006	J		NA	NA	40S ribosomal protein S7, putative (97.5); LisH domain-containing protein (96); XNopp180 protein, putative (94.2); LisH domain-containing protein (90.1); LisH domain-containing protein (88.7); LisH domain-containing protein (88.3); LisH domain-containing protein (87.6); WGS project CABT00000000 data, contig 2.150 (85.5); Xylan 1,4-beta-xylosidase (Fragment) (83.3); LisH domain-containing protein …	0	no N-terminal seuqence detected	NA	NA	NA	NA	TVAG_499740
TVAG_090470	insignificant	0.0488578	26.0117	Z	NA	Actin (Family)	ATP binding	Actin 7 isoform 1 (100); Beta-actin (Fragment) (100); Actin (100); Actin beta/gamma 1 (100); Actin-7 (100); Actin 3 isoform 3 (100); Beta-actin (Fragment) (100); Actin (100); Actin I (100); Actin (Fragment) (100)	0	no N-terminal seuqence detected	NA	TVAG_090470	NA	NA	NA
TVAG_199180	insignificant	0.122626	5.8278	T	NA	B9-C2 (Domain)	cilium assembly	B9 domain-containing protein 1 (Fragment) (100); B9 domain-containing protein 1 (Fragment) (100); B9 domain-containing protein 1 (Fragment) (100); B9 protein (100); B9 domain-containing protein 1 (100); B9 domain-containing protein (Fragment) (100); B9 domain-containing protein 1 (100); Putative b9 domain-containing protein 1 (100); B9 protein domain 1 [Latimeria chalumnae] (100); B9 domain-conta…	0	no N-terminal seuqence detected	NA	NA	NA	NA	NA
TVAG_445430	insignificant	0.683045	1.76208	Z	NA	NA	It is involved in the biological process described with cytoskeletal anchoring at plasma membrane	FERM domain-containing protein (100); FERM domain-containing protein (100); FERM domain-containing protein (100); FERM domain-containing protein (100); FERM domain-containing protein (100); FERM domain-containing protein (100); FERM domain-containing protein (100); FERM domain-containing protein (100); FERM domain-containing protein (100); FERM domain-containing protein (100)	0	no N-terminal seuqence detected	NA	NA	NA	NA	NA
TVAG_162970	insignificant	0.723658	1.5886	I	NA	Ank_4 (Repeat) ; Ank_2 (Repeat) ; Ank_4 (Repeat) ; Ank_2 (Repeat)	spectrin binding	ANK_REP_REGION domain-containing protein (100); ANK_REP_REGION domain-containing protein (100); ANK_REP_REGION domain-containing protein (100); Phosphocholine transferase AnkX (100); 26s proteasome non-atpase regulatory subunit 10 (100); Phosphocholine transferase AnkX (100); ANK_REP_REGION domain-containing protein (100); ANK_REP_REGION domain-containing protein (Fragment) (100); Ankyrin repeat …	0	no N-terminal seuqence detected	NA	NA	NA	NA	TVAG_162970
TVAG_288660	insignificant	0.556405	5.42673	S	NA	TauE (Family)	Sulfite exporter TauE/SafE	Abnormal spindle microcephaly-associated protein (100); Sulfite exporter TauE/SafE family protein 3 isoform A (100); Sulfite exporter TauE/SafE family protein (100); Sulfite exporter TauE/SafE family protein 3 (Fragment) (100); Sulfite exporter TauE/SafE family protein 3 (100); Putative sulfite exporter TauE/SafE (100); Transmembrane protein TauE-like (100); Sulfite exporter TauE/SafE family prot…	9	signal peptide	NA	NA	NA	NA	NA
TVAG_386180	insignificant	0.917764	1.1623	M	NA	Piezo_RRas_bdg (Family)	NA	piezo-type mechanosensitive ion channel component 2-like (94.2); Piezo_RRas_bdg domain-containing protein (92.5); Non-specific serine/threonine protein kinase (68.9); SH3 domain-containing protein (57.4); Ion_trans domain-containing protein (55.9); heterochromatin protein 1-binding protein 3-like (55.3); Stromal membrane-associated (55); AAA_16 domain-containing protein (52.9); Reticulon (48.8); …	36	no N-terminal seuqence detected	NA	NA	TVAG_386180	NA	NA
TVAG_369310	insignificant	0.115145	1.36982	S	BspA-like	LRR_6 (Repeat)	barbed-end actin filament uncapping	Leucine-rich repeat-containing protein 16C (100); CARMIL3 (100); Leucine-rich repeat-containing protein 16C-like protein (100); Leucine-rich repeat-containing protein 16A (100); Leucine-rich repeat-containing protein 16C (Fragment) (100); 39S ribosomal protein L52, mitochondrial (100); Leucine-rich repeat-containing protein 16A (100); F-actin-uncapping protein LRRC16A-like (100); Leucine-rich rep…	0	no N-terminal seuqence detected	NA	NA	NA	TVAG_369310	NA
TVAG_162010	insignificant	0.12667	1.25297	M	BspA-like	LRR_5 (Repeat) ; LRR_5 (Repeat) ; LRR_5 (Repeat)	NA	Leucine Rich Repeat family protein (100); Non-specific serine/threonine protein kinase (100); Non-specific serine/threonine protein kinase (100); Leucine rich repeat-containing protein (100); Non-specific serine/threonine protein kinase (100); Leucine-rich repeat domain-containing protein (100); Leucine-rich repeat domain-containing protein (100); Non-specific serine/threonine protein kinase (100…	0	no N-terminal seuqence detected	NA	NA	TVAG_162010	TVAG_162010	NA
TVAG_097930	insignificant	0.147234	1.19707	M	BspA-like	LRR_5 (Repeat) ; LRR_5 (Repeat) ; LRR_5 (Repeat) ; LRR_5 (Repeat) ; LRR_5 (Repeat) ; LRR_5 (Repeat) ; LRR_5 (Repeat)	Leucine rich repeats (6 copies)	Surface antigen BspA-like (100); Leucine rich repeat-containing protein (100); Leucine-rich repeat domain-containing protein (100); Leucine-rich repeat domain-containing protein (100); Leucine rich repeat-containing protein (100); Leucine-rich repeat domain-containing protein (100); Leucine-rich repeat domain-containing protein (100); Leucine rich repeat-containing protein (100); Leucine rich rep…	1	signal peptide	NA	NA	NA	NA	NA
TVAG_347510	insignificant	0.167698	-1.24747	M	BspA-like	LRR_5 (Repeat) ; LRR_5 (Repeat) ; LRR_5 (Repeat) ; LRR_5 (Repeat)	Leucine rich repeats (6 copies)	Surface antigen BspA-like (100); Non-specific serine/threonine protein kinase (100); leucine-rich repeat protein (100); Surface antigen BspA-like (100); Non-specific serine/threonine protein kinase (100); leucine-rich repeat protein (100); Non-specific serine/threonine protein kinase (100); Leucine-rich repeat domain-containing protein (100); Leucine rich repeat-containing protein (100); Leucine …	1	no N-terminal seuqence detected	NA	NA	NA	NA	NA
TVAG_262580	insignificant	0.321124	-2.61713	M	BspA-like	LRR_5 (Repeat) ; LRR_5 (Repeat) ; LRR_5 (Repeat) ; LRR_5 (Repeat)	Leucine rich repeats (6 copies)	Surface antigen BspA-like (100); Non-specific serine/threonine protein kinase (100); leucine-rich repeat protein (100); Leucine rich repeat-containing protein (100); Leucine rich repeat-containing protein (100); Leucine rich repeat-containing protein (100); Non-specific serine/threonine protein kinase (100); Leucine rich repeat-containing protein (100); leucine-rich repeat protein (100); Leucine …	1	no N-terminal seuqence detected	TVAG_262580	NA	NA	NA	NA
TVAG_000110	insignificant	0.42116	-1.28158	M	BspA-like	LRR_5 (Repeat) ; LRR_5 (Repeat) ; LRR_5 (Repeat) ; LRR_5 (Repeat)	regulation of response to stimulus	Surface antigen BspA-like (100); Non-specific serine/threonine protein kinase (100); Non-specific serine/threonine protein kinase (100); Non-specific serine/threonine protein kinase (100); Leucine rich repeat-containing protein (100); Leucine-rich repeat domain-containing protein (100); Non-specific serine/threonine protein kinase (100); Leucine-rich repeat domain-containing protein (100); Ig-lik…	1	signal peptide	NA	NA	NA	NA	NA
TVAG_106550	insignificant	0.493086	-1.15426	M	BspA-like	LRR_5 (Repeat) ; LRR_5 (Repeat) ; LRR_5 (Repeat) ; LRR_5 (Repeat) ; LRR_5 (Repeat)	Leucine rich repeats (6 copies)	Surface antigen BspA-like (100); Non-specific serine/threonine protein kinase (100); Non-specific serine/threonine protein kinase (100); Non-specific serine/threonine protein kinase (100); Leucine rich repeat-containing protein (100); Leucine rich repeat-containing protein (100); Non-specific serine/threonine protein kinase (100); leucine-rich repeat domain-containing protein (100); leucine-rich …	1	signal peptide	NA	NA	NA	NA	NA
TVAG_607280	insignificant	0.504512	1.19604	M	BspA-like	LRR_5 (Repeat) ; LRR_5 (Repeat)	NA	Surface antigen Bsp, putative (Fragment) (100); Dockerin domain-containing protein (100); Non-specific serine/threonine protein kinase (100); Leucine rich repeat-containing protein (100); Leucine rich repeat-containing protein (100); Non-specific serine/threonine protein kinase (100); Leucine rich repeat-containing protein (100); Dockerin domain-containing protein (100); Leucine rich repeat-conta…	0	no N-terminal seuqence detected	NA	NA	NA	NA	NA
TVAG_403310	insignificant	0.539024	-1.0556	M	BspA-like	LRR_5 (Repeat) ; LRR_5 (Repeat) ; LRR_5 (Repeat) ; LRR_5 (Repeat)	NA	Surface antigen BspA-like (100); Non-specific serine/threonine protein kinase (100); Non-specific serine/threonine protein kinase (100); Non-specific serine/threonine protein kinase (100); Leucine rich repeat-containing protein (100); Non-specific serine/threonine protein kinase (100); Leucine-rich repeat domain-containing protein (100); leucine-rich repeat domain-containing protein (100); Leucin…	1	signal peptide	NA	NA	NA	NA	NA
TVAG_010770	insignificant	0.555924	-1.08155	M	BspA-like	LRR_5 (Repeat) ; LRR_5 (Repeat) ; LRR_5 (Repeat) ; LRR_5 (Repeat)	Leucine rich repeats (6 copies)	Surface antigen BspA-like (100); Non-specific serine/threonine protein kinase (100); Non-specific serine/threonine protein kinase (100); Non-specific serine/threonine protein kinase (100); Non-specific serine/threonine protein kinase (100); Leucine rich repeat-containing protein (100); Leucine-rich repeat domain-containing protein (100); Leucine-rich repeat domain-containing protein (100); leucin…	1	no N-terminal seuqence detected	NA	NA	NA	NA	NA
TVAG_131950	insignificant	0.575085	-1.05963	M	BspA-like	LRR_5 (Repeat) ; LRR_5 (Repeat) ; LRR_5 (Repeat) ; LRR_5 (Repeat) ; LRR_5 (Repeat)	Leucine rich repeats (6 copies)	leucine-rich repeat protein (100); Non-specific serine/threonine protein kinase (100); Leucine rich repeat-containing protein (100); Non-specific serine/threonine protein kinase (100); Leucine rich repeat-containing protein (100); Leucine rich repeat-containing protein (100); Non-specific serine/threonine protein kinase (100); Leucine rich repeat-containing protein (100); leucine-rich repeat prot…	1	signal peptide	NA	NA	TVAG_131950	NA	NA
TVAG_453300	insignificant	0.758642	-1.03914	M	BspA-like	LRR_5 (Repeat) ; LRR_5 (Repeat) ; LRR_5 (Repeat) ; LRR_5 (Repeat) ; LRR_5 (Repeat) ; LRR_5 (Repeat)	MyD88-dependent toll-like receptor signaling pathway	Leucine rich repeat-containing protein (100); Leucine rich repeat-containing protein (100); Leucine rich repeat-containing protein (100); Leucine rich repeat-containing protein (100); Leucine-rich repeat domain-containing protein (100); Surface antigen BspA-like (100); Leucine-rich repeat domain-containing protein (100); Leucine-rich repeat domain-containing protein (100); Leucine-rich repeat dom…	0	no N-terminal seuqence detected	TVAG_453300	NA	NA	NA	NA
TVAG_530020	insignificant	0.794521	-1.06399	M	BspA-like	LRR_5 (Repeat) ; LRR_5 (Repeat)	Leucine rich repeats (6 copies)	Surface antigen BspA-like (Fragment) (100); Non-specific serine/threonine protein kinase (100); Non-specific serine/threonine protein kinase (100); Dockerin domain-containing protein (100); Leucine rich repeat-containing protein (100); Leucine rich repeat-containing protein (100); Dockerin domain-containing protein (100); Leucine rich repeat-containing protein (100); Leucine-rich repeat domain-co…	1	no N-terminal seuqence detected	NA	NA	NA	NA	NA
TVAG_370050	insignificant	0.813822	1.03208	M	BspA-like	LRR_5 (Repeat) ; LRR_5 (Repeat) ; LRR_5 (Repeat) ; LRR_5 (Repeat)	regulation of response to stimulus	Surface antigen BspA-like (100); Leucine rich repeat-containing protein (100); Non-specific serine/threonine protein kinase (100); Non-specific serine/threonine protein kinase (100); Non-specific serine/threonine protein kinase (100); Leucine-rich repeat domain-containing protein (100); Leucine-rich repeat domain-containing protein (100); leucine-rich repeat protein (100); Leucine-rich repeat dom…	0	no N-terminal seuqence detected	NA	NA	NA	NA	NA
TVAG_461990	insignificant	0.875007	1.02778	M	BspA-like	LRR_5 (Repeat) ; LRR_5 (Repeat)	COG3209 Rhs family protein	Non-specific serine/threonine protein kinase (100); Dockerin domain-containing protein (100); Non-specific serine/threonine protein kinase (100); Non-specific serine/threonine protein kinase (100); Leucine rich repeat-containing protein (100); Leucine rich repeat-containing protein (100); Dockerin domain-containing protein (100); Dockerin domain-containing protein (100); Leucine-rich repeat domai…	0	no N-terminal seuqence detected	NA	NA	NA	NA	NA
TVAG_173680	insignificant	0.963342	1.01057	M	BspA-like	LRR_5 (Repeat) ; LRR_5 (Repeat) ; LRR_5 (Repeat) ; LRR_5 (Repeat)	NA	Surface antigen BspA-like (100); Non-specific serine/threonine protein kinase (100); Non-specific serine/threonine protein kinase (100); Non-specific serine/threonine protein kinase (100); Leucine rich repeat-containing protein (100); Non-specific serine/threonine protein kinase (100); Dockerin domain-containing protein (100); leucine-rich repeat protein (100); Leucine-rich repeat domain-containi…	1	signal peptide	NA	NA	NA	NA	NA
TVAG_240680	insignificant	0.805656	-1.05809	M	BspA-like	LRR_5 (Repeat)	Leucine rich repeats (6 copies)	Surface antigen BspA-like (100); Protein containing leucine rich repeat (100); Cell surface protein (100); BspA-like protein (100); leucine-rich repeat protein (100); Flavobacterium repeat protein (100); Cell surface protein (100); Fibronectin (100); Leucine-rich repeat domain-containing protein (100); Leucine rich repeat-containing protein (100)	1	no N-terminal seuqence detected	TVAG_240680	TVAG_240680	TVAG_240680	TVAG_240680	NA
TVAG_137880	insignificant	0.154211	1.24654	O	cyclophilin A	Pro_isomerase (Domain)	peptidyl-prolyl cis-trans isomerase activity	Peptidylprolyl isomerase (100); Peptidyl-prolyl cis-trans isomerase (100); Peptidyl-prolyl cis-trans isomerase (100); Peptidyl-prolyl cis-trans isomerase (100); Peptidyl-prolyl cis-trans isomerase (100); Peptidyl-prolyl cis-trans isomerase (100); Peptidyl-prolyl cis-trans isomerase (100); Peptidylprolyl isomerase (100); Peptidyl-prolyl cis-trans isomerase (100); Cyclophilin type peptidyl-prolyl c…	0	no N-terminal seuqence detected	TVAG_137880	TVAG_137880	NA	TVAG_137880	TVAG_137880
TVAG_075460	insignificant	0.328295	-1.30339	U	IFT27	Ras (Domain)	GTPase activity	Rab1b, putative (100); Rab1 protein (100); Rab1 small GTP-binding protein (100); Putative rab subfamily protein of small gtpase (100); Ras-related protein Rab-1A (100); Small GTP-binding protein Rab18 (100); Rab-like protein (100); Ras-related protein Rab-14 (Fragment) (100); Ras small GTPase family Ras subfamily protein (100); Ubiquitin-related modifier 1 (100)	0	no N-terminal seuqence detected	NA	NA	NA	NA	NA
TVAG_212570	insignificant	0.206227	-6.02087	I		Chlam_PMP (Repeat)	lipid binding	Polymorphic outer membrane protein, putative (100); Polymorphic outer membrane protein, putative (100); Polymorphic repeat outer membrane protein, putative (Fragment) (100); Polymorphic outer membrane protein, putative (100); Polymorphic outer membrane protein, putative (100); Polymorphic outer membrane protein, putative (100); Polymorphic outer membrane protein, putative (99.9); PKD domain-conta…	1	signal peptide	NA	NA	TVAG_212570	TVAG_212570	TVAG_212570
TVAG_441090	insignificant	0.012277	-13.8932	S		NA	NA	leucine-rich repeat protein (86); ABC transporter permease (81.4); PEP-CTERM sorting domain-containing protein (77.1); MacB_PCD domain-containing protein (Fragment) (75.2); Transposase IS66 (Fragment) (75); Peptidase_M23 domain-containing protein (66.5); Stem cell tyrosine kinase 1 (Fragment) (65.8); F-box domain-containing protein (62.1); ABC transmembrane type-1 domain-containing protein (61.1)…	1	no N-terminal seuqence detected	NA	NA	NA	NA	NA
TVAG_334930	insignificant	0.143511	-1.35688	S		LRR_8 (Repeat) ; PP2C (Family)	cAMP biosynthetic process	PPM-type phosphatase domain-containing protein (100); Leucine-rich repeat-containing protein (100); Protein phosphatase 2C (100); PPM-type phosphatase domain-containing protein (100); PH domain leucine-rich repeat protein phosphatase, putative (100); Leucine rich repeat domain containing protein (100); ATP pyrophosphate-lyase (100); Protein phosphatase 2C, putative (100); ATP pyrophosphate-lyase …	0	no N-terminal seuqence detected	NA	NA	NA	NA	NA
TVAG_168600	insignificant	0.28696	4.23354	S		LRR_8 (Repeat) ; LRR_8 (Repeat)	regulation of response to stimulus	Protein kinase domain-containing protein (100); Putative non-specific serine/threonine protein kinase (100); Putative non-specific serine/threonine protein kinase (100); Putative non-specific serine/threonine protein kinase (100); Protein kinase domain-containing protein (100); Protein kinase domain-containing protein (100); Putative non-specific serine/threonine protein kinase (100); Protein kin…	9	no N-terminal seuqence detected	NA	NA	NA	NA	NA
TVAG_339760	insignificant	0.410147	1.35139	S		LRR_8 (Repeat) ; LRR_8 (Repeat) ; PP2C (Family)	cAMP biosynthetic process	PPM-type phosphatase domain-containing protein (100); PPM-type phosphatase domain-containing protein (100); Leucine rich repeat domain containing protein (100); PH domain leucine-rich repeat protein phosphatase, putative (100); ATP pyrophosphate-lyase (100); Leucine rich repeat protein (100); Leucine-rich repeat-containing protein (100); Protein kinase domain-containing protein (100); Protein kin…	0	no N-terminal seuqence detected	NA	NA	NA	NA	NA
TVAG_077830	insignificant	0.671795	-1.07404	S		LRR_6 (Repeat) ; LRR_6 (Repeat)	barbed-end actin filament uncapping	Leucine-rich repeat-containing protein 16C (100); Leucine-rich repeat-containing protein 16A (100); Leucine-rich repeat-containing protein 16C-like protein (100); CARMIL3 (100); CARMIL1 (100); Leucine-rich repeat-containing protein 16A (Fragment) (100); Leucine-rich repeat-containing protein 16C (Fragment) (100); Leucine-rich repeat-containing protein 16A (100); Leucine-rich repeat-containing pro…	0	no N-terminal seuqence detected	NA	NA	NA	NA	NA
TVAG_054170	insignificant	0.996918	-1.0055	S		LRR_6 (Repeat)	barbed-end actin filament uncapping	Leucine Rich Repeat family protein (100); Leucine-rich repeat-containing protein 16A (100); Leucine Rich Repeat family protein (100); CARMIL3 (100); Leucine-rich repeat-containing protein 16C-like protein (100); Leucine-rich repeat-containing protein 16C (100); Leucine-rich repeat-containing protein 16A (100); 39S ribosomal protein L52, mitochondrial (100); Leucine-rich repeat-containing protein …	0	no N-terminal seuqence detected	NA	NA	NA	NA	NA
TVAG_333140	insignificant	0.0421084	-1.85763	U	lysosomal membrane chaperone	LMBR1 (Family)	LMBR1-like membrane protein	LMBR1 domain-containing protein 2-like protein (100); LMBR1 domain-containing protein 2-B (100); LMBR1 domain-containing protein 2 (100); LMBR1-like membrane protein isoform 1 (100); LMBR1 domain-containing protein 2 (100); LMBR1 domain-containing protein 2-like (100); Probable lysosomal cobalamin transporter (100); LMBR1 domain-containing protein 2-B (100); LMBR1 domain-containing protein 2-B (1…	9	no N-terminal seuqence detected	NA	NA	NA	NA	NA
TVAG_576970	insignificant	0.498058	1.11347	S	NA	START (Domain)	START domain	Lipid-binding protein (100); START domain-containing protein (100); Collagenase (100); START domain-containing protein (100); START domain-containing protein (100); Collagenase (100); START domain-containing protein (100); START domain-containing protein (100); START domain-containing protein (100); START domain-containing protein (100)	0	no N-terminal seuqence detected	NA	TVAG_576970	NA	NA	TVAG_576970
TVAG_539120	insignificant	0.66161	-1.06282	S	NA	NA	NA	Viral A-type inclusion protein, putative (100); Viral A-type inclusion protein, putative (99.8); Son3 protein, putative (Fragment) (97); Son3 protein, putative (Fragment) (95.1); Kinesin motor domain-containing protein (94.1); Chromosome segregation protein (94.1); Kinesin motor domain-containing protein (92.2); AAA family ATPase (90.4); Chromosome segregation protein (90.4); Peptidase M23 (87.3)	0	no N-terminal seuqence detected	NA	TVAG_539120	TVAG_539120	TVAG_539120	TVAG_539120
TVAG_492250	insignificant	0.33155	-1.15826	Z	NA	Profilin (Domain)	Binds to actin and affects the structure of the cytoskeleton. At high concentrations, profilin prevents the polymerization of actin, whereas it enhances it at low concentrations	Profilin (Fragment) (100); Profilin (100); Profilin (100); Profilin (100); Profilin (100); Profilin (Fragment) (100); Profilin (100); Profilin (100); Profilin (100); Profilin (100)	0	no N-terminal seuqence detected	TVAG_492250	TVAG_492250	TVAG_492250	TVAG_492250	TVAG_492250
TVAG_487600	insignificant	0.105474	-1.40317	G	NA	Enolase_N (Domain) ; Enolase_C (Domain)	phosphopyruvate hydratase activity	Enolase (100); Enolase (100); Enolase (100); Phosphopyruvate hydratase (100); Enolase (100); Enolase (100); Phosphopyruvate hydratase (Fragment) (100); Enolase (100); Phosphopyruvate hydratase (100); 2-phospho-D-glycerate hydro-lyase (100)	0	no N-terminal seuqence detected	TVAG_487600	TVAG_487600	NA	TVAG_487600	TVAG_487600
TVAG_476020	insignificant	0.383317	1.07581	U	NA	AAA (Domain) ; AAA_lid_3 (Domain) ; AAA (Domain)	SNARE complex disassembly	Vesicle-fusing ATPase (100); Vesicular-fusion protein SEC18 (100); AAA-domain-containing protein (100); Vesicle-fusing ATPase (100); Vesicle-fusing ATPase (Fragment) (100); Vesicular-fusion protein SEC18 (100); Vesicular-fusion protein sec18 (100); Vesicle-fusing ATPase (Fragment) (100); Putative Vesicular-fusion protein sec18 (100); Vesicle-fusing ATPase (100)	0	no N-terminal seuqence detected	NA	TVAG_476020	NA	TVAG_476020	TVAG_476020
TVAG_473170	insignificant	0.845134	1.03986	T	NA	EF-hand_8 (Domain)	Calcium-binding protein	Calmodulin (100); Calmodulin (100); Calmodulin (100); Calmodulin (100); Calmodulin (100); Calmodulin (100); Calmodulin (100); Calmodulin (100); Calmodulin (100); Calmodulin (100)	0	no N-terminal seuqence detected	TVAG_473170	TVAG_473170	NA	TVAG_473170	TVAG_473170
TVAG_470120	insignificant	0.506298	1.12588	S	NA	NA	NA	TolA, putative (100); TolA, putative (100); TolA, putative (100); TolA, putative (99.9); TolA, putative (99.8); TolA, putative (99.7); TolA, putative (99.6); titin homolog (79.5); titin homolog (79.5); titin homolog (79.5)	0	no N-terminal seuqence detected	NA	TVAG_470120	NA	TVAG_470120	TVAG_470120
TVAG_459530	insignificant	0.870545	-1.03872	U	NA	Snf7 (Family)	vacuolar transport	SNF7 family protein (100); Vacuolar-sorting protein SNF7 (100); ARAD1D13398p (100); Vacuolar protein sorting-associated protein 32-like protein 1 (100); Charged multivesicular body protein 4b (Fragment) (100); SNF7 family protein (100); Charged multivesicular body protein 5 (100); Charged multivesicular body protein 4A (100); Charged multivesicular body protein 4b (100); Charged multivesicular bo…	0	no N-terminal seuqence detected	TVAG_459530	TVAG_459530	NA	TVAG_459530	TVAG_459530
TVAG_453790	insignificant	0.741425	1.11188	S	NA	NA	NA	Prominin-like protein (100); Prominin-like protein (100); Prominin-1-A (100); Prominin-1-A (Fragment) (100); Prominin 1.s1 splice variant (100); Prominin-1-A (100); Prominin 2, isoform CRA_a (100); PRM1A (Fragment) (100); Prominin-1-A (100); Prominin-1-A (Fragment) (100)	5	no N-terminal seuqence detected	NA	TVAG_453790	TVAG_453790	TVAG_453790	TVAG_453790
TVAG_453150	insignificant	0.389179	1.16666	S	NA	G-alpha (Domain)	G-protein beta/gamma-subunit complex binding	Putative g protein (100); Guanine nucleotide-binding protein subunit alpha (100); Guanine nucleotide-binding protein G(O) subunit alpha (100); Gpa2p (100); Putative g protein (Fragment) (100); Guanine nucleotide-binding protein subunit alpha-14 (Fragment) (100); Gpa2p (100); G protein alpha q subunit isoform X4 (100); ARAD1D25520p (100); G-alpha-domain-containing protein (100)	0	no N-terminal seuqence detected	NA	TVAG_453150	NA	TVAG_453150	TVAG_453150
TVAG_452120	insignificant	0.0826923	-1.43944	S	NA	G-alpha (Domain)	G-protein beta/gamma-subunit complex binding	Putative g protein (100); Gpa2p (100); Putative g protein (Fragment) (100); Guanine nucleotide-binding protein G(O) subunit alpha (100); Guanine nucleotide-binding protein subunit alpha-14 (Fragment) (100); G protein alpha q subunit isoform X4 (100); ARAD1D25520p (100); Guanine nucleotide-binding protein G(O) subunit alpha (Fragment) (100); G-alpha-domain-containing protein (100); Guanine nucleot…	0	no N-terminal seuqence detected	TVAG_452120	TVAG_452120	NA	TVAG_452120	TVAG_452120
TVAG_446910	insignificant	0.242525	1.59788	U	NA	V-SNARE (Family)	NA	t-SNARE coiled-coil homology domain-containing protein (Fragment) (100); Putative vesicle transport through interaction with t-snares-like protein 1b (100); Vti1p (100); Putative vesicle transport v-snare protein vti1a (100); Vesicle transport V-SNARE protein (100); t-SNARE coiled-coil homology domain-containing protein (100); V-SNARE domain-containing protein (100); Vesicle transport through int…	1	no N-terminal seuqence detected	NA	TVAG_446910	TVAG_446910	NA	TVAG_446910
TVAG_436740	insignificant	0.129613	1.10674	Z	NA	Drf_GBD (Repeat) ; FH2 (Family)	protein diaphanous homolog	Putative rho gtpase effector bni1 (100); Diaphanous-related formin (100); Diaphanous-like protein (100); Putative rho gtpase effector bni1 (Fragment) (100); Protein diaphanous 3 (Fragment) (100); Disheveled-associated activator of morphogenesis 2 (100); Formin-like protein CG32138 (100); Actin-binding FH2 (Fragment) (100); Diaphanous (100); Diaphanous-related formin 3 (100)	0	no N-terminal seuqence detected	NA	TVAG_436740	NA	TVAG_436740	TVAG_436740
TVAG_434970	insignificant	0.718113	-1.03609	Z	NA	Actin (Family)	ATP binding	Actin 7 isoform 1 (100); Actin-7 (100); Beta-actin (Fragment) (100); Actin (100); Actin beta/gamma 1 (100); Actin 3 isoform 3 (100); Beta-actin (Fragment) (100); Actin (100); Actin (100); Putative actin-related protein (Fragment) (100)	0	no N-terminal seuqence detected	TVAG_434970	TVAG_434970	NA	NA	TVAG_434970
TVAG_400860	insignificant	0.300538	1.19929	O	NA	Peptidase_M8 (Family)	regulation of choline O-acetyltransferase activity	Leishmanolysin-like peptidase (100); Leishmanolysin-like peptidase (100); Leishmanolysin-like peptidase (100); Leishmanolysin-like peptidase (Fragment) (100); Leishmanolysin-like peptidase (100); Clan MA, family M8 (100); Leishmanolysin-like peptidase (100); Leishmanolysin-like peptidase (100); Leishmanolysin-like peptidase (100); Leishmanolysin-like peptidase (100)	0	no N-terminal seuqence detected	NA	TVAG_400860	TVAG_400860	NA	TVAG_400860
TVAG_398430	insignificant	0.530284	1.05313	T	NA	C2 (Domain)	endoplasmic reticulum-plasma membrane tethering	C2 domain containing protein (100); C2 domain containing protein (100); Cytoplasm protein (99.8); XYPPX repeat family protein (99.8); C2 domain-containing protein (99.7); C2 domain containing protein (99.6); C2 domain containing protein (99.6); C2 domain-containing protein (99.5); Munc13-4 (99.5); BAI1-associated protein (99.5)	0	no N-terminal seuqence detected	NA	TVAG_398430	NA	TVAG_398430	TVAG_398430
TVAG_396200	insignificant	0.857271	-1.02483	U	NA	Snf7 (Family)	vacuolar transport	Vps24p (100); Putative vacuolar sorting protein vps24 (100); Charged multivesicular body protein 3 (100); Charged multivesicular body protein 3 (100); Putative assembly/vacuolar sorting protein (100); SNF7 family protein (100); SNF7 family protein (100); Putative snf7 family (100); Snf7 family protein (100); Vacuolar protein sorting-associated protein (100)	0	no N-terminal seuqence detected	NA	TVAG_396200	NA	TVAG_396200	TVAG_396200
TVAG_396070	insignificant	0.440669	-1.18552	O	NA	Snf7 (Family)	vacuolar transport	SNF7 family protein (100); Charged multivesicular body protein 5 (100); Snf7-like protein (100); SNF7 family protein (100); Charged multivesicular body protein 5 (100); Charged multivesicular body protein 5-like protein (100); ARAD1D13398p (100); Vacuolar-sorting protein SNF7 (100); Vacuolar protein sorting-associated protein 32-like protein 1 (100); Related to vps60 involved in vacuolar proteins…	0	no N-terminal seuqence detected	NA	TVAG_396070	NA	NA	TVAG_396070
TVAG_394040	insignificant	0.150605	-1.55894	O	NA	HSP70 (Family) ; HSP70 (Family)	ATP binding	Heat shock 70 kDa protein cognate 4 (100); Hsp70-like protein (100); Hsp70-like protein (100); Chaperone protein DnaK (100); Endoplasmic reticulum chaperone BiP (100); Heat shock protein cognate 4 (100); Putative heat shock protein (Fragment) (100); Chaperone protein DnaK (100); Chaperone protein DnaK (100); Protein kinase domain-containing protein (100)	0	no N-terminal seuqence detected	NA	TVAG_394040	NA	TVAG_394040	TVAG_394040
TVAG_389550	insignificant	0.948545	-1.00919	S	NA	G-alpha (Domain)	G-protein beta/gamma-subunit complex binding	Putative g protein (100); Putative g protein (Fragment) (100); Gpa2p (100); Guanine nucleotide-binding protein subunit alpha-14 (Fragment) (100); Guanine nucleotide-binding protein G(O) subunit alpha (100); G protein alpha q subunit isoform X4 (100); ARAD1D25520p (100); Guanine nucleotide-binding protein G(O) subunit alpha (Fragment) (100); G-alpha-domain-containing protein (100); Guanine nucleot…	0	no N-terminal seuqence detected	TVAG_389550	TVAG_389550	NA	TVAG_389550	TVAG_389550
TVAG_371800	insignificant	0.0231709	-1.29567	O	NA	NA	regulation of choline O-acetyltransferase activity	GP63-like (100); GP63-like (100); GP63-like (100); GP63-like (100); GP63-like (100); GP63-like (100); GP63-like (100); Clan MA, family M8 (100); Clan MA, family M8 (100); GP63-like (100)	1	no N-terminal seuqence detected	TVAG_371800	TVAG_371800	TVAG_371800	TVAG_371800	TVAG_371800
TVAG_367420	insignificant	0.0645581	-1.51045	S	NA	NA	NA	WD_REPEATS_REGION domain-containing protein (97.4); SIT4 phosphatase-associated protein (95.4); Serine/threonine-protein phosphatase 6 regulatory subunit 2 (94.6); Serine/threonine-protein phosphatase 6 regulatory subunit 2 (92.5); BnaAnng11330D protein (92.3); Sap190p (90.4); Serine/threonine-protein phosphatase 6 regulatory subunit 1 (Fragment) (87.2); Ima1_N domain-containing protein (82.8); P…	0	no N-terminal seuqence detected	NA	TVAG_367420	NA	TVAG_367420	NA
TVAG_365870	insignificant	0.687675	-1.10389	S	NA	BRO1 (Domain)	NA	BRO1 domain-containing protein (100); BRO1 domain-containing protein (100); WGS project CCBQ000000000 data, contig 00099 (97.3); Programmed cell death 6-interacting protein (97.1); pH-response regulator protein palA/RIM20 (97.1); BRO1 domain-containing protein (96.5); tyrosine-protein phosphatase non-receptor type 23-like isoform X1 (96.4); BRO1 domain-containing protein (96.1); ALG-2 interacting…	0	no N-terminal seuqence detected	NA	TVAG_365870	NA	TVAG_365870	TVAG_365870
TVAG_364050	insignificant	0.861536	1.01771	U	NA	Sec1 (Family)	vesicle docking involved in exocytosis	Sec1 family protein (100); Sec1 family protein (100); Sec1 family protein (100); Syntaxin-binding protein 3 (100); Sec1p (100); NCU06192-like protein (100); Sec1 family superfamily (100); Vacuolar protein sorting-associated protein 45 (Fragment) (100); Syntaxin-binding protein 1 (Fragment) (100); Sec1-like protein (100)	0	no N-terminal seuqence detected	NA	TVAG_364050	NA	TVAG_364050	TVAG_364050
TVAG_353480	insignificant	0.869721	-1.04611	S	NA	UEV (Domain)	NA	Tumor susceptibility gene 101 protein (100); UEV domain-containing protein (100); UEV domain-containing protein (100); UEV domain-containing protein (100); Tumor susceptibility 101 protein (100); Tsg101-related protein (100); UEV and Vps23 core domain containing protein (100); ESCRT-I complex subunit TSG101 (100); protein ELC-like (100); Tumor susceptibility gene 101 protein (100)	0	no N-terminal seuqence detected	NA	TVAG_353480	NA	TVAG_353480	TVAG_353480
TVAG_350520	insignificant	0.414704	-1.12265	S	NA	BRO1 (Domain)	NA	BRO1 domain-containing protein (100); BRO1 domain-containing protein (100); BRO1 domain-containing protein (99.1); BRO1 domain-containing protein (98.9); BRO1-like domain-containing protein (98.8); CYFA0S02e10726g1_1 (98.7); pH-response regulator protein palA/RIM20 (98.6); Putative programmed cell death protein (98.5); Putative vacuolar protein-sorting protein bro1 protein (98.5); ARAD1C30822p (9…	0	no N-terminal seuqence detected	NA	TVAG_350520	NA	TVAG_350520	TVAG_350520
TVAG_337240	insignificant	0.186071	-1.23793	Z	NA	Actin (Family)	ATP binding	phosphatase PAP2 family protein (91.6); CH_2 domain-containing protein (89.7); Glucose-induced degradation protein 4-like protein (89.2); Sod_Cu domain-containing protein (Fragment) (82.1); IS630 family transposase (75.4); Spermatogenesis associated 4 (73.1); Unannotated protein (72.4); Putative transporter (68.3); tRNA-guanine transglycosylase (Fragment) (60.2); Titin (59.1)	0	no N-terminal seuqence detected	NA	TVAG_337240	NA	NA	TVAG_337240
TVAG_318670	insignificant	0.0467976	-2.13106	C	NA	CoA_binding (Domain) ; Ligase_CoA (Domain)	succinate-CoA ligase (GDP-forming) activity	Kiaa1012 protein (100); alpha-1,2-Mannosidase (100); alpha-1,2-Mannosidase (100); KIAA1012, isoform CRA_b (100); Protein with involvement in meiosis gsg1 (Fragment) (100); Protein with involvement in meiosis gsg1 (Fragment) (100); Trafficking protein particle complex subunit 8-like (Fragment) (100); Trafficking protein particle complex subunit 8 (100); Trafficking protein particle complex protein…	0	no N-terminal seuqence detected	NA	TVAG_318670	NA	NA	TVAG_318670
TVAG_305580	insignificant	0.308829	-1.3139	S	NA	NA	positive regulation of lamellipodium assembly	protein BRICK1 isoform X1 (100); Protein BRICK1 (100); BRICK1 subunit of SCAR/WAVE actin nucleating complex (100); BRICK1 subunit of SCAR/WAVE actin nucleating complex (100); BRICK1 subunit of SCAR/WAVE actin nucleating complex (100); protein BRICK1 isoform X1 (100); VHL_C domain-containing protein (99.9); BRICK1 subunit of SCAR/WAVE actin nucleating complex (99.9); probable protein BRICK1-B (99.…	0	no N-terminal seuqence detected	NA	TVAG_305580	NA	NA	TVAG_305580
TVAG_303180	insignificant	0.043854	-1.19749	O	NA	HSP70 (Family)	ATP binding	Chaperone protein DnaK (100); Chaperone protein DnaK (100); Chaperone protein DnaK (100); Chaperone protein DnaK (100); Hsp70-like protein (100); Chaperone protein DnaK (100); Endoplasmic reticulum chaperone BiP (100); Hsp70-like protein (100); Heat shock 70 kDa protein cognate 4 (100); Chaperone protein (DnaK) (100)	0	no N-terminal seuqence detected	NA	TVAG_303180	NA	TVAG_303180, TVAG_303520	TVAG_303180
TVAG_301380	insignificant	0.269633	1.49162	S	NA	G-alpha (Domain)	G-protein beta/gamma-subunit complex binding	Putative g protein (100); Guanine nucleotide-binding protein subunit alpha (100); Gpa2p (100); Guanine nucleotide-binding protein G(O) subunit alpha (100); Putative g protein (Fragment) (100); Guanine nucleotide-binding protein subunit alpha-14 (Fragment) (100); Gpa2p (100); G protein alpha q subunit isoform X4 (100); ARAD1D25520p (100); Guanine nucleotide-binding protein G(Q) subunit alpha (100)	0	no N-terminal seuqence detected	NA	TVAG_301380	NA	TVAG_301380	TVAG_301380
TVAG_293370	insignificant	0.0500208	-1.23815	F	NA	NDK (Domain)	Nucleoside diphosphate kinase	Nucleoside diphosphate kinase (100); Nucleoside-diphosphate kinase (100); Nucleoside diphosphate kinase (100); Nucleoside diphosphate kinase (100); Nucleoside diphosphate kinase (100); Nucleoside diphosphate kinase (100); Nucleoside diphosphate kinase (100); Nucleoside diphosphate kinase (100); Nucleoside diphosphate kinase (100); Nucleoside diphosphate kinase (100)	0	no N-terminal seuqence detected	NA	TVAG_293370	NA	NA	TVAG_293370
TVAG_291380	insignificant	0.940427	1.00972	E	NA	FragX_IP (Family) ; FragX_IP (Family)	positive regulation of neurotrophin TRK receptor signaling pathway	Cytoplasmic FMR1-interacting protein (100); Cytoplasmic FMR1-interacting protein 2 (Fragment) (100); Cytoplasmic FMR1-interacting protein 1 (100); Non-specific protein-tyrosine kinase (100); DUF1394 domain-containing protein (100); Cytoplasmic FMR1-interacting protein (100); CLUMA_CG012667, isoform A (100); cytoplasmic FMR1-interacting protein-like isoform X2 (100); Cytoplasmic FMR1-interacting p…	0	no N-terminal seuqence detected	NA	TVAG_291380	NA	TVAG_291380	TVAG_291380
TVAG_291060	insignificant	0.928335	1.0474	E	NA	NA	actin binding	Diaphanous, putative (100); Related to cytokinesis protein sepa (99.6); Protein diaphanous (99.5); Diaphanous-like protein (99.4); Diaphanous-related formin (99.4); Protein diaphanous (Fragment) (99.3); Formin (99.2); Formin 1 (99.2); Autotransporter domain-containing protein (99.2); WH1 domain-containing protein (99.1)	0	no N-terminal seuqence detected	NA	TVAG_291060	NA	TVAG_291060	TVAG_291060
TVAG_277590	insignificant	0.0235861	-2.28554	P	NA	Cation_ATPase_N (Domain) ; E1-E2_ATPase (Family) ; Hydrolase (Domain) ; Cation_ATPase_C (Family)	calcium-transporting ATPase activity	Calcium-transporting ATPase (100); Putative plasma membrane calcium-transporting atpase 3-like isoform 3 (Fragment) (100); Calcium-transporting ATPase (100); Calcium-transporting ATPase (100); Calcium-transporting ATPase (100); Calcium-transporting ATPase (100); Calcium-transporting ATPase (100); Cation_ATPase_C domain-containing protein (100); Calcium-transporting ATPase (100); Calcium-transport…	9	no N-terminal seuqence detected	TVAG_277590	TVAG_277590	TVAG_277590	TVAG_277590	NA
TVAG_274750	insignificant	0.551733	1.1263	S	NA	G-alpha (Domain)	G-protein beta/gamma-subunit complex binding	Putative g protein (100); Guanine nucleotide-binding protein subunit alpha (100); Guanine nucleotide-binding protein G(O) subunit alpha (100); Gpa2p (100); Putative g protein (Fragment) (100); Guanine nucleotide-binding protein subunit alpha-14 (Fragment) (100); G protein alpha q subunit isoform X4 (100); ARAD1D25520p (100); Gpa2p (100); G-alpha-domain-containing protein (100)	0	no N-terminal seuqence detected	TVAG_274750	TVAG_274750	NA	TVAG_274750	TVAG_274750
TVAG_273970	insignificant	0.185619	-1.11873	S	NA	NA	NA	Cellulosomal scaffoldin anchoring protein, putative (87); Cadherin (Fragment) (79.3); Bifunctional endo-1,4-beta-xylanase xylA (78.3); receptor-type tyrosine-protein phosphatase epsilon-like isoform X2 (69); HDC10249 (67.3); integral membrane protein DGCR2/IDD-like isoform X2 (67.2); Protein polybromo-1 (Trinotate prediction) (Fragment) (62.7); Integral membrane protein DGCR2/IDD (56.1); Wnt/FGF …	1	no N-terminal seuqence detected	NA	TVAG_273970	TVAG_273970	TVAG_273970	TVAG_273970
TVAG_261950	insignificant	0.0848913	1.53058	S	NA	NA	NA	QXW lectin repeat family protein (100); QXW lectin repeat family protein (100); Ricin B-type lectin domain-containing protein (97); Ricin B-type lectin domain-containing protein (96.9); Ricin B-type lectin domain-containing protein (96.9); Alpha-L-arabinofuranosidase (96.8); RICIN domain-containing protein (96.8); Ricin B-type lectin domain-containing protein (96.6); Endo-1,4-beta-xylanase A (96.…	0	no N-terminal seuqence detected	TVAG_261950	TVAG_261950	NA	TVAG_261950	TVAG_261950
TVAG_261590	insignificant	0.0642175	-1.45289	F	NA	F_actin_cap_B (Family) ; F_actin_cap_B (Family)	barbed-end actin filament capping	F-actin-capping protein subunit beta (Fragment) (100); F-actin-capping protein subunit beta (Fragment) (100); F-actin-capping protein subunit beta (100); F-actin-capping protein subunit beta (100); F-actin-capping protein subunit beta (100); F-actin-capping protein subunit beta (100); F-actin-capping protein subunit beta (Fragment) (100); F-actin-capping protein subunit beta (100); F-actin-cappin…	0	no N-terminal seuqence detected	NA	TVAG_261590	NA	NA	NA
TVAG_258230	insignificant	0.693066	-1.07491	S	NA	NA	NA	MUC1-CT (99.6); cell wall integrity and stress response component 4-like (99.5); Mucin-1 (99.4); mucin-5AC-like (99.4); mucin-1-like (99.2); mucin-1-like (99); SEA domain-containing protein (98.6); Thyroglobulin (98.5); mucin-5AC-like isoform X1 (98.5); mucin-1-like (98.3)	1	signal peptide	TVAG_258230	TVAG_258230	TVAG_258230	TVAG_258230	TVAG_258230
TVAG_249080	insignificant	0.957997	-1.01079	U	NA	Longin (Domain) ; Synaptobrevin (Family)	SNAP receptor activity	Sec22p (100); Putative synaptobrevin/vamp-like protein (100); Vesicle-associated membrane protein 72 (100); Putative vesicle-associated membrane protein 726 (100); Longin domain-containing protein (Fragment) (100); Vesicle-associated membrane (100); Synaptobrevin-domain-containing protein (100); Longin domain-containing protein (100); Vesicle-associated membrane protein 727 (100); Putative synapt…	1	no N-terminal seuqence detected	TVAG_249080	TVAG_249080	TVAG_249080	TVAG_249080	TVAG_249080
TVAG_219770	insignificant	0.238365	-1.13115	S	NA	MIF (Domain)	phenylpyruvate tautomerase activity	Macrophage migration inhibitory factor (MIF) (100); Phenylpyruvate tautomerase (100); Macrophage migration inhibitory factor (100); Putative macrophage migration inhibitory factor (100); Macrophage migration inhibitory factor (100); Macrophage migration inhibitory factor (100); Macrophage migration inhibitory factor (100); Macrophage migration inhibitory factor-like protein (100); Phenylpyruvate …	0	no N-terminal seuqence detected	NA	TVAG_219770	NA	TVAG_219770	TVAG_219770
TVAG_208990	insignificant	0.074226	1.29354	S	NA	Profilin (Domain)	NA	Profilin (Fragment) (100); Profilin (100); Profilin (100); Profilin (100); Profilin (100); Profilin (Fragment) (100); Profilin (100); Profilin (100); Profilin (100); Profilin (100)	0	no N-terminal seuqence detected	NA	TVAG_208990	NA	TVAG_208990	TVAG_208990
TVAG_196620	insignificant	0.204463	-1.14523	S	NA	START (Domain)	START domain	Lipid-binding protein (100); START domain-containing protein (100); START domain-containing protein (100); Collagenase (100); START domain-containing protein (100); START domain-containing protein (100); START domain-containing protein (100); START domain-containing protein (100); START domain-containing protein (100); Collagenase (100)	0	no N-terminal seuqence detected	TVAG_196620	TVAG_196620	NA	TVAG_196620	TVAG_196620
TVAG_193800	insignificant	0.823589	-1.60103	G	NA	Gp_dh_C (Domain)	glyceraldehyde-3-phosphate dehydrogenase (NAD(P)+) (phosphorylating) activity	NAD-dependent glyceraldehyde-3-phosphate dehydrogenase (100); Glyceraldehyde-3-phosphate dehydrogenase (100); Glyceraldehyde-3-phosphate dehydrogenase 2 (100); Putative glyceraldehyde/Erythrose phosphate dehydrogenase family (100); Glyceraldehyde 3-phosphate dehydrogenase (100); Glyceraldehyde-3-phosphate dehydrogenase (Fragment) (100); Glyceraldehyde-3-phosphate dehydrogenase (Fragment) (100); G…	0	no N-terminal seuqence detected	NA	TVAG_193800	NA	NA	TVAG_193800
TVAG_192620	insignificant	0.61935	-1.10241	O	NA	Cofilin_ADF (Domain)	actin filament depolymerization	Cofilin (100); Actin depolymerizing factor 4 isoform 1 (100); Cofilin (100); ADF-H domain-containing protein (100); ADF-H domain-containing protein (100); ADF-H domain-containing protein (100); ADF-H domain-containing protein (100); Actin depolymerizing factor 8 (100); ADF-H domain-containing protein (Fragment) (100); ADF-H domain-containing protein (100)	0	no N-terminal seuqence detected	TVAG_192620	TVAG_192620	TVAG_192620	TVAG_192620	TVAG_192620
TVAG_185830	insignificant	0.699828	-1.09874	O	NA	MIT (Domain) ; AAA (Domain) ; AAA_lid_3 (Domain) ; Vps4_C (Domain)	positive regulation of centriole elongation	Putative vacuolar sorting ATPase Vps4 (100); Vesicle-fusing ATPase (100); Vesicle-fusing ATPase (100); Vesicle-fusing ATPase (100); AAA+ ATPase (100); Vacuolar sorting-associated 4B-like protein (100); LOW QUALITY PROTEIN: vacuolar protein sorting-associated protein 4B (100); Vesicle-fusing ATPase (100); Vesicle-fusing ATPase (100); Vesicle-fusing ATPase (100)	0	no N-terminal seuqence detected	NA	TVAG_185830	NA	TVAG_185830	TVAG_185830
TVAG_176230	insignificant	0.179968	1.24138	U	NA	SNAP (Repeat)	SNARE complex disassembly	TPR_REGION domain-containing protein (100); Aromatic-di-Alanine repeat protein (100); Sec17p (100); Alpha-soluble NSF attachment protein (100); Alpha-soluble NSF attachment protein (Fragment) (100); Alpha-soluble NSF attachment (100); Alpha-soluble nsf attachment (100); Alpha-soluble NSF attachment protein (100); Alpha-soluble NSF attachment protein-like (100); TPR_REGION domain-containing protei…	0	no N-terminal seuqence detected	TVAG_176230	TVAG_176230	NA	TVAG_176230	TVAG_176230
TVAG_174520	insignificant	0.0587752	-1.33526	U	NA	Snf7 (Family)	vacuolar transport	SNF7 family protein (100); Putative assembly/vacuolar sorting protein (100); Putative vacuolar sorting protein vps24 (100); charged multivesicular body protein 2a-like isoform X2 (100); Vps24p (100); Snf7 family protein (100); vacuolar protein sorting-associated protein 2 homolog 1 (100); Charged multivesicular body protein 3 (100); Charged multivesicular body protein 3 (100); Protein phosphatase…	0	no N-terminal seuqence detected	NA	TVAG_174520	NA	TVAG_174520	NA
TVAG_172060	insignificant	0.640882	1.07051	S	NA	NA	NA	F-box domain-containing protein (91); SH3 type 3 domain-containing protein (88.3); SH3 domain protein (85); Arylsulfatase (81.8); response regulator (81.3); Seryl_tRNA_N domain-containing protein (Fragment) (79.2); Unannotated protein (75.2); Gamma-glutamyltranspeptidase (72.9); SH3b domain-containing protein (72.7); Glucodextran_C domain-containing protein (68.7)	0	no N-terminal seuqence detected	NA	TVAG_172060	NA	TVAG_172060	TVAG_172060
TVAG_169070	insignificant	0.715565	1.06341	O	NA	His_Phos_2 (Family)	acid phosphatase activity	Histidine acid phosphatase (100); Putative lysosomal & prostatic acid phosphatase (100); Putative lysosomal acid phosphatase-like protein (Fragment) (100); Lysosomal acid phosphatase (100); Counting factor 60 (100); Putative lysosomal & prostatic acid phosphatase (Fragment) (100); Venom acid phosphatase Acph-1 (Fragment) (100); Prostatic acid phosphatase (Fragment) (100); Testicular acid phosphat…	0	signal peptide	TVAG_169070	TVAG_169070	NA	NA	TVAG_169070
TVAG_165340	insignificant	0.0385326	-1.86709	C	NA	CoA_binding (Domain) ; Ligase_CoA (Domain)	succinate-CoA ligase (GDP-forming) activity	Acetate--CoA ligase (ADP-forming) (Fragment) (100); Acetyl-CoA synthetase (100); Acetate--CoA ligase (ADP-forming) (100); Acyl-CoA synthetase (Fragment) (100); CoA_binding domain-containing protein (Fragment) (100); CoA-binding domain protein (100); Acetyl-CoA synthetase (ADP-forming), alpha and beta subunit fusion (Fragment) (100); Acyl-CoA synthetase (Fragment) (100); CoA_binding domain-contain…	0	no N-terminal seuqence detected	NA	TVAG_165340	NA	NA	NA
TVAG_159160	insignificant	0.0590427	1.23559	Z	NA	Profilin (Domain)	Binds to actin and affects the structure of the cytoskeleton. At high concentrations, profilin prevents the polymerization of actin, whereas it enhances it at low concentrations	Profilin (Fragment) (100); Profilin (100); Profilin (100); Profilin (100); Profilin (100); Profilin (Fragment) (100); Profilin (100); Profilin (100); Profilin (100); Profilin (100)	0	no N-terminal seuqence detected	TVAG_159160	TVAG_159160	NA	TVAG_159160	TVAG_159160
TVAG_157210	insignificant	0.13446	-1.24812	S	NA	NA	NA	small integral membrane protein 22-like (99.5); small integral membrane protein 22 isoform X1 (99.5); Si:ch1073-443f11.2 (99.4); small integral membrane protein 22 isoform X1 (99.4); small integral membrane protein 22 isoform X3 (99.3); small integral membrane protein 22 isoform X1 (99.2); small integral membrane protein 22 isoform X3 (99.2); small integral membrane protein 22 isoform X1 (99.2); …	1	no N-terminal seuqence detected	TVAG_157210	TVAG_157210	TVAG_157210	TVAG_157210	TVAG_157210
TVAG_151500	insignificant	0.563278	-1.10683	S	NA	Snf7 (Family)	NA	CYFA0S08e01354g1_1 (100); Putative vacuolar assembly/sorting protein did2 (100); SNF7 family protein (100); BnaC06g43840D protein (100); Charged multivesicular body protein 1a (100); Charged multivesicular body protein 1b (100); Charged multivesicular body protein 1a (100); Charged multivesicular body protein 1b (100); Charged multivesicular body protein 1a (100); Charged multivesicular body prot…	0	no N-terminal seuqence detected	NA	TVAG_151500	NA	TVAG_151500	TVAG_151500
TVAG_140970	insignificant	0.722356	-1.14892	H	NA	Choline_transpo (Family)	choline transmembrane transporter activity	Solute carrier family 44 (100); Choline transporter-like protein 5 (100); CG11880 protein (100); Choline transporter-like protein 2 isoform 2 (100); Choline transporter-like protein 2 isoform 2 (Fragment) (100); CTL-like protein 1 (100); Interleukin enhancer-binding factor 3 (Fragment) (100); Choline transporter-like 1 (Fragment) (100); Choline transporter-like protein (100); Choline transporter-…	11	no N-terminal seuqence detected	TVAG_140970	TVAG_140970	TVAG_140970	TVAG_140970	TVAG_140970
TVAG_126970	insignificant	0.166383	-1.12385	O	NA	GDI (Family)	Rab GDP-dissociation inhibitor activity	Rab GDP dissociation inhibitor (100); Guanosine nucleotide diphosphate dissociation inhibitor (Fragment) (100); Rab GDP dissociation inhibitor (100); Rab GDP dissociation inhibitor (100); Rab GDP dissociation inhibitor (100); Rab GDP dissociation inhibitor alpha (100); Rab GDP dissociation inhibitor (100); 54S ribosomal protein L4, mitochondrial (100); Guanosine nucleotide diphosphate dissociatio…	0	no N-terminal seuqence detected	TVAG_126970	TVAG_126970	NA	TVAG_126970	TVAG_126970
TVAG_121530	insignificant	0.975843	-1.00525	S	NA	NA	NA	Predicted protein (75.5); N-acetylmuramoyl-L-alanine amidase (57.4); exodeoxyribonuclease VII small subunit (57.1); LP08165p (54.3); Peptidoglycan-binding protein (52.8); Glycoside hydrolase family 61 protein (50.2); Tetratricopeptide repeat protein, tpr, putative (inferred by orthology to a S. mansoni protein) (50.1); BTAD domain-containing protein (50); putative mediator of RNA polymerase II tr…	0	no N-terminal seuqence detected	NA	TVAG_121530	NA	TVAG_121530	TVAG_121530
TVAG_118780	insignificant	0.129616	1.24015	T	NA	EF-hand_8 (Domain)	Calcium-binding protein	Calmodulin (100); Calmodulin (100); Calmodulin (100); Calmodulin (100); Calmodulin (100); Calmodulin (100); Calmodulin (100); Calmodulin (Fragment) (100); Calmodulin (100); Calmodulin (100)	0	no N-terminal seuqence detected	TVAG_118780	TVAG_118780	NA	TVAG_118780	TVAG_118780
TVAG_100620	insignificant	0.873519	1.01555	Z	NA	Profilin (Domain)	Binds to actin and affects the structure of the cytoskeleton. At high concentrations, profilin prevents the polymerization of actin, whereas it enhances it at low concentrations	Profilin (Fragment) (100); Profilin (100); Profilin (100); Profilin (100); Profilin (100); Profilin (Fragment) (100); Profilin (100); Profilin (100); Profilin (100); Profilin (100)	0	no N-terminal seuqence detected	NA	TVAG_100620	TVAG_100620	TVAG_100620	TVAG_100620
TVAG_096350	insignificant	0.656526	1.03724	G	NA	TIM (Domain)	triosephosphate isomerase	Triosephosphate isomerase (100); Triosephosphate isomerase (100); Triosephosphate isomerase (100); Triosephosphate isomerase (100); Triosephosphate isomerase (100); Triosephosphate isomerase (100); Triosephosphate isomerase (100); Triosephosphate isomerase (100); Triosephosphate isomerase (100); Triosephosphate isomerase (100)	0	no N-terminal seuqence detected	NA	TVAG_096350	NA	TVAG_096350, TVAG_497370	TVAG_096350
TVAG_072120	insignificant	0.178246	1.18853	T	NA	C2 (Domain)	endoplasmic reticulum-plasma membrane tethering	C2 domain containing protein (100); C2 domain containing protein (100); C2 domain-containing protein (100); C2 domain containing protein (99.7); C2 domain-containing protein (99.7); Munc13-4 (99.7); C2 domain-containing protein (99.7); C2 domain-containing protein (99.7); BAI1-associated protein (99.6); C2 domain-containing protein (99.6)	0	no N-terminal seuqence detected	TVAG_072120	TVAG_072120	TVAG_072120	TVAG_072120	TVAG_072120
TVAG_067440	insignificant	0.32431	1.19178	S	NA	VPS28 (Family)	NA	BRO1 domain-containing protein (99.3); Vacuolar protein sorting-associated protein 28 homolog (97.6); Vacuolar protein sorting-associated protein 28 (97.2); Vacuolar protein sorting-associated protein 28 homolog (96.8); Vacuolar protein sorting-associated protein 28 homolog (Fragment) (96.8); Vacuolar protein sorting-associated protein 28 2 (Fragment) (96.7); Vacuolar sorting protein 28, putative…	0	no N-terminal seuqence detected	NA	TVAG_067440	NA	NA	TVAG_067440
TVAG_047890	insignificant	0.160678	-2.18456	C	NA	CoA_binding (Domain) ; Ligase_CoA (Domain)	succinate-CoA ligase (GDP-forming) activity	Acetate--CoA ligase (ADP-forming) (Fragment) (100); Acetyl-CoA synthetase (100); Acetate--CoA ligase (ADP-forming) (100); Acyl-CoA synthetase (Fragment) (100); CoA_binding domain-containing protein (Fragment) (100); CoA-binding domain protein (100); Acetyl-CoA synthetase (ADP-forming), alpha and beta subunit fusion (Fragment) (100); Acyl-CoA synthetase (Fragment) (100); CoA_binding domain-contain…	0	no N-terminal seuqence detected	TVAG_047890	TVAG_047890	NA	NA	TVAG_047890
TVAG_046150	insignificant	0.397191	-1.21848	S	NA	BRO1 (Domain)	NA	BRO1 domain-containing protein (100); BRO1 domain-containing protein (100); BRO1 domain-containing protein BROX (100); BRO1 domain-containing protein (100); pH-response regulator protein palC (100); BRO1 domain-containing protein (100); BRO1 domain-containing protein (100); BRO1 domain-containing protein (100); BRO1 domain-containing protein BROX (100); Endosomal targeting BRO1-like domain-contai…	0	no N-terminal seuqence detected	TVAG_046150	TVAG_046150	NA	TVAG_046150	TVAG_046150
TVAG_036210	insignificant	0.0890935	1.42358	K	NA	NAC (Family) ; HYPK_UBA (Domain)	protein transport	NAC-A/B domain-containing protein (100); NAC-A/B domain-containing protein (100); NAC-A/B domain-containing protein (100); Putative transcription factor (100); NAC-A/B domain-containing protein (Fragment) (100); Nascent polypeptide-associated complex subunit alpha (100); NAC-A/B domain-containing protein (100); Alpha-NAC (100); Nascent polypeptide-associated complex subunit alpha, muscle-specific…	0	no N-terminal seuqence detected	NA	TVAG_036210	NA	TVAG_036210, TVAG_440820	TVAG_036210
TVAG_026730	insignificant	0.188386	-1.63125	O	NA	HSP70 (Family) ; HSP70 (Family)	ATP binding	Heat shock 70 kDa protein cognate 4 (100); Hsp70-like protein (100); Hsp70-like protein (100); Endoplasmic reticulum chaperone BiP (100); Heat shock protein cognate 4 (100); Chaperone protein DnaK (100); Putative heat shock protein (Fragment) (100); Chaperone protein (DnaK) (100); Heat shock protein 70 (100); Heat shock 70 kDa protein cognate 2 (100)	0	no N-terminal seuqence detected	NA	TVAG_026730	NA	NA	NA
TVAG_019180	insignificant	0.0968042	1.18683	M	NA	Tetraspanin (Family)	NA	Tetraspanin (Fragment) (100); Tetraspanin (100); Tetraspanin (100); Tetraspanin (Fragment) (100); Tetraspanin (100); Tetraspanin (100); Tetraspanin (100); Tetraspanin (100); Tetraspanin (100); Tetraspanin (100)	4	no N-terminal seuqence detected	TVAG_019180	TVAG_019180	TVAG_019180	NA	NA
TVAG_010520	insignificant	0.85606	1.14568	S	NA	LIM (Domain) ; LIM (Domain) ; LIM (Domain) ; LIM (Domain)	zinc ion binding	LIM-type zinc finger-containing protein (100); Putative paxillin (Fragment) (100); Paxillin (Fragment) (100); Paxillin (100); Paxillin-like protein (100); Four and a half LIM domains protein 2 (100); Paxillin (Fragment) (100); Four and a half LIM domains protein 2 (100); Paxillin (100); Putative paxillin (100)	0	no N-terminal seuqence detected	NA	TVAG_010520	NA	TVAG_010520	NA
TVAG_414500	insignificant	0.600781	-1.10459	A	NA	S1-P1_nuclease (Domain)	S1/P1 Nuclease	Class I nuclease (100); S1/P1 Nuclease (100); Endonuclease (100); S1/P1 Nuclease (100); Nuclease S1 (100); Aspergillus nuclease S(1) (100); S1/P1 Nuclease (100); Aspergillus nuclease S(1) (100); Nuclease S1 (100); S1/P1 Nuclease (100)	1	mitochondrial transit peptide	NA	NA	NA	NA	NA
TVAG_185360	insignificant	0.430359	-1.22567	S	NA	NA	NA	Thioredoxin (92.3); Thiol-disulfide oxidoreductase ResA (91.2); RING-type domain-containing protein (90.9); Membrane protein, suppressor for copper-sensitivity ScsD (90.9); Thioredoxin domain-containing protein (90.8); Thioredoxin domain-containing protein (Fragment) (90); TlpA family protein disulfide reductase (89.3); TlpA family protein disulfide reductase (88.9); Thioredoxin domain-containing…	1	no N-terminal seuqence detected	NA	NA	NA	NA	NA	TVAG_185360
TVAG_410930	insignificant	0.0715184	-1.27511	U	NA	Sec1 (Family)	vesicle docking involved in exocytosis	Vps33p (100); Lysine-specific histone demethylase 1 (100); Putative vacuolar sorting protein (100); Putative vacuolar sorting protein vps33/slp1 sec1 family (100); Vacuolar protein sorting-associated protein 33B (Fragment) (100); Flavin containing amine oxidoreductase (100); Vacuolar sorting protein (100); Sec1/munc18-like (SM) proteins superfamily isoform 3 (Fragment) (100); Lysine-specific hist…	0	no N-terminal seuqence detected	NA	NA	NA	NA	NA	TVAG_410930
TVAG_077140	insignificant	0.0103331	-1.34578	S	NA	RabGAP-TBC (Family)	NA	Rab-GAP TBC domain-containing protein (100); TBC domain containing protein (98.8); TBC domain containing protein (98.1); TBC1 domain family member 15 (Fragment) (97.1); Rab-GAP TBC domain-containing protein (Fragment) (96.6); Rab-GAP TBC domain-containing protein (95.2); Rab-GAP TBC domain-containing protein (95.2); Rab-GAP TBC domain-containing protein (95.2); Rab-GAP TBC domain-containing prote…	0	no N-terminal seuqence detected	NA	NA	NA	NA	NA
TVAG_287780	insignificant	0.0119303	-3.37152	U	NA	Adaptin_N (Repeat)	clathrin binding	AP complex subunit beta (100); AP complex subunit beta (100); Beta-adaptin (100); AP complex subunit beta (100); Adaptin_N domain-containing protein (100); AP complex subunit beta (100); B2-adapt-app_C domain-containing protein (100); Adaptin N terminal region family protein (100); AP complex subunit beta (100); AP complex subunit beta (100)	0	no N-terminal seuqence detected	NA	NA	NA	NA	NA
TVAG_032440	insignificant	0.0119852	-1.67273	O	NA	Peptidase_M8 (Family)	regulation of choline O-acetyltransferase activity	GP63-like (100); Leishmanolysin-like peptidase (100); Leishmanolysin-like peptidase (100); GP63-like (100); GP63-like (100); Leishmanolysin-like peptidase (100); Leishmanolysin-like peptidase (100); Leishmanolysin-like peptidase (100); GP63-like (100); Leishmanolysin-like peptidase (Fragment) (100)	1	no N-terminal seuqence detected	NA	NA	TVAG_032440	NA	TVAG_032440
TVAG_155950	insignificant	0.0121034	-1.73086	O	NA	AAA_7 (Domain)	negative regulation of non-canonical Wnt signaling pathway	RING-type domain-containing protein (100); RING-type domain-containing protein (100); E3 ubiquitin-protein ligase RNF213 (100); RING-type domain-containing protein (100); E3 ubiquitin-protein ligase (100); E3 ubiquitin-protein ligase RNF213-like (Fragment) (100); RING finger protein 213 (100); RING-type domain-containing protein (100); E3 ubiquitin-protein ligase RNF213 (100); Ring finger protein…	0	no N-terminal seuqence detected	NA	NA	NA	NA	NA
TVAG_523070	insignificant	0.0121909	-1.78083	J	NA	RasGAP (Family)	ras GTPase-activating protein	GTPase-activator protein, putative (Fragment) (100); Ras-GAP domain-containing protein (100); GTPase-activator protein, putative (100); Ira2p (100); GTPase-activator protein for Ras-like GTPase (100); Neurofibromin (Fragment) (100); Neurofibromin (Fragment) (100); Ira2p (100); Neurofibromin (Fragment) (100); GTPase-activator protein, putative (100)	0	no N-terminal seuqence detected	NA	NA	NA	NA	NA
TVAG_179760	insignificant	0.0122884	-1.42905	U	NA	NA	-	Vacuolar protein sorting-associated protein 8 (Fragment) (100); Putative vacuolar assembly/sorting protein vps8 (100); Vacuolar assembly/sorting protein VPS8 (100); Putative Golgi complex component (100); Vacuolar protein sorting-associated protein 8-like protein (Fragment) (100); Vps8p (100); Putative vacuolar assembly/sorting protein vps8 (Fragment) (100); Vps8 domain-containing protein (100); …	0	no N-terminal seuqence detected	NA	NA	NA	NA	NA
TVAG_063900	insignificant	0.0128351	-1.55918	S	NA	NA	NA	RGS domain-containing protein (99.9); MOR2-PAG1_N domain-containing protein (99.6); Cell morphogenesis protein PAG1 (97); Cell morphogenesis protein (95.9); Tao3p (95.4); MOR2-PAG1_N domain-containing protein (90.7); Putative cell polarity protein mor2 isoform X2 (Fragment) (85.5); WGS project CCBQ000000000 data, contig 00015 (80.9); cell morphogenesis protein PAG1-like (78.6); Protein furry-like…	0	no N-terminal seuqence detected	NA	NA	NA	NA	NA
TVAG_010060	insignificant	0.0131537	-1.48849	S	NA	NA	NA	ATPase (97.5); Predicted protein (97.1); AAA domain-containing protein (97); HTH luxR-type domain-containing protein (96.8); ATP-binding protein (96.8); Restriction endonuclease domain-containing protein (96.7); AAA domain-containing protein (Fragment) (96.6); Hypothetical atp-binding protein (96.6); ATPase_2 domain-containing protein (96.6); ATPase_2 domain-containing protein (96.5)	1	no N-terminal seuqence detected	NA	NA	NA	NA	NA
TVAG_204060	insignificant	0.0134294	-1.39238	S	NA	NA	NA	ANK_REP_REGION domain-containing protein (100); ANK_REP_REGION domain-containing protein (100); ANK_REP_REGION domain-containing protein (99.8); Ankyrin repeat protein, putative (98.7); Putative fetal globin-inducing factor (Fragment) (98.5); Ankyrin (Fragment) (98.4); ANK_REP_REGION domain-containing protein (98.4); Ankyrin repeat protein (98.3); Putative myotrophin (98.3); Myotrophin (98.3)	0	no N-terminal seuqence detected	NA	NA	NA	NA	TVAG_204060
TVAG_217740	insignificant	0.0138147	-1.75138	S	NA	NA	NA	BclA protein (91); Protein kinase domain-containing protein (88.1); SWIM-type domain-containing protein (Fragment) (88.1); PKD domain-containing protein (86.8); Putative phosphopantothenoylcysteine decarboxylase subunit vhs3 (Fragment) (86.6); Putative organic cation transporter protein-like (86.3); Invariant surface glycoprotein, putative (85.9); Protein kinase domain-containing protein (85.3); …	1	no N-terminal seuqence detected	NA	NA	TVAG_217740	NA	NA
TVAG_208800	insignificant	0.0147142	-1.24245	M	NA	NA	ATPase activity, coupled to transmembrane movement of substances	ABC transporter domain-containing protein (100); ABCA3 (Fragment) (100); ATP-binding cassette sub-family A member 3 (Fragment) (100); ATP-binding cassette sub-family A member 3 (100); Putative lipid exporter abca1 (100); ATP-binding cassette sub-family A member 17 isoform X9 (100); ATP-binding cassette sub-family A member 3-like (100); Putative lipid exporter abca1 (Fragment) (100); ABC transport…	7	no N-terminal seuqence detected	NA	NA	NA	NA	NA
TVAG_231570	insignificant	0.0148797	-1.61173	U	NA	Sec1 (Family)	vesicle docking involved in exocytosis	Sec1 family protein (100); NCU06192-like protein (100); Vacuolar protein sorting-associated protein 45 (Fragment) (100); CYFA0S17e02124g1_1 (100); Sec1 family protein (100); Vacuolar protein sorting-associated protein 45 (100); Glucose-inhibited division protein A subfamily (100); HIT-type domain-containing protein (100); Pleckstrin homology domain-containing family O member 1 (100); Sec1 family …	0	no N-terminal seuqence detected	NA	NA	NA	NA	NA
TVAG_271580	insignificant	0.0149206	-1.35641	P	NA	NA	sphingomyelin catabolic process	Sphingomyelin phosphodiesterase (100); Putative acid sphingomyelinase ixodes scapularis acid sphingomyelinase (100); Metallophos domain-containing protein (100); Acid sphingomyelinase-like phosphodiesterase (100); Sphingomyelin phosphodiesterase (100); Putative Sphingomyelin phosphodiesterase (Fragment) (100); Sphingomyelin phosphodiesterase (100); Sphingomyelin phosphodiesterase (100); Ppn1p (10…	1	no N-terminal seuqence detected	TVAG_271580	NA	TVAG_271580	NA	NA
TVAG_089800	insignificant	0.0152282	-1.96546	S	NA	NA	NA	Sporulation-specific protein (96.3); Chromosome segregation protein SMC (96.3); Non-specific serine/threonine protein kinase (96); Sporulation-specific protein (95.9); flagellar attachment zone protein 1-like (95.9); Structural maintenance of chromosomes protein (95.9); Sporulation-specific protein (95.9); Sporulation-specific protein (95.9); ABC transporter permease (95.6); C2 calcium/lipid-bind…	0	no N-terminal seuqence detected	NA	NA	NA	NA	NA
TVAG_333810	insignificant	0.0154494	-2.95726	U	NA	Sec7_N (Domain) ; Sec7 (Domain) ; DUF1981 (Family)	regulation of ARF protein signal transduction	SEC7 domain-containing protein (100); Sec7 domain-containing protein (100); Brefeldin A-inhibited guanine nucleotide-exchange protein 2 (100); Brefeldin A-inhibited guanine nucleotide-exchange protein (100); Brefeldin A-inhibited guanine nucleotide-exchange protein 2 (100); SEC7 domain-containing protein (100); SEC7 domain-containing protein (100); SEC7 domain-containing protein (100); Brefeldin …	0	no N-terminal seuqence detected	NA	NA	NA	NA	NA
TVAG_437840	insignificant	0.0158422	-1.55306	S	NA	NA	NA	Protein kinase domain-containing protein (84.8); RUN domain-containing protein (78.6); Protein SDA1 (71.3); FH2 domain-containing protein (70.3); Peptidase S10 (Fragment) (66.7); RUN domain-containing protein (Fragment) (66); SANT domain-containing protein (62.9); rho guanine nucleotide exchange factor 9 isoform X1 (62.5); Autotransporter domain-containing protein (61.8); Plug domain-containing p…	0	no N-terminal seuqence detected	NA	NA	NA	NA	NA
TVAG_443080	insignificant	0.0161079	-1.63886	S	NA	NA	NA	Pep3/Vps18/deep orange family protein (100); Pep3_Vps18 domain-containing protein (100); Vacuolar protein sorting protein DigA (100); Pep3_Vps18 domain-containing protein (100); Pep3 vps18 deep orange family protein (100); Non-specific serine/threonine protein kinase (100); Pep3_Vps18 domain-containing protein (100); Pep3/Vps18/deep orange family protein (100); Autophagy-related protein 22-1 (100…	0	no N-terminal seuqence detected	TVAG_443080	NA	NA	NA	NA
TVAG_191110	insignificant	0.0162044	-2.50278	O	NA	HSP70 (Family)	ATP binding	Hsp70-like protein (100); Heat shock 70 kDa protein cognate 4 (100); Endoplasmic reticulum chaperone BiP (100); Chaperone protein DnaK (100); Heat shock protein 70 (100); Heat shock protein cognate 4 (100); Heat shock cognate 70 kDa protein (100); Chaperone protein DnaK (100); Chaperone protein DnaK (100); Tubulin domain-containing protein (100)	0	no N-terminal seuqence detected	NA	NA	NA	TVAG_191110	NA
TVAG_177320	insignificant	0.0164792	-1.27953	S	NA	NA	Mannose-6-phosphate receptor	Cation-dependent mannose-6-phosphate receptor (100); Predicted protein (99.9); Cation-dependent mannose-6-phosphate receptor (99.9); Cation-dependent mannose-6-phosphate receptor (99.8); Putative mannose-6-phosphate receptor (Fragment) (99.8); Cation-dependent mannose-6-phosphate receptor (99.8); Cation-dependent mannose-6-phosphate receptor (99.7); Cation-dependent mannose-6-phosphate receptor-l…	1	no N-terminal seuqence detected	TVAG_177320	NA	TVAG_177320	TVAG_177320	TVAG_177320
TVAG_212820	insignificant	0.0165205	-1.53002	I	NA	AMP-binding (Family)	decanoate-CoA ligase activity	NRPS domain-containing protein (100); Amino acid adenylation domain protein (Fragment) (100); Peptide synthetase XpsA (100); Carrier domain-containing protein (100); OciC (100); AMP-binding enzyme (100); Carrier domain-containing protein (100); Amino acid adenylation protein (100); ApnB (100); Amino acid adenylation domain-containing protein (Fragment) (100)	0	no N-terminal seuqence detected	TVAG_212820	NA	TVAG_212820	NA	NA
TVAG_016630	insignificant	0.0167163	-1.65409	O	NA	NA	motif in proteasome subunits, Int-6, Nip-1 and TRIP-15	COP9 signalosome complex subunit 7a (Fragment) (100); PCI domain-containing protein (100); Putative cop9 signalosome subunit csn7 (100); PCI domain-containing protein (100); PCI domain-containing protein (100); COP9 signalosome complex subunit 7b isoform X1 (100); LALA0S03e03334g1_1 (100); COP9 signalosome complex subunit 7b isoform X1 (100); Cop9 constitutive photomorphogenic homologsubunit 7b-l…	0	no N-terminal seuqence detected	TVAG_016630	NA	NA	NA	TVAG_016630
TVAG_104680	insignificant	0.0177142	-3.66442	M	NA	NA	Giardia variant-specific surface protein	cell wall integrity and stress response component 4-like (99); MUC1-CT (98.6); Mucin-1 (98.5); mucin-5AC-like (98.5); mucin-1-like (98.1); mucin-1-like (98); SEA domain-containing protein (97.9); MUC1-CT (97.3); mucin-1-like (97.2); p270, putative (97.1)	1	signal peptide	NA	NA	TVAG_104680	TVAG_104680	NA
TVAG_097670	insignificant	0.0196773	-1.53623	U	NA	Vps52 (Family)	Golgi to vacuole transport	Vacuolar protein sorting-associated protein 52 homolog (100); Vacuolar protein sorting-associated protein 52 homolog (100); Vacuolar protein sorting-associated protein 52 homolog (100); Vacuolar protein sorting-associated protein 52 homolog (100); Vacuolar protein sorting-associated protein 52 homolog (100); Vacuolar protein sorting-associated protein 52 homolog (100); Protein kinase domain-conta…	0	no N-terminal seuqence detected	NA	NA	NA	NA	NA
TVAG_008950	insignificant	0.0207107	-2.01922	M	NA	Tetraspanin (Family)	positive regulation of endocytosis	Tetraspanin (Fragment) (100); Tetraspanin (100); Tetraspanin (100); Tetraspanin (Fragment) (100); Tetraspanin (100); Tetraspanin (100); Tetraspanin (100); Tetraspanin (100); Tetraspanin (100); Tetraspanin (100)	4	no N-terminal seuqence detected	NA	NA	TVAG_008950	TVAG_008950	NA
TVAG_378910	insignificant	0.0225105	-1.88479	O	NA	HATPase_c_3 (Domain) ; HSP90 (Family)	unfolded protein binding	HATPase_c domain-containing protein (100); Putative heat shock protein hsp 90-alpha isoform 1 (Fragment) (100); Chaperone protein HtpG (100); HATPase_c domain-containing protein (100); Chaperone protein HtpG (100); Heat shock protein 83 (100); Chaperone protein HtpG (100); Chaperone protein HtpG (100); HATPase_c domain-containing protein (Fragment) (100); Endoplasmin domain-containing protein (10…	0	no N-terminal seuqence detected	TVAG_378910	NA	NA	NA	NA
TVAG_484090	insignificant	0.0225202	-1.42863	U	NA	Vps39_2 (Domain)	notochord cell vacuolation	Pep3/Vps18/deep orange family protein (100); Pep3_Vps18 domain-containing protein (100); Putative vacuolar sorting protein (Fragment) (100); Vacuolar protein sorting-associated protein 18 homolog (100); Pep3_Vps18 domain-containing protein (Fragment) (100); Vacuolar protein sorting-associated protein 18 homolog (100); Pep3_Vps18 domain-containing protein (100); 14_3_3 domain-containing protein (1…	0	no N-terminal seuqence detected	NA	NA	NA	NA	NA
TVAG_459200	insignificant	0.0235215	-1.46131	S	NA	NA	NA	UPF0154 protein BN963_SGAL_01169 (83.1); Ig-like domain-containing protein (78.5); DUF2585 family protein (Fragment) (73.6); TlpA family protein disulfide reductase (Fragment) (70.2); heme transporter HRG1 isoform X2 (66.3); nuclear transport factor 2 family protein (65.6); MAM domain-containing protein (63.1); Hypothetical_protein (62.6); Predicted protein (60.7); DUF4190 domain-containing prote…	1	signal peptide	TVAG_459200	NA	NA	NA	NA
TVAG_249590	insignificant	0.0261407	-2.4458	O	NA	NA	ubiquitinyl hydrolase activity	Clan CA, family C19, ubiquitin hydrolase-like cysteine peptidase (96.8); Heat shock protein HSP 90-alpha (65.7); Heat shock protein 90 (Fragment) (64.8); Drug/Metabolite transporter superfamily (64.4); TOBE domain-containing protein (63.4); Hsp90 family protein (61.6); Sperm-associated antigen 6 (60.5); Heat shock protein 90 (59.4); Cell division protein FtsX (59.1); Putative heat shock protein h…	0	no N-terminal seuqence detected	NA	NA	NA	NA	NA
TVAG_379980	insignificant	0.0265301	-2.77638	S	NA	NA	NA	Clathrin-coated vesicle protein (98.3); HEAT repeat-containing protein 5B (97.5); HEAT repeat protein (97.2); HEAT repeat-containing protein 5B (76.5); Heat repeat-containing protein 5b-like isoform x2 (74.5); AP-1 complex subunit gamma (64.5); HEAT repeat-containing protein 5B (Fragment) (63.7); CYFA0S17e01948g1_1 (58.2); Importin 4 (57.3); CLUMA_CG020017, isoform A (54.6)	0	no N-terminal seuqence detected	NA	NA	NA	NA	NA
TVAG_358280	insignificant	0.0271759	-1.96158	I	NA	PH (Domain) ; Ank_2 (Repeat) ; Ank_2 (Repeat) ; Ank_2 (Repeat) ; Ank_2 (Repeat)	spectrin binding	Ankyrin repeat protein, putative (100); ANK_REP_REGION domain-containing protein (100); ANK_REP_REGION domain-containing protein (100); ANK_REP_REGION domain-containing protein (100); Ankyrin repeat protein, putative (100); Ankyrin repeat protein, putative (100); Ankyrin-3 (100); Ankyrin repeat protein, putative (100); Ankyrin repeat (100); Ankyrin repeat (100)	0	no N-terminal seuqence detected	NA	NA	NA	NA	NA
TVAG_342360	insignificant	0.0292089	-1.16448	U	NA	Vps16_N (Family)	regulation of vacuole fusion, non-autophagic	Probable vacuolar protein sorting-associated protein 16 homolog (100); Vacuolar protein sorting-associated protein 16 homolog (100); Vacuolar protein sorting-associated protein 16 homolog (Fragment) (100); Vacuolar protein sorting-associated protein 16 homolog (100); Vacuolar protein sorting-associated protein 16 homolog (100); Vacuolar protein sorting-associated protein 16 homolog (100); Vacuola…	0	no N-terminal seuqence detected	NA	NA	NA	NA	NA
TVAG_343980	insignificant	0.0293697	-1.16391	S	NA	NA	NA	Putative chemotaxis protein (95.8); Putative lectin family integral membrane protein (92.2); Legume-like lectin family protein (91.7); ARAD1A00792p (88.3); L-type lectin-like domain-containing protein (85.6); t-SNARE coiled-coil homology domain-containing protein (85.5); t-SNARE coiled-coil homology domain-containing protein (Fragment) (82.8); Adhesin Ata autotransporter (82.1); Legume-like lecti…	1	no N-terminal seuqence detected	TVAG_343980	NA	NA	NA	TVAG_343980
TVAG_140990	insignificant	0.0303328	-1.37326	S	NA	NA	NA	Toll/interleukin-1 receptor domain-containing protein (Fragment) (91.9); MotA_ExbB domain-containing protein (84); TWA4_scaffold00001, whole genome shotgun sequence (82.4); Sortilin-Vps10 domain-containing protein (76.6); PASTA domain-containing protein (75.5); SHOCT domain-containing protein (75.2); membrane protein insertase YidC (67.1); Biotin/lipoyl-binding protein (Fragment) (61.8); DUF4064 …	1	signal peptide	NA	NA	TVAG_140990	NA	TVAG_140990
TVAG_162950	insignificant	0.0309096	-7.84063	O	NA	Peptidase_S8 (Domain)	carbohydrate binding	Clan SB, family S8 (100); Clan SB, family S8, subtilisin-like serine peptidase (100); Serine protease (100); Subtilase family protein (Fragment) (100); Flagellar hook-length control protein FliK (100); Serine protease (100); Peptidase_S8 domain-containing protein (100); Serine protease (100); Peptidase_S8 domain-containing protein (100); Subtilisin-like serine protease (Fragment) (100)	1	no N-terminal seuqence detected	NA	NA	NA	NA	NA
TVAG_056920	insignificant	0.0318364	-1.46273	S	NA	NA	NA	Reticulon domain-containing protein (100); Putative conserved plasma membrane protein (98); Putative conserved plasma membrane protein (Fragment) (97.4); ADP-ribosylation factor-like 6 interacting protein isoform 1 (97.2); reticulophagy regulator 3-like (97.2); Putative conserved plasma membrane protein (Fragment) (96.9); reticulophagy regulator 3-like isoform X1 (96.5); reticulophagy regulator 3…	3	no N-terminal seuqence detected	TVAG_056920	NA	NA	NA	TVAG_056920
TVAG_337850	insignificant	0.0322587	-1.52503	I	NA	AMP-binding (Family)	decanoate-CoA ligase activity	Putative AMP-binding enzyme protein (100); 4-coumarate--CoA ligase (100); AMP-binding enzyme (100); Long-chain fatty acid-CoA ligase FAA1 (100); Long-chain-fatty-acid--CoA ligase 5 (100); AMP-binding domain-containing protein (100); AMP-binding domain-containing protein (100); AMP-binding domain-containing protein (100); AMP-binding domain-containing protein (100); Long chain fatty acid coenzyme …	0	no N-terminal seuqence detected	TVAG_337850	NA	NA	NA	NA
TVAG_387630	insignificant	0.0325972	-1.83369	S	NA	Ncstrn_small (Domain) ; Nicastrin (Family)	Notch signaling pathway	Nicastrin (100); Nicastrin (100); Nicastrin (100); Nicastrin (100); Nicastrin (100); Nicastrin (100); Nicastrin (100); WD_REPEATS_REGION domain-containing protein (100); Nicastrin (100); Nicastrin (Fragment) (100)	1	no N-terminal seuqence detected	TVAG_387630	NA	NA	NA	TVAG_387630
TVAG_443210	insignificant	0.0329775	-3.22203	S	NA	NA	NA	zinc finger and BTB domain-containing protein 11-like isoform X2 (74.6); DNA-binding SARP family transcriptional activator (72.9); Autotransporter domain-containing protein (66.4); Predicted protein (63.8); ZNF385A isoform 4 (Fragment) (49.9); extensin (47.9); Ammonium_transp domain-containing protein (47.4); paired amphipathic helix protein Sin3-like 1 isoform X3 (45.3); Znf/thioredoxin_put doma…	0	no N-terminal seuqence detected	NA	NA	NA	NA	NA
TVAG_376670	insignificant	0.0334276	-1.69676	U	NA	Vps53_N (Family)	retrograde transport, endosome to Golgi	Vacuolar protein sorting-associated protein 53 homolog (100); Vps53p (100); Vps53_N domain-containing protein (100); Vacuolar protein sorting-associated protein 53 homolog (Fragment) (100); Vps53_N domain-containing protein (100); Vps53_N domain-containing protein (100); Vacuolar protein sorting-associated protein 53 homolog (100); Vacuolar protein sorting-associated protein 53 homolog (100); mRN…	0	no N-terminal seuqence detected	NA	NA	NA	NA	NA
TVAG_074900	insignificant	0.0334623	-2.8286	O	NA	HSP70 (Family) ; HSP70 (Family)	unfolded protein binding	Heat shock 70 kDa protein cognate 4 (100); Hsp70-like protein (100); Hsp70-like protein (100); Endoplasmic reticulum chaperone BiP (100); Heat shock protein cognate 4 (100); Putative heat shock protein (Fragment) (100); Chaperone protein DnaK (100); Chaperone protein (DnaK) (100); Heat shock cognate 70 kDa protein (100); Protein kinase domain-containing protein (100)	0	no N-terminal seuqence detected	NA	NA	NA	NA	TVAG_074900
TVAG_021650	insignificant	0.0341467	-1.74598	S	NA	NA	NA	AGAP009153-PA-like protein (100); Factor VIII intron 22 protein (100); factor VIII intron 22 protein-like (100); UDP-N-acetylglucosamine 4-epimerase (Fragment) (100); UDP-N-acetylglucosamine 4-epimerase (100); Factor VIII intron 22 protein-like Protein (100); factor VIII intron 22 protein (100); Putative factor VIII intron 22 protein (100); Factor VIII intron 22 protein (100); TPR_REGION domain-c…	0	no N-terminal seuqence detected	NA	NA	NA	TVAG_021650, TVAG_255370	NA
TVAG_465320	insignificant	0.0346556	-2.66045	U	NA	NA	C-terminal region of Mon2 protein	Protein MON2 homolog (100); Protein MON2 homolog (100); Protein MON2 homolog (100); Protein MON2 homolog (100); Protein MON2 homolog (100); Protein MON2 homolog (100); Protein MON2 like (100); Protein MON2 homolog (100); Protein MON2 homolog (100); Protein MON2 (100)	0	no N-terminal seuqence detected	NA	NA	NA	NA	NA
TVAG_224550	insignificant	0.036113	-1.23618	S	NA	RhoGAP (Domain)	GTPase activator activity	RhoGAP domain containing protein (100); Rho GTPase-activating 25-like protein (100); Rho-GAP domain-containing protein (100); RhoGAP-domain-containing protein (Fragment) (100); Rho GTPase activation protein (Fragment) (100); Signal transducer (100); RhoGAP-domain-containing protein (100); Rho-GAP domain-containing protein (100); Signal transducer (100); Rho GTPase-activating protein (100)	0	no N-terminal seuqence detected	NA	NA	NA	NA	NA
TVAG_178030	insignificant	0.0362504	-1.655	P	NA	Cation_ATPase_N (Domain) ; E1-E2_ATPase (Family) ; Hydrolase (Domain) ; Cation_ATPase_C (Family)	calcium-transporting ATPase activity	Calcium-transporting ATPase (100); Putative plasma membrane calcium-transporting atpase 3-like isoform 3 (Fragment) (100); Calcium-transporting ATPase (100); Calcium-transporting ATPase (100); Calcium-transporting ATPase (100); Calcium-transporting ATPase (100); Cation_ATPase_C domain-containing protein (100); Calcium-transporting ATPase (100); Calcium-transporting ATPase (100); Haloacid dehaloge…	9	no N-terminal seuqence detected	TVAG_178030	NA	TVAG_178030	TVAG_178030	NA
TVAG_353990	insignificant	0.0379036	-1.60636	S	NA	AAA_18 (Domain) ; dNK (Domain)	Deoxynucleoside kinase	Deoxynucleoside kinase (99.9); Deoxynucleoside kinase (99.9); Deoxyguanosine kinase / deoxyadenosine kinase subunit (99.9); Deoxyguanosine kinase (99.9); Deoxynucleoside kinase (99.9); dNK domain-containing protein (99.9); Putative mitochondrial thymidine kinase 2/deoxyguanosine kinase (99.9); Deoxynucleoside kinase (Fragment) (99.9); DCK (99.9); Deoxynucleoside kinase (99.9)	0	no N-terminal seuqence detected	TVAG_353990	NA	NA	NA	TVAG_353990
TVAG_459130	insignificant	0.0380738	-1.64208	Z	NA	Profilin (Domain)	Binds to actin and affects the structure of the cytoskeleton. At high concentrations, profilin prevents the polymerization of actin, whereas it enhances it at low concentrations	Profilin (100); Profilin (100); Profilin (100); Profilin (100); Profilin (100); Profilin (Fragment) (100); Profilin (Fragment) (100); Profilin (100); Profilin (100); Profilin (100)	0	no N-terminal seuqence detected	TVAG_459130	NA	NA	TVAG_459130	TVAG_459130
TVAG_283640	insignificant	0.0398512	-1.196	S	NA	NA	NA	Achatin (86.7); Actin, putative (86.6); WGS project CCBQ000000000 data, contig 00016 (80.1); Ras guanine nucleotide exchange factor (75); NADH-quinone oxidoreductase subunit K (70.1); Zinc finger protein 839 (67.3); centrosomal protein of 164 kDa-like (67); Putative sodium/solute symporter (67); superinfection immunity protein (64.9); Collagen-like protein 2 (64.7)	5	no N-terminal seuqence detected	NA	NA	TVAG_283640	NA	NA
TVAG_445420	insignificant	0.0405094	-1.38328	T	NA	Metallophos (Domain)	phosphoprotein phosphatase activity	Serine/threonine-protein phosphatase (100); Serine/threonine-protein phosphatase (100); Serine/threonine-protein phosphatase (100); Serine/threonine-protein phosphatase (Fragment) (100); Serine/threonine-protein phosphatase (100); Serine/threonine-protein phosphatase (100); Serine/threonine-protein phosphatase (100); Serine/threonine-protein phosphatase (100); Serine/threonine-protein phosphatase…	0	no N-terminal seuqence detected	TVAG_445420	NA	NA	TVAG_445420	TVAG_445420
TVAG_471510	insignificant	0.0424198	-1.18407	S	NA	NA	NA	GABA-A receptor epsilon, putative (99.6); Omega gliadin, putative (96.5); C2 domain-containing protein (96.5); XYPPX repeat family protein (95.7); Circumsporozoite protein (94.5); C2 domain containing protein (91.1); C2 domain-containing protein (90); C2 domain containing protein (89.7); Ig-like domain repeat protein (87.2); C2 domain containing protein (85.3)	0	no N-terminal seuqence detected	NA	NA	NA	NA	NA
TVAG_212720	insignificant	0.0435994	-1.51991	O	NA	M60-like_N (Domain)	Peptidase M60-like family	Peptidase M60 domain-containing protein (100); Protein FAM115C (100); Peptidase M60 domain-containing protein (100); Peptidase M60 domain-containing protein (100); Protein FAM115C (Fragment) (100); Peptidase M60 domain-containing protein (100); Peptidase M60 domain-containing protein (100); Protein FAM115C-like protein (100); Peptidase M60 domain-containing protein (100); Peptidase M60 domain-con…	0	no N-terminal seuqence detected	NA	NA	NA	NA	NA
TVAG_265780	insignificant	0.0438007	-1.31226	S	NA	FG-GAP_2 (Repeat)	FG-GAP repeat	PAS/PAC sensor signal transduction histidine kinase (100); Integrin alpha beta-propellor repeat protein (100); Probable outer membrane secretion protein (100); Integrin alpha beta-propellor repeat protein (100); Molybdopterin oxidoreductase, iron-sulfur binding subunit (100); PKD domain-containing protein (Fragment) (100); PKD domain-containing protein (100); Integrin (100); choice-of-anchor D do…	1	no N-terminal seuqence detected	TVAG_265780	NA	TVAG_265780	NA	TVAG_265780
TVAG_060260	insignificant	0.0443249	-3.34836	O	NA	HSP70 (Family) ; HSP70 (Family)	unfolded protein binding	Heat shock 70 kDa protein cognate 4 (100); Hsp70-like protein (100); Hsp70-like protein (100); Endoplasmic reticulum chaperone BiP (100); Heat shock protein cognate 4 (100); Chaperone protein DnaK (100); Putative heat shock protein (Fragment) (100); Chaperone protein (DnaK) (100); Heat shock protein 70 (100); Heat shock cognate 70 kDa protein (100)	0	no N-terminal seuqence detected	NA	NA	NA	NA	NA
TVAG_284580	insignificant	0.0455437	-1.97603	S	NA	NA	NA	ATPase (97.3); Hypothetical atp-binding protein (97.1); Predicted protein (96.8); KAP NTPase domain-containing protein (96.4); ATP-binding protein (96.4); Archaeal ATPase (96.1); Putative ABC transporter ATP-binding protein (96.1); ATPase_2 domain-containing protein (96.1); Putative DNA-directed DNA polymerase gamma/tau subunit (95.8); Hypothetical atp-binding protein (95.7)	1	no N-terminal seuqence detected	NA	NA	NA	NA	NA
TVAG_326010	insignificant	0.0473159	-1.2503	G	NA	AMMECR1 (Family)	AMMECR1	AMMECR1 domain-containing protein (100); AMMECR1 domain-containing protein (100); Protein NVIE_004510 (100); AMMECR1 domain-containing protein (100); Protein CM19_08795 (100); AMMECR1 domain-containing protein (100); AMMECR1 domain-containing protein (100); Protein EI28_07790 (100); AMMECR1 domain-containing protein (100); AMMECR1 domain-containing protein (100)	0	no N-terminal seuqence detected	NA	NA	NA	NA	TVAG_326010
TVAG_257380	insignificant	0.0473288	-7.46623	I	NA	Metallophos_2 (Domain)	retrograde transport, endosome to Golgi	Phosphoesterase (100); Phosphoesterase (100); Phosphoesterase (100); Phosphoesterase (100); Phosphoesterase (100); Phosphoesterase (100); Vacuolar protein sorting-associated protein 29 (100); Phosphoesterase (100); Phosphoesterase (100); Phosphoesterase (100)	0	no N-terminal seuqence detected	NA	NA	NA	NA	NA
TVAG_148510	insignificant	0.0475761	-1.1155	T	NA	PP2C (Family)	protein serine/threonine phosphatase activity	PPM-type phosphatase domain-containing protein (100); Leucine-rich repeat-containing protein (100); PPM-type phosphatase domain-containing protein (100); PH domain leucine-rich repeat protein phosphatase, putative (100); Leucine rich repeat domain containing protein (100); PPM-type phosphatase domain-containing protein (100); Protein phosphatase 2C (100); Protein phosphatase 2C (100); ATP pyropho…	0	no N-terminal seuqence detected	NA	NA	NA	NA	NA
TVAG_128800	insignificant	0.0479207	-5.97849	S	NA	NA	NA	GNAT family N-acetyltransferase (Fragment) (66.3); AP complex subunit beta (57.4); importin-5-like (56.1); TKL family protein kinase (48.6); AP complex subunit beta (45); AP complex subunit beta (43); AP complex subunit beta (39.2); HEAT repeat protein (33.6); WD_REPEATS_REGION domain-containing protein (33.5); response regulator (27.6)	0	no N-terminal seuqence detected	NA	NA	NA	NA	NA
TVAG_478160	insignificant	0.0491077	-1.44524	U	NA	RabGAP-TBC (Family)	regulation of vesicle fusion	Rab-GAP TBC domain-containing protein (Fragment) (100); Rab-GAP TBC domain-containing protein (100); TBC1 domain family member 15 (Fragment) (100); Rab-GAP TBC domain-containing protein (100); Rab-GAP TBC domain-containing protein (100); Putative ypt/rab-specific gtpase-activating protein gyp7 (Fragment) (100); Rab-GAP TBC domain-containing protein (100); Tryptophan 5-hydroxylase 2 (100); RabGAP/…	0	no N-terminal seuqence detected	NA	NA	NA	NA	NA
TVAG_228680	insignificant	0.0492873	-1.40063	S	NA	NA	NA	Transmembrane protein, putative (95.3); Transmembrane protein 181 (Fragment) (81.1); Wnt-binding factor-like protein (74.8); transmembrane protein 181-like (69); DUF4175 domain-containing protein (61.5); GCR084 (59.4); HTH merR-type domain-containing protein (52); CKLF-like MARVEL transmembrane domain-containing protein 2B-like (42.1); MASE4 domain-containing protein (40.8); Transmembrane protein…	8	no N-terminal seuqence detected	NA	NA	NA	NA	NA
TVAG_316220	insignificant	0.0500008	-1.19896	T	NA	CDC50 (Family)	aminophospholipid transmembrane transporter activity	LEM3 family/CDC50 family protein (100); ALA-interacting subunit (100); ALA-interacting subunit (100); Extracellular metalloprotease (100); Lem3 cdc50 family protein (100); ALA-interacting subunit (100); ALA-interacting subunit (100); Cell cycle control protein 50A (100); ALA-interacting subunit (100); LEM3 (Ligand-effect modulator 3) family / CDC50 family protein (100)	2	no N-terminal seuqence detected	TVAG_316220	NA	NA	NA	NA
TVAG_077020	insignificant	0.0501691	-2.81756	G	NA	Adaptin_N (Repeat) ; Alpha_adaptinC2 (Domain)	intracellular protein transport	AP-1 complex subunit gamma (100); AP-1 complex subunit gamma (100); AP-1 complex subunit gamma (100); Adaptin_N domain-containing protein (100); AP-1 complex subunit gamma (100); GAE domain-containing protein (100); Adaptin_N domain-containing protein (100); AP-2 complex subunit alpha (100); GAE domain-containing protein (100); AP-2 complex subunit alpha (100)	0	no N-terminal seuqence detected	NA	NA	NA	NA	NA
TVAG_479620	insignificant	0.0502421	-1.5282	U	NA	NA	-	Putative vacuolar assembly/sorting protein vps8 (100); Vacuolar protein sorting-associated protein 8 (Fragment) (100); Vacuolar protein sorting-associated protein 8-like protein (Fragment) (100); Vps8p (100); Putative vacuolar assembly/sorting protein vps8 (Fragment) (100); Vacuolar assembly/sorting protein VPS8 (100); Vps8 domain-containing protein (100); Putative Golgi complex component (100); …	0	no N-terminal seuqence detected	NA	NA	NA	NA	NA
TVAG_309010	insignificant	0.0506642	-1.95698	S	NA	Methyltransf_11 (Domain)	methyltransferase activity	Methyltransf_25 domain-containing protein (100); Methyltransf_11 domain-containing protein (100); Methyltransf_11 domain-containing protein (99.9); Methyltransf_12 domain-containing protein (99.9); Methyltransf_11 domain-containing protein (99.9); Ubiquinone biosynthesis protein UbiE (99.9); Ubiquinone biosynthesis protein UbiE (99.9); Type 11 methyltransferase (99.9); Methyltransferase type 11 (…	0	no N-terminal seuqence detected	NA	NA	NA	NA	TVAG_309010
TVAG_056000	insignificant	0.0513509	-1.99727	P	NA	PhoLip_ATPase_N (Family) ; E1-E2_ATPase (Family) ; Cation_ATPase (Family) ; PhoLip_ATPase_C (Family)	phospholipid-translocating ATPase activity	Phospholipid-transporting ATPase (100); Phospholipid-transporting ATPase (100); Phospholipid-transporting ATPase (100); Phospholipid-transporting ATPase (100); Phospholipid-transporting ATPase (100); Phospholipid-transporting ATPase (100); P-type phospholipid transporter (100); Phospholipid-transporting ATPase (100); Phospholipid-transporting ATPase (100); Phospholipid-transporting ATPase (100)	10	no N-terminal seuqence detected	TVAG_056000	NA	NA	NA	NA
TVAG_185680	insignificant	0.0514488	-1.39673	S	NA	Meckelin (Family)	negative regulation of centrosome duplication	Meckelin (Fragment) (100); Meckelin (100); meckelin-like isoform X2 (100); meckelin (100); Meckelin (Fragment) (100); Meckelin (100); Tmem67 protein (100); Meckelin (100); Meckelin (Fragment) (100); PPM-type phosphatase domain-containing protein (100)	7	signal peptide	NA	NA	TVAG_185680	NA	NA
TVAG_203300	insignificant	0.0519996	-2.09415	K	NA	NA	DNA-directed 5'-3' RNA polymerase activity	SCP-like extracellular (100); SCP-like extracellular protein (100); Cysteine-rich secretory protein family protein (100); SCP domain-containing protein (100); SCP domain-containing protein (100); SCP domain-containing protein (100); S-layer protein (100); SCP domain-containing protein (100); SCP domain-containing protein (100); SCP domain-containing protein (100)	1	no N-terminal seuqence detected	NA	NA	TVAG_203300	NA	NA
TVAG_434360	insignificant	0.0523261	1.56678	S	NA	NA	NA	Tectonic-1 (100); DUF1619 domain-containing protein (100); tectonic-1 (100); DUF1619 domain-containing protein (100); Tectonic-1 (Fragment) (100); B9 domain-containing protein (100); DUF1619 domain-containing protein (100); Tectonic-3 (100); Transforming growth factor beta-1-like protein (100); DUF1619 domain-containing protein (Fragment) (100)	0	signal peptide	NA	NA	TVAG_434360	NA	NA
TVAG_347440	insignificant	0.0527566	-1.38844	S	NA	C2 (Domain)	intracellular sterol transport	XYPPX repeat family protein (100); C2 domain containing protein (100); C2 domain-containing protein (100); Annexin VII (99.9); Annexin VII (99.9); Circumsporozoite protein (99.9); Rhodopsin (99.9); C2 domain-containing protein (99.9); C2 domain-containing protein (99.9); C2 domain protein, putative (99.9)	0	no N-terminal seuqence detected	NA	NA	NA	NA	TVAG_347440
TVAG_025190	insignificant	0.0529307	-1.68925	T	NA	PK_Tyr_Ser-Thr (Domain)	protein kinase activity	TKL family protein kinase (100); TKL family protein kinase (100); TKL family protein kinase (100); TKL family protein kinase (100); E3 ubiquitin-protein ligase RFWD3 (100); Protein kinase domain-containing protein (100); TKL family protein kinase (100); TKL family protein kinase (100); Non-specific serine/threonine protein kinase (100); TKL family protein kinase (100)	0	no N-terminal seuqence detected	NA	NA	NA	TVAG_025190	NA
TVAG_039070	insignificant	0.0542376	-1.72029	U	NA	V-SNARE (Family)	Vesicle transport V-SNARE protein	V-SNARE domain-containing protein (100); V-SNARE domain-containing protein (100); Vti1p (100); V-SNARE domain-containing protein (100); V-SNARE domain-containing protein (100); Putative vesicle transport v-snare protein vti1a (100); Vesicle transport v-SNARE family protein isoform 1 (100); Vesicle transport V-SNARE protein (100); t-SNARE coiled-coil homology domain-containing protein (Fragment) (…	1	no N-terminal seuqence detected	NA	NA	NA	NA	TVAG_039070
TVAG_321160	insignificant	0.054404	-1.51268	K	NA	Sec7_N (Domain) ; Sec7 (Domain) ; DUF1981 (Family)	regulation of ARF protein signal transduction	SEC7 domain-containing protein (100); Sec7 domain-containing protein (100); Brefeldin A-inhibited guanine nucleotide-exchange protein (100); SEC7 domain-containing protein (100); Brefeldin A-inhibited guanine nucleotide-exchange protein 2 (100); SEC7 domain-containing protein (100); SEC7 domain-containing protein (100); Brefeldin A-inhibited guanine nucleotide-exchange protein 2 (100); CYFA0S02e0…	0	no N-terminal seuqence detected	NA	NA	NA	NA	NA
TVAG_028590	insignificant	0.0564862	-1.30672	P	NA	PhoLip_ATPase_N (Family) ; Hydrolase (Domain) ; PhoLip_ATPase_C (Family)	phospholipid-translocating ATPase activity	Phospholipid-transporting ATPase (100); Phospholipid-transporting ATPase (100); Phospholipid-transporting ATPase (100); Phospholipid-transporting ATPase (100); Phospholipid-transporting ATPase (100); Phospholipid-transporting ATPase (100); Phospholipid-transporting ATPase (100); Phospholipid-transporting ATPase (100); Phospholipid-transporting ATPase (100); Phospholipid-transporting ATPase (100)	9	no N-terminal seuqence detected	NA	NA	TVAG_028590	NA	NA
TVAG_135250	insignificant	0.057732	1.31407	O	NA	DUSP (Domain) ; UCH (Family)	ubiquitinyl hydrolase activity	Ubiquitin carboxyl-terminal hydrolase (100); Ubiquitinyl hydrolase 1 (100); Ubiquitinyl hydrolase 1 (100); Ubiquitin carboxyl-terminal hydrolase (100); Ubiquitin carboxyl-terminal hydrolase (100); Ubiquitinyl hydrolase 1 (Fragment) (100); ubiquitin carboxyl-terminal hydrolase 4 (100); Ubiquitinyl hydrolase 1 (100); Ubiquitinyl hydrolase 1 (100); Ubiquitinyl hydrolase 1 (100)	0	no N-terminal seuqence detected	NA	NA	NA	NA	NA
TVAG_108390	insignificant	0.058456	-2.95032	S	NA	NA	NA	VHS domain-containing protein (100); VHS domain-containing protein (100); Hse1p (96.4); Putative signal transducing adapter molecule 1 (96.3); VHS domain-containing protein (96.1); Class E vacuolar protein-sorting machinery protein HSE1 (95.9); VHS domain-containing protein (95.8); Putative signal transducing adaptor protein stam/stam2 (Fragment) (95.4); Class E vacuolar protein-sorting machinery…	0	no N-terminal seuqence detected	NA	NA	NA	NA	NA
TVAG_270740	insignificant	0.0605451	-4.8147	P	NA	Kelch_3 (Repeat)	nitrile biosynthetic process	Kelch motif family protein (100); Kelch motif family protein (100); Putative ovule protein (100); Kelch repeat/BTB/POZ domain containing protein, putative (100); Galactose oxidase (100); BTB domain-containing protein (100); Kelch repeat type 1 and Kelch-type beta propeller domain-containing protein (100); Conjugation with cellular fusion-related protein (100); BTB domain-containing protein (100);…	0	no N-terminal seuqence detected	NA	NA	NA	NA	NA
TVAG_416990	insignificant	0.0610794	-11.2059	S	NA	NA	NA	RHH_1 domain-containing protein (68.5); VPS9 domain-containing protein (68.2); RNA recognition domain-containing protein (60.4); VPS9 domain-containing protein (59.9); Chromo domain-containing protein (57.1); transcription factor MYB34-like (37.5); Zinc finger MYM-type protein 1 (Fragment) (30.6); RHH_1 domain-containing protein (27.9); Related to L-2.3-butanediol dehydrogenase (27.5); Caspase-X …	0	no N-terminal seuqence detected	NA	NA	NA	NA	NA
TVAG_208940	insignificant	0.0625411	-11.3666	S	NA	NA	regulation of vacuole fusion, non-autophagic	Vacuolar protein sorting-associated protein 16 homolog (100); Vacuolar protein sorting-associated protein 16 homolog (100); Vacuolar protein sorting-associated protein 16 homolog (Fragment) (100); Vacuolar protein sorting-associated protein 16 homolog (100); Probable vacuolar protein sorting-associated protein 16 homolog (100); Vacuolar protein sorting-associated protein 16 homolog (100); Vacuola…	0	no N-terminal seuqence detected	NA	NA	NA	NA	NA
TVAG_406810	insignificant	0.062799	1.37344	T	NA	NA	guanylate cyclase activity	Adenylate and Guanylate cyclase catalytic domain containing protein (100); Adenylate and Guanylate cyclase catalytic domain containing protein (100); Adenylate and Guanylate cyclase catalytic domain containing protein (100); Adenylate and Guanylate cyclase catalytic domain containing protein (100); Adenylate and Guanylate cyclase catalytic domain containing protein (100); Adenylate and Guanylate …	12	no N-terminal seuqence detected	NA	NA	TVAG_406810	NA	NA
TVAG_215920	insignificant	0.0629207	1.80278	I	NA	Phospholip_B (Family)	phosphatidylinositol catabolic process	Phospholipase B-like (Fragment) (100); Phospholipase B-like (100); Phospholipase B-like (Fragment) (100); Phospholipase B-like (100); Phospholipase B-like (100); Phospholipase B-like (100); Phospholipase B-like (100); Phospholipase B-like (Fragment) (100); Phospholipase B-like (Fragment) (100); PRKCA-binding protein (100)	1	no N-terminal seuqence detected	TVAG_215920	NA	NA	TVAG_215920	TVAG_215920
TVAG_468280	insignificant	0.0634193	1.14649	G	NA	NA	Ricin-type beta-trefoil lectin domain-like	QXW lectin repeat family protein (100); Alpha-L-arabinofuranosidase (100); Ricin B-type lectin domain-containing protein (100); Lectin A (100); Ricin B-type lectin domain-containing protein (100); Ricin B-type lectin domain-containing protein (100); Endo-1,4-beta-xylanase A (99.9); Ricin B-type lectin domain-containing protein (99.9); Ricin B-type lectin domain-containing protein (99.9); Ricin B-…	0	no N-terminal seuqence detected	TVAG_468280	NA	NA	NA	TVAG_468280
TVAG_098540	insignificant	0.0634414	-1.66729	S	NA	NA	NA	Wiskott-Aldrich syndrome family protein member (100); Wiskott-Aldrich syndrome protein family member (100); Wiskott-Aldrich syndrome protein family member (100); WH2 domain-containing protein (100); WH2 domain-containing protein (100); Wiskott-Aldrich syndrome protein family member (100); Wiskott-Aldrich syndrome protein family member (100); Wiskott-Aldrich syndrome protein family member (100); W…	0	no N-terminal seuqence detected	NA	NA	NA	NA	NA
TVAG_119180	insignificant	0.0640367	-1.23057	S	NA	NA	NA	Diaphanous-like protein (99.8); Diaphanous-related formin (99.8); neural Wiskott-Aldrich syndrome protein-like isoform X3 (99.5); Diaphanous-like protein 2 isoform C (99.4); FH2 domain-containing protein (99.3); Protein enabled (Fragment) (99.2); DUF4214 domain-containing protein (99.2); Actin-binding FH2 (Fragment) (99.2); Bni1p (99.2); Vasodilator-stimulated phosphoprotein (99.1)	0	no N-terminal seuqence detected	NA	NA	NA	TVAG_119180	TVAG_119180
TVAG_087670	insignificant	0.0646256	-1.66794	S	NA	Metallophos (Domain)	Calcineurin-like phosphoesterase	Putative conserved plasma membrane protein (100); Metallophos domain-containing protein (100); TMEM62 (100); Transmembrane protein 62 (100); Transmembrane protein 62 (Fragment) (100); Transmembrane protein 62 (Fragment) (100); Ser/Thr protein phosphatase (100); Ser/Thr protein phosphatase, putative (100); Tubby-like protein (100); Metallophos domain-containing protein (100)	5	no N-terminal seuqence detected	NA	NA	TVAG_087670	TVAG_087670	NA
TVAG_101440	insignificant	0.0646294	-1.27778	T	NA	NA	barbed-end actin filament uncapping	Leucine Rich Repeat family protein (100); Leucine Rich Repeat family protein (100); Leucine Rich Repeat family protein (100); Leucine-rich repeat-containing protein 16A (100); Leucine-rich repeat-containing protein 16C-like protein (100); CARMIL3 (100); Leucine-rich repeat-containing protein 16C (100); 39S ribosomal protein L52, mitochondrial (100); Leucine-rich repeat-containing protein 16A (100…	0	no N-terminal seuqence detected	NA	NA	NA	NA	NA
TVAG_013450	insignificant	0.0650919	-2.22133	G	NA	Glyco_hydro_3 (Domain) ; Glyco_hydro_3_C (Domain) ; Fn3-like (Family)	xylan 1,4-beta-xylosidase activity	Glycosyl hydrolase family 3 (100); Glycosyl hydrolase family 3 C-terminal domain protein (100); Glycosyl hydrolase family 3 C-terminal domain protein (100); Beta-D-glucoside glucohydrolase (100); Beta-D-glucosideglucohydrolase (100); Beta-glucosidase 1 (100); Fn3_like domain-containing protein (100); Glycoside hydrolase family protein (100); Beta-glucosidase (100); Beta-glucosidase (100)	0	no N-terminal seuqence detected	NA	NA	NA	NA	NA
TVAG_417870	insignificant	0.0651204	1.35396	O	NA	UCH (Family)	ubiquitinyl hydrolase activity	Clan CA, family C19, ubiquitin hydrolase-like cysteine peptidase (100); Ubiquitinyl hydrolase 1 (100); USP domain-containing protein (100); USP domain-containing protein (Fragment) (100); Ubiquitinyl hydrolase 1 (Fragment) (100); Ubiquitin carboxyl-terminal hydrolase (100); Ubiquitinyl hydrolase 1 (100); Clan CA, family C19, ubiquitin hydrolase-like cysteine peptidase (100); Ubiquitin carboxyl-te…	0	no N-terminal seuqence detected	NA	NA	NA	NA	NA
TVAG_084340	insignificant	0.0654457	-1.3369	S	NA	V-SNARE (Family)	NA	Putative vesicle transport v-snare protein vti1a (100); V-SNARE domain-containing protein (100); t-SNARE coiled-coil homology domain-containing protein (100); Vti1p (100); vesicle transport through interaction with t-SNAREs homolog 1A-like isoform X1 (100); Vesicle transport V-SNARE protein (100); vesicle transport through interaction with t-SNAREs homolog 1A isoform X7 (100); Vesicle transport t…	1	no N-terminal seuqence detected	NA	NA	TVAG_084340	NA	NA
TVAG_344060	insignificant	0.0659249	-1.13866	S	NA	Spatacsin_C (Family)	Spastic paraplegia 11 (autosomal recessive)	Spatacsin (100); Spastic paraplegia 11 (Fragment) (100); SPG11 vesicle trafficking associated, spatacsin (100); Spatacsin_C domain-containing protein (100); Spatacsin_C domain-containing protein (100); Spatacsin_C domain-containing protein (100); Spatacsin (100); Spastic paraplegia 11 (100); Spatacsin_C domain-containing protein (100); Spatacsin (100)	0	no N-terminal seuqence detected	TVAG_344060	NA	NA	NA	NA
TVAG_489800	insignificant	0.0664765	-1.43908	F	NA	ADK (Domain) ; ADK_lid (Domain)	adenylate kinase activity	Adenylate kinase (100); Adenylate kinase (100); Adenylate kinase (100); Adenylate kinase (100); Adenylate kinase (100); Adenylate kinase (100); Adenylate kinase (100); Adenylate kinase (100); Adenylate kinase (100); Adenylate kinase (100)	0	mitochondrial transit peptide	TVAG_489800	NA	NA	NA	TVAG_489800
TVAG_116720	insignificant	0.0672697	1.73842	I	NA	Pkinase (Domain) ; Ank_2 (Repeat)	protein ubiquitination	Kinase domain protein (100); Kinase/ NEK / Serine/threonine protein kinase (100); Kinase/ NEK (100); Ankryin (100); Protein kinase domain-containing protein (100); Putative ovule protein (Fragment) (100); Putative serine/threonine/dual specificity protein kinase, catalytic domain-containing protein (100); TKL family protein kinase (100); Mitogen-activated protein kinase kinase kinase 7 (100); Pro…	0	no N-terminal seuqence detected	NA	NA	NA	NA	NA
TVAG_074970	insignificant	0.0688426	-1.22266	I	NA	Hydrolase_4 (Family)	acylglycerol lipase activity	Clan SC, family S33, methylesterase-like serine peptidase (100); Lipase (Fragment) (100); Lysophospholipase (100); Clan SC, family S33, methylesterase-like serine peptidase (100); Alpha/beta hydrolase (100); Hydrolase_4 domain-containing protein (100); Alpha/beta hydrolase (100); Putative lysophospholipase (Fragment) (100); Hydrolase_4 domain-containing protein (100); Alpha/beta hydrolase (Fragme…	0	no N-terminal seuqence detected	NA	NA	NA	NA	NA
TVAG_094140	insignificant	0.0690416	-1.28603	Z	NA	Actin (Family)	ATP binding	Actin 7 isoform 1 (100); Beta-actin (Fragment) (100); Actin (100); Actin-7 (100); Actin beta/gamma 1 (100); Actin 3 isoform 3 (100); Beta-actin (Fragment) (100); Actin (100); Actin (100); Actin (Fragment) (100)	0	no N-terminal seuqence detected	NA	NA	NA	NA	NA
TVAG_152670	insignificant	0.06965	-1.83326	S	NA	NA	NA	RGS domain-containing protein (99); MOR2-PAG1_N domain-containing protein (97.7); Tao3p (96.1); RasGTPase-activating protein (83.9); Ras-GAP domain-containing protein (74.3); Ira2p (71.8); Ira2p (70.9); Ras-GAP domain-containing protein (Fragment) (62.4); Ras GTPase activating protein ira2 (59.7); Ras-GAP domain-containing protein (47.7)	0	no N-terminal seuqence detected	NA	NA	NA	NA	NA
TVAG_202090	insignificant	0.0702027	1.37028	O	NA	Inhibitor_I29 (Domain) ; Peptidase_C1 (Domain)	cysteine-type peptidase activity	ANK_REP_REGION domain-containing protein (100); Phosphocholine transferase AnkX (100); Ankyrin repeat protein (100); Phosphocholine transferase AnkX (100); ANK_REP_REGION domain-containing protein (100); ANK_REP_REGION domain-containing protein (100); ANK_REP_REGION domain-containing protein (100); ANK_REP_REGION domain-containing protein (100); ANK_REP_REGION domain-containing protein (100); ANK…	0	no N-terminal seuqence detected	NA	NA	NA	NA	TVAG_202090
TVAG_307990	insignificant	0.0705397	1.29308	S	NA	NA	NA	Endonuclease/exonuclease/phosphatase family protein (91.3); Autotransporter domain-containing protein (86.4); Autotransporter domain-containing protein (82.7); FACT complex subunit POB3 (77.4); Thermophilic serine proteinase (69.8); mucin-1-like (68.1); RRM domain-containing protein (66.7); RRM domain-containing protein (65.2); ABC transporter domain-containing protein (63.7); Putative proteoglyc…	1	mitochondrial transit peptide	NA	NA	TVAG_307990	NA	NA
TVAG_462840	insignificant	0.072187	-1.46001	O	NA	HSP70 (Family)	ATP binding	Heat shock 70 kDa protein cognate 4 (100); Hsp70-like protein (100); Endoplasmic reticulum chaperone BiP (100); Hsp70-like protein (100); ARAD1B13442p (100); Chaperone protein DnaK (100); Heat shock protein cognate 4 (100); Chaperone protein DnaK (100); Heat shock protein 70 (100); Heat shock cognate 70 kDa protein (100)	0	no N-terminal seuqence detected	TVAG_462840	NA	NA	NA	TVAG_462840
TVAG_123810	insignificant	0.0754768	-1.68813	I	NA	AMP-binding (Family)	decanoate-CoA ligase activity	Putative AMP-binding enzyme protein (100); 4-coumarate--CoA ligase (100); AMP-binding domain-containing protein (100); AMP-binding enzyme (100); Long-chain fatty acid-CoA ligase FAA1 (100); Long-chain-fatty-acid--CoA ligase 5 (100); Centromere protein U (100); AMP-binding domain-containing protein (100); AMP-binding domain-containing protein (100); AMP-binding domain-containing protein (100)	0	no N-terminal seuqence detected	NA	NA	NA	NA	NA
TVAG_498590	insignificant	0.0770224	1.36011	B	NA	WD40 (Repeat) ; WD40 (Repeat) ; WD40 (Repeat) ; WD40 (Repeat)	WD repeat-containing protein	jouberin (100); Jouberin (100); Jouberin (Fragment) (100); WD_REPEATS_REGION domain-containing protein (100); jouberin-like (100); WD_REPEATS_REGION domain-containing protein (100); WD_REPEATS_REGION domain-containing protein (Fragment) (100); AHI1 (Fragment) (100); WD_REPEATS_REGION domain-containing protein (Fragment) (100); Jouberin (100)	0	no N-terminal seuqence detected	NA	NA	NA	NA	NA
TVAG_339890	insignificant	0.0773027	-3.33129	S	NA	NA	NA	titin-like (91.4); P/Homo B domain-containing protein (90.7); Outer membrane protein (81.4); TPR_REGION domain-containing protein (75.9); Fibro-slime (74); titin-like (72.2); Midasin (68.8); VPS9 domain-containing protein (67.3); MYND-type domain-containing protein (61.6); BspA family leucine-rich repeat surface protein (60.1)	0	no N-terminal seuqence detected	NA	NA	NA	NA	TVAG_339890
TVAG_044950	insignificant	0.0776368	-1.69093	S	NA	NA	NA	Reticulon domain-containing protein (100); Putative conserved plasma membrane protein (97.7); Putative conserved plasma membrane protein (Fragment) (97); Putative conserved plasma membrane protein (Fragment) (97); reticulophagy regulator 3-like (96.9); ADP-ribosylation factor-like 6 interacting protein isoform 1 (96.8); reticulophagy regulator 3-like isoform X1 (96.7); protein FAM134C-like (96.5)…	3	no N-terminal seuqence detected	NA	NA	NA	NA	NA
TVAG_276930	insignificant	0.078247	-1.39276	O	NA	Peptidase_S8 (Domain)	serine-type endopeptidase activity	P/Homo B domain-containing protein (100); Proprotein convertase subtilisin/kexin type 5a (100); Furin-like protease 1, isoform 1-CRR (100); P/Homo B domain-containing protein (100); P/Homo B domain-containing protein (100); Putative subtilisin-related protease spc3 (Fragment) (100); P/Homo B domain-containing protein (100); Proprotein convertase subtilisin/kexin type 5 (100); Secreted protease (1…	0	no N-terminal seuqence detected	NA	NA	NA	NA	NA
TVAG_388820	insignificant	0.0784507	-1.50614	U	NA	SCAMP (Family)	protein transport	Secretory carrier-associated membrane protein (100); Secretory carrier-associated membrane protein (100); Secretory carrier-associated membrane protein (Fragment) (100); Secretory carrier-associated membrane protein (100); Secretory carrier-associated membrane protein (100); Secretory carrier-associated membrane protein (100); Secretory carrier-associated membrane protein (Fragment) (100); Secret…	4	no N-terminal seuqence detected	NA	NA	NA	NA	NA
TVAG_256190	insignificant	0.0792906	1.43468	S	NA	NA	NA	Thioredoxin domain-containing protein (100); Thioredoxin domain-containing protein (99.9); Thioredoxin domain-containing protein (99.6); Protein disulfide-isomerase (98.8); Protein disulfide-isomerase (98.5); Protein disulfide-isomerase (98.5); Protein disulfide-isomerase (98.4); Protein disulfide-isomerase (98.4); Protein disulfide-isomerase (98.3); Protein disulfide-isomerase (98.3)	0	signal peptide	NA	NA	NA	NA	NA
TVAG_405290	insignificant	0.0800724	1.76163	S	NA	NA	NA	Dentin sialophosphoprotein, putative (100.0); Dentin sialophosphoprotein, putative (98.3); Dentin sialophosphoprotein, putative (98.2); Small monomeric GTPase (97.0); Small monomeric GTPase (95.5); LPXTG-motif protein cell wall anchor domain protein (94.0); vitellogenin-2-like (93.8); C-CAP/cofactor C-like domain-containing protein (93.7); Por secretion system C-terminal sorting domain-containing…	1	no N-terminal seuqence detected	TVAG_405290	NA	NA	NA	TVAG_405290
TVAG_188600	insignificant	0.0820307	-1.36232	G	NA	Metalloenzyme (Family) ; iPGM_N (Domain)	2,3-bisphosphoglycerate-independent phosphoglycerate mutase activity	2,3-bisphosphoglycerate-independent phosphoglycerate mutase (100); Phosphoglycerate mutase (2,3-diphosphoglycerate-independent) (100); 2,3-bisphosphoglycerate-independent phosphoglycerate mutase (100); Phosphoglycerate mutase (2,3-diphosphoglycerate-independent) (100); 2,3-bisphosphoglycerate-independent phosphoglycerate mutase (100); Phosphoglycerate mutase (2,3-diphosphoglycerate-independent) (…	1	no N-terminal seuqence detected	NA	NA	NA	NA	NA
TVAG_415400	insignificant	0.0822387	1.56615	U	NA	Chorein_N (Family) ; VPS13 (Family)	regulation of parkin-mediated stimulation of mitophagy in response to mitochondrial depolarization	Vacuolar protein sorting-associated protein 13 (100); Vacuolar protein sorting-associated protein (100); Putative vacuolar protein (Fragment) (100); Vacuolar protein sorting-associated protein 13 (100); Vacuolar protein sorting-associated protein 13C (Fragment) (100); Vacuolar protein sorting 13A (Yeast), isoform CRA_c (100); Vacuolar protein sorting-associated protein 13 (Fragment) (100); Putati…	0	no N-terminal seuqence detected	NA	NA	NA	NA	NA
TVAG_038550	insignificant	0.0823868	1.68993	S	NA	NA	NA	Prominin-1-A (99.7); Prominin-1-A (99.6); prominin-1-A-like (99.4); Prominin-like protein (99.4); Prominin-1-A (99.4); Cellulase domain-containing protein (99.3); prominin-1-A-like (99.3); Prominin-like protein (99.3); Prominin 1.s1 splice variant (99.2); Prominin-1-A (Fragment) (99.2)	6	signal peptide	NA	NA	TVAG_038550	TVAG_038550	NA
TVAG_388650	insignificant	0.083152	-1.23344	E	NA	Aminotran_1_2 (Domain)	serine C-palmitoyltransferase activity	Putative serine palmitoyltransferase (Fragment) (100); Aminotran_1_2 domain-containing protein (100); BgtA-20663 (Fragment) (100); Aminotransferase class I and II (100); Serine palmitoyltransferase 2 (100); Aminotran_1_2 domain-containing protein (100); Serine palmitoyltransferase 3 (Fragment) (100); Serine palmitoyltransferase 3 (Fragment) (100); serine palmitoyltransferase 2 (100); Serine C-pal…	1	no N-terminal seuqence detected	TVAG_388650	NA	NA	NA	TVAG_388650
TVAG_319810	insignificant	0.0832449	-1.2911	S	NA	NA	NA	Pore membrane protein (Fragment) (81.5); Transmembrane protein (75.6); Fatty acid hydroxylase domain-containing protein (66.8); Fanconi anemia group A protein homolog (61.5); UDP-N-acetylmuramoyl-tripeptide--D-alanyl-D-alanine ligase (Fragment) (53.9); Carbon starvation protein (52.5); Type II secretion system (T2SS), F family protein (52.5); Bac_luciferase domain-containing protein (51.7); Tnp_D…	5	no N-terminal seuqence detected	NA	NA	NA	NA	NA
TVAG_379760	insignificant	0.0840964	-1.21682	O	NA	Peptidase_S8 (Domain)	Subtilase family	Clan SB, family S8, subtilisin-like serine peptidase (100); Serine protease (100); Clan SB, family S8 (100); Subtilase family protein (Fragment) (100); Peptidase_S8 domain-containing protein (100); Flagellar hook-length control protein FliK (100); Serine protease (100); Serine protease (100); Peptidase_S8 domain-containing protein (100); Subtilisin-like serine protease (Fragment) (100)	1	no N-terminal seuqence detected	NA	NA	TVAG_379760	NA	NA
TVAG_421560	insignificant	0.0847115	-1.64931	M	NA	ALG11_N (Family) ; Glycos_transf_1 (Family)	GDP-Man:Man3GlcNAc2-PP-Dol alpha-1,2-mannosyltransferase activity	Exopolysaccharide phosphotransferase (100); Glycosyl transferase family 1 (100); Glycosyl transferase family 1 (100); Glycosyl transferase (100); Glycosyl transferase group 1 (100); Glycosyl transferase group 1 (100); Putative alpha-1,4-N-acetylgalactosaminyltransferase (100); Glycosyltransferase WecB/TagA/CpsF family protein (100); Glycosyl transferases group 1 family protein (100); Glycosyl tra…	1	signal peptide	TVAG_421560	NA	NA	NA	NA
TVAG_136580	insignificant	0.0847157	-1.60727	O	NA	HSP70 (Family) ; HSP70 (Family)	ATP binding	DnaK protein (100); Chaperone protein DnaK (100); Heat shock 70 kDa protein cognate 4 (100); Hsp70-like protein (100); Chaperone protein DnaK (100); Hsp70-like protein (100); Endoplasmic reticulum chaperone BiP (100); Chaperone protein DnaK (100); Heat shock protein cognate 4 (100); Chaperone protein DnaK (100)	0	no N-terminal seuqence detected	NA	NA	NA	TVAG_136580	NA
TVAG_130270	insignificant	0.0848507	-1.39325	E	NA	Aminotran_1_2 (Domain)	Serine palmitoyltransferase	8-amino-7-oxononanoate synthase (100); Putative pyridoxal phosphate-dependent acyltransferase (100); 8-amino-7-oxononanoate synthase (100); 8-amino-7-oxononanoate synthase (100); Aminotransferase class I and II family protein (100); 8-amino-7-ketopelargonate synthase (100); 8-amino-7-oxononanoate synthase (100); Putative pyridoxal phosphate-dependent acyltransferase (100); Serine C-palmitoyltrans…	0	no N-terminal seuqence detected	NA	NA	NA	NA	NA
TVAG_190360	insignificant	0.085144	-1.41104	S	NA	NA	NA	ATPase (98.4); Predicted protein (98); Mitochondrial escape protein 2 (97.9); ATP-binding protein (97.4); AAA domain-containing protein (97.2); ATPase_2 domain-containing protein (97.2); Mitochondrial escape protein 2 (97.2); AAA domain-containing protein (97.2); AAA domain-containing protein (97.1); HTH luxR-type domain-containing protein (97.1)	1	no N-terminal seuqence detected	NA	NA	NA	NA	NA
TVAG_262390	insignificant	0.0853019	-1.70109	T	NA	Pkinase (Domain)	protein serine/threonine kinase activity	CAMK family protein kinase (100); CAMK family protein kinase (100); Protein kinase domain-containing protein (Fragment) (100); CAMK family protein kinase (100); Protein kinase-like domain (100); Protein kinase domain-containing protein (Fragment) (100); Serine/threonine protein kinase (100); Protein kinase domain-containing protein (100); Non-specific serine/threonine protein kinase (100); Protei…	0	no N-terminal seuqence detected	NA	NA	NA	NA	NA
TVAG_402090	insignificant	0.0858908	-1.20173	T	NA	PK_Tyr_Ser-Thr (Domain)	protein kinase activity	TKL family protein kinase (100); TKL family protein kinase (100); TKL family protein kinase (100); TKL family protein kinase (100); TKL family protein kinase (100); TKL family protein kinase (100); TKL family protein kinase (100); Non-specific serine/threonine protein kinase (100); TKL family protein kinase (100); Serine/threonine-protein kinase Nek8 (100)	0	no N-terminal seuqence detected	NA	NA	NA	NA	NA
TVAG_481620	insignificant	0.0868098	-7.8752	S	NA	NA	NA	GpcrRhopsn4 domain-containing protein (99.2); CYFA0S01e02762g1_1 (99.1); Cox19-like CHCH family protein (99.1); WGS project CCBQ000000000 data, contig 00058 (98.9); Predicted protein (98.9); GpcrRhopsn4 domain-containing protein (98.9); Ptm1p (98.8); Protein GPR107 (98.8); Transmembrane protein 87b-like (98.7); Protein gpr107-like (98.7)	7	no N-terminal seuqence detected	NA	NA	NA	NA	NA
TVAG_173790	insignificant	0.0869171	-1.63234	G	NA	PRKCSH-like (Family) ; PRKCSH_1 (Family)	N-glycan processing	Glucosidase 2 subunit beta (100); Glucosidase 2 subunit beta (100); Glucosidase 2 subunit beta (100); EF-hand domain-containing protein (100); Glucosidase 2 subunit beta (100); Glucosidase 2 subunit beta (100); Glucosidase 2 subunit beta (Fragment) (100); Glucosidase 2 subunit beta (100); Glucosidase 2 subunit beta (100); Glucosidase 2 subunit beta (100)	0	no N-terminal seuqence detected	NA	NA	NA	NA	NA
TVAG_150120	insignificant	0.0871159	-1.74115	S	NA	NA	NA	Predicted protein (97.8); ATPase (97.7); ATP-binding protein (97.2); Hypothetical atp-binding protein (97); Putative ABC transporter ATP-binding protein (96.8); AAA domain-containing protein (96.3); Hypothetical atp-binding protein (96.3); AAA family ATPase (Fragment) (96.3); ATP-binding cassette domain-containing protein (96.2); AAA domain-containing protein (96.2)	1	no N-terminal seuqence detected	NA	NA	NA	NA	NA
TVAG_319300	insignificant	0.0874148	-1.48926	Z	NA	Profilin (Domain)	Profilin	Profilin (100); Profilin (100); Profilin (100); Profilin (100); Profilin (100); Profilin (Fragment) (100); Profilin (100); Profilin (100); Profilin (100); Profilin (100)	0	no N-terminal seuqence detected	NA	NA	NA	NA	TVAG_319300
TVAG_419730	insignificant	0.087677	-1.44408	S	NA	NA	NA	Ras-GAP domain-containing protein (100); Ras-GAP domain-containing protein (100); Ras-GAP domain-containing protein (98.6); Ira2p (98.6); Ras-GAP domain-containing protein (98.3); Putative gtpase-activating protein (98.3); Ira2p (98.2); Putative ras p21 protein activator 1a (98.2); Ras-GAP domain-containing protein (98.2); Rho GTPase activation protein (98.1)	0	no N-terminal seuqence detected	NA	NA	NA	NA	NA
TVAG_051090	insignificant	0.0883021	-1.9788	E	NA	Peptidase_S9 (Domain)	serine-type peptidase activity	Prolyl tripeptidyl peptidase (100); Putative S9 family peptidase (100); Acylamino-acid-releasing enzyme (100); Peptidase S9 family protein (100); Peptidase_S9 domain-containing protein (100); Acylamino-acid-releasing enzyme (100); Peptidase_S9 domain-containing protein (100); Peptidase_S9 domain-containing protein (Fragment) (100); Peptidase S9, prolyl oligopeptidase (100); Dipeptidyl aminopeptid…	0	no N-terminal seuqence detected	NA	NA	NA	NA	TVAG_051090
TVAG_059030	insignificant	0.0884322	-2.69421	I	NA	AMP-binding (Family)	decanoate-CoA ligase activity	Putative AMP-binding enzyme protein (100); 4-coumarate--CoA ligase (100); AMP-binding enzyme (100); Long-chain fatty acid-CoA ligase FAA1 (100); Long-chain-fatty-acid--CoA ligase 5 (100); AMP-binding domain-containing protein (100); AMP-binding domain-containing protein (100); AMP-binding domain-containing protein (100); AMP-binding domain-containing protein (100); Long chain fatty acid coenzyme …	0	no N-terminal seuqence detected	NA	NA	NA	NA	NA
TVAG_467960	insignificant	0.089821	-1.26561	S	NA	NA	NA	SAM-dependent DNA methyltransferase (89.5); Site-specific DNA-methyltransferase (adenine-specific) (Fragment) (79.8); monocarboxylate transporter 7-like (76.2); Site-specific DNA-methyltransferase (adenine-specific) (75.8); Site-specific DNA-methyltransferase (adenine-specific) (Fragment) (72.7); Site-specific DNA-methyltransferase (adenine-specific) (71.5); Site-specific DNA-methyltransferase (a…	5	no N-terminal seuqence detected	NA	NA	NA	NA	NA
TVAG_468060	insignificant	0.0898792	-1.46989	G	NA	adh_short (Domain)	3-dehydrosphinganine reductase activity	3-ketodihydrosphingosine reductase (100); Putative 3-ketosphinganine reductase (Fragment) (100); 3-ketodihydrosphingosine reductase (Fragment) (100); Sps19p (100); Short chain dehydrogenase (100); NAD(P)-binding protein (100); 3-oxoacyl-ACP reductase (100); Short chain dehydrogenase/reductase family oxidoreductase (100); Levodione reductase (100); Short-chain dehydrogenase (100)	1	no N-terminal seuqence detected	TVAG_468060	NA	NA	NA	NA
TVAG_239840	insignificant	0.0899978	-1.7187	M	NA	MFS_1 (Family)	sucrose transmembrane transporter activity	Major facilitator superfamily transporter (100); MFS transporter (100); Sucrose transporter (100); Glucuronide carrier protein (100); Major facilitator superfamily transporter (100); Major facilitator superfamily transporter (100); Melibiose carrier protein (100); MFS transporter (100); Sugar:proton symporter (100); MFS transporter (100)	11	no N-terminal seuqence detected	NA	NA	TVAG_239840	NA	NA
TVAG_018970	insignificant	0.0911723	-18.9514	O	NA	PMSR (Family)	peptide-methionine (S)-S-oxide reductase activity	Peptide methionine sulfoxide reductase MsrA (100); Peptide-methionine (S)-S-oxide reductase (100); Peptide methionine sulfoxide reductase MsrA (100); Peptide-methionine (S)-S-oxide reductase (100); Peptide methionine sulfoxide reductase MsrA (100); Peptide methionine sulfoxide reductase MsrA (100); Peptide-methionine (S)-S-oxide reductase (100); Peptide methionine sulfoxide reductase MsrA (100); …	0	no N-terminal seuqence detected	NA	NA	NA	NA	TVAG_018970
TVAG_345870	insignificant	0.0912117	-1.43214	S	NA	NA	NA	Tail assembly protein (71.2); TOP4c domain-containing protein (68.6); Thioredoxin (64.9); SCP domain-containing protein (63.4); Serine/threonine protein kinase (62.2); P-type conjugative transfer protein TrbJ (61.3); CUB domain-containing protein (61.1); Putative inactive serine/threonine-protein kinase (Fragment) (58.7); Flavonoid 3',5'-hydroxylase (Fragment) (55.6); anion exchange transporter (…	0	signal peptide	NA	NA	TVAG_345870	NA	NA
TVAG_205030	insignificant	0.0924574	-9.22549	O	NA	NA	to Saccharomyces cerevisiae PDI1 (YCL043C) and EUG1 (YDR518W)	Protein disulfide-isomerase (Fragment) (100); Protein disulfide-isomerase (100); Protein disulfide-isomerase (100); Protein disulfide-isomerase (100); Protein disulfide-isomerase (100); Protein disulfide-isomerase (100); Protein disulfide-isomerase (100); Protein disulfide-isomerase (100); Protein disulfide isomerase prolyl 4-hydroxylase beta subunit (Fragment) (100); Protein disulfide-isomerase …	0	signal peptide	NA	NA	NA	NA	NA
TVAG_457140	insignificant	0.0933661	-4.06126	S	NA	NA	NA	Non-specific serine/threonine protein kinase (91.9); Putative retrotransposon-like protein 1 (Fragment) (85.3); Beta-mannosyltransferase 4 (85.2); Midasin (82.4); FSIP2 domain-containing protein (72.2); Midasin (68.7); Metal-dependent protein hydrolase domain-containing protein (60.6); Putative serine/threonine-protein kinase vrk serine/threonine-protein kinase vrk (Fragment) (57.5); Endonuclease…	2	no N-terminal seuqence detected	NA	NA	NA	NA	NA
TVAG_114310	insignificant	0.0934889	-1.2183	O	NA	AhpC-TSA (Domain) ; 1-cysPrx_C (Domain)	peroxiredoxin activity	Lsg1p (100); CP-type G domain-containing protein (100); Large subunit GTPase 1-like protein (100); CP-type G domain-containing protein (100); Ribosome biogenesis GTPase Lsg1 (100); CP-type G domain-containing protein (100); ARAD1D13244p (100); Putative gtp-binding protein mmr1 (Fragment) (100); Large subunit GTPase 1-like protein (Fragment) (100); CP-type G domain-containing protein (100)	0	no N-terminal seuqence detected	NA	NA	TVAG_114310	TVAG_114310	TVAG_114310
TVAG_114310	insignificant	0.0934889	-1.2183	O	NA	AhpC-TSA (Domain) ; 1-cysPrx_C (Domain)	peroxiredoxin activity	Lsg1p (100); CP-type G domain-containing protein (100); Large subunit GTPase 1-like protein (100); CP-type G domain-containing protein (100); Ribosome biogenesis GTPase Lsg1 (100); CP-type G domain-containing protein (100); ARAD1D13244p (100); Putative gtp-binding protein mmr1 (Fragment) (100); Large subunit GTPase 1-like protein (Fragment) (100); CP-type G domain-containing protein (100)	0	no N-terminal seuqence detected	NA	NA	TVAG_114310	TVAG_114310	TVAG_114310
TVAG_211510	insignificant	0.0939907	-1.44258	U	NA	Sec1 (Family)	Sec1 family	Vps33p (97.7); Sec1 family protein (97.4); Vacuolar sorting protein (96.3); Sec1-like protein (96.2); Sec1 family protein (96.2); Vacuolar protein sorting-associated protein 33B (96.1); Vacuolar protein sorting-associated protein 33B (Fragment) (95.4); Putative Vacuolar protein sorting-associated protein 33A (95.1); Vacuolar sorting-associated 33B (94.3); Vacuolar protein sorting-associated prote…	0	no N-terminal seuqence detected	NA	NA	NA	NA	NA
TVAG_226800	insignificant	0.0947716	-2.27592	S	NA	NA	NA	Protein ninB (Fragment) (82.1); Diaminopimelate decarboxylase (79.5); TIR domain-containing protein (78.2); actin-like protein 6A (71.7); 2Fe-2S ferredoxin-type domain-containing protein (Fragment) (66); Fha domain protein (66); phospholipase B1, membrane-associated-like (65.9); LysR substrate binding domain-containing protein (65.7); UDPGT domain-containing protein (Fragment) (61.1); Signal pept…	0	no N-terminal seuqence detected	NA	NA	NA	NA	NA
TVAG_483540	insignificant	0.0950216	-4.45247	T	NA	RabGAP-TBC (Family)	regulation of vesicle fusion	Rab-GAP TBC domain-containing protein (100); TBC domain protein (100); Gyp1p (100); GTPase-activating protein gyp1 (100); Rab-GAP TBC domain-containing protein (100); Tbc1 domain family protein (100); Rab-GAP TBC domain-containing protein (100); GTPase-activating protein gyp1 (100); Rab-GTPase-TBC domain (100); Rab-GAP TBC domain-containing protein (100)	0	no N-terminal seuqence detected	NA	NA	NA	NA	NA
TVAG_464140	insignificant	0.0952236	-2.18822	U	NA	Vps51 (Family)	endocytic recycling	Vacuolar protein sorting-associated protein 51 homolog (100); Vacuolar protein sorting-associated protein 51 homolog (100); Vacuolar protein sorting-associated protein 51 homolog (Fragment) (100); Vacuolar protein sorting-associated protein 51 homolog (100); Vacuolar protein sorting-associated protein 51 homolog (Fragment) (100); Vacuolar protein sorting-associated protein 51 homolog (100); Vacuo…	0	no N-terminal seuqence detected	NA	NA	NA	NA	NA
TVAG_218130	insignificant	0.095238	-1.35537	S	NA	NA	NA	ARAD1C15422p (94.4); Cysteine-rich membrane protein 2 (94); ARAD1D22726p (92); WSC domain-containing protein (90.9); Opy2 domain-containing protein (90.9); WGS project CCBQ000000000 data, contig 00015 (90.4); Ig-like domain-containing protein (Fragment) (90.4); CYFA0S01e16446g1_1 (90.1); Aspartic-type endopeptidase (89.6); DUF2807 domain-containing protein (89.5)	1	signal peptide	TVAG_218130	NA	TVAG_218130	NA	TVAG_218130
TVAG_394240	insignificant	0.0959127	-1.28334	E	NA	FragX_IP (Family)	positive regulation of neurotrophin TRK receptor signaling pathway	Cytoplasmic FMR1-interacting protein (100); Cytoplasmic FMR1-interacting protein 2 (Fragment) (100); Cytoplasmic FMR1-interacting protein 1 (100); Non-specific protein-tyrosine kinase (100); DUF1394 domain-containing protein (100); Cytoplasmic FMR1-interacting protein (100); CLUMA_CG012667, isoform A (100); cytoplasmic FMR1-interacting protein-like isoform X2 (100); Cytoplasmic FMR1-interacting p…	0	no N-terminal seuqence detected	NA	NA	NA	NA	NA
TVAG_439420	insignificant	0.096218	-8.05933	E	NA	GSIII_N (Family) ; Gln-synt_C (Domain)	Glutamine synthetase type III N terminal	Glutamine synthetase type III GlnN (100); Glutamine synthetase, catalytic domain protein (100); Glutamine synthetase (Fragment) (100); Glutamine synthetase (100); Glutamine synthetase type III GlnN (100); Glutamine synthetase type III GlnN (100); TPR_REGION domain-containing protein (100); Glutamine synthetase type III (Fragment) (100); Glutamine synthetase, type I (100); Gln-synt_C domain-contai…	0	no N-terminal seuqence detected	NA	NA	NA	NA	NA
TVAG_161020	insignificant	0.0966156	-3.35281	S	NA	NA	NA	HTH cro/C1-type domain-containing protein (66.7); MT domain-containing protein (Fragment) (60.8); Cytochrome c domain-containing protein (Fragment) (53.4); HTH araC/xylS-type domain-containing protein (51.3); Malonyl-CoA decarboxylase (50.3); Transcription-repair coupling factor (45.9); B12-binding domain-containing protein (Fragment) (43.3); Metal-sensitive transcriptional repressor (41.2); ABC …	0	no N-terminal seuqence detected	NA	NA	NA	NA	TVAG_161020
TVAG_267320	insignificant	0.0970714	-1.30089	S	NA	Ncstrn_small (Domain) ; Nicastrin (Family)	Notch signaling pathway	Nicastrin (100); Nicastrin (100); Nicastrin (100); Nicastrin (100); Nicastrin (100); Nicastrin (100); Nicastrin (100); WD_REPEATS_REGION domain-containing protein (100); Nicastrin (100); Nicastrin (100)	1	no N-terminal seuqence detected	NA	NA	TVAG_267320	NA	NA
TVAG_100630	insignificant	0.0989778	-1.86314	U	NA	Vps54_N (Family) ; DUF2451 (Family)	endocytic recycling	Putative coiled-coil domain-containing protein (100); Coiled-coil domain-containing protein 132 (Fragment) (100); Putative coiled-coil domain-containing protein (Fragment) (100); Syndetin (100); Coiled-coil domain-containing protein 132 (100); syndetin-like (100); Coiled-coil domain-containing protein 132 (Fragment) (100); syndetin (100); Vps54_N domain-containing protein (Fragment) (100); Vps54_…	0	no N-terminal seuqence detected	NA	NA	NA	NA	NA
TVAG_226310	insignificant	0.100209	-1.63509	S	NA	NA	NA	Reticulon domain-containing protein (98.9); ADP-ribosylation factor-like 6 interacting protein isoform 1 (88.1); Reticulophagy regulator family member 3 (86.5); Putative conserved plasma membrane protein (85.4); Putative conserved plasma membrane protein (Fragment) (76.2); DNA topoisomerase 1 (71.9); protein FAM134C-like (69.8); reticulophagy regulator 3 isoform X5 (69.1); Protein FAM134C (68.3);…	4	no N-terminal seuqence detected	NA	NA	NA	NA	NA
TVAG_019750	insignificant	0.100252	-7.63234	S	NA	NA	ankyrin repeat-containing protein	ANK_REP_REGION domain-containing protein (100); Ankyrin repeat protein (99.9); ANK_REP_REGION domain-containing protein (99.9); ANK_REP_REGION domain-containing protein (99.9); Ankyrin repeat-containing protein (99.9); 26s proteasome non-atpase regulatory subunit 10 (99.9); ANK_REP_REGION domain-containing protein (99.9); UPI000011264A UniRef100 entry (99.9); Phosphocholine transferase AnkX (99.9…	0	no N-terminal seuqence detected	NA	NA	NA	NA	NA
TVAG_479830	insignificant	0.100494	-7.50454	S	NA	NA	NA	BnaA07g00380D protein (90.9); Peptidase A1 domain-containing protein (90.7); mucin-3A-like isoform X1 (90.2); Cell surface A33 antigen (89.5); EGF-like domain-containing protein (88.9); MUC1-CT (87.7); Acid protease (86.7); WSC domain-containing protein (86); WGS project CCBQ000000000 data, contig 00015 (85.4); SEA domain-containing protein (85.4)	1	no N-terminal seuqence detected	NA	NA	NA	NA	NA
TVAG_498560	insignificant	0.100604	-1.41846	U	NA	SCAMP (Family)	protein transport	Secretory carrier-associated membrane protein (Fragment) (100); Secretory carrier-associated membrane protein (100); Secretory carrier-associated membrane protein (100); Secretory carrier-associated membrane protein (100); Secretory carrier-associated membrane protein (100); Secretory carrier-associated membrane protein (100); Secretory carrier-associated membrane protein (Fragment) (100); Secret…	4	no N-terminal seuqence detected	NA	NA	TVAG_498560	NA	NA
TVAG_298300	insignificant	0.100893	1.13263	U	NA	Dynamin_N (Domain) ; Dynamin_M (Family) ; GED (Family)	mitochondrial fission	Vacuolar protein sorting-associated protein 1 (100); Dnm1p (100); Dynamin-1-like protein (100); Dynamin (100); Dynamin-related protein 3A isoform 1 (100); Dynamin central region family protein, putative (100); Dynamin GTPase (100); Dynamin-type G domain-containing protein (100); Dynamin GTPase (100); Putative dynamin-like protein (100)	0	no N-terminal seuqence detected	NA	NA	NA	TVAG_298300	TVAG_298300
TVAG_184300	insignificant	0.101045	-1.37092	S	NA	NA	NA	VHS domain-containing protein (100); VHS domain-containing protein (100); Neurofilament heavy polypeptide (99.8); TIR-like domain-containing protein (99.7); DUF4347 domain-containing protein (Fragment) (99.6); DUF4347 domain-containing protein (99.5); Predicted protein (99.4); Uroporphyrin-III C-methyltransferase (99.3); Autotransporter domain-containing protein (99.2); Autotransporter domain-con…	0	no N-terminal seuqence detected	TVAG_184300	NA	NA	TVAG_184300	TVAG_184300
TVAG_200250	insignificant	0.101165	-1.40634	S	NA	NA	NA	ATPase (97.9); Hypothetical atp-binding protein (97.5); Predicted protein (97.2); KAP NTPase domain-containing protein (97); Putative ABC transporter ATP-binding protein (96.6); ABC transporter (Fragment) (96.3); ATPase_2 domain-containing protein (96.3); ABC transporter domain-containing protein (96.2); ABC transporter domain-containing protein (96.2); ATP-binding cassette domain-containing prot…	1	no N-terminal seuqence detected	NA	NA	NA	NA	NA
TVAG_069460	insignificant	0.101365	-1.73603	I	NA	AMP-binding (Family)	decanoate-CoA ligase activity	Putative AMP-binding enzyme protein (100); 4-coumarate--CoA ligase (100); AMP-binding enzyme (100); Long-chain fatty acid-CoA ligase FAA1 (100); Long-chain-fatty-acid--CoA ligase 5 (100); AMP-binding domain-containing protein (100); AMP-binding domain-containing protein (100); AMP-binding domain-containing protein (100); AMP-binding domain-containing protein (100); AMP-binding domain-containing p…	0	no N-terminal seuqence detected	TVAG_069460	NA	NA	NA	TVAG_069460
TVAG_127910	insignificant	0.10202	-1.25356	U	NA	RabGAP-TBC (Family)	regulation of vesicle fusion	Rab-GAP TBC domain-containing protein (Fragment) (100); Rab-GAP TBC domain-containing protein (100); TBC1 domain family member 15 (Fragment) (100); Rab-GAP TBC domain-containing protein (100); Rab-GAP TBC domain-containing protein (100); Putative ypt/rab-specific gtpase-activating protein gyp7 (Fragment) (100); Rab-GAP TBC domain-containing protein (100); Rab-GAP TBC domain-containing protein (10…	0	no N-terminal seuqence detected	NA	NA	NA	NA	NA
TVAG_136250	insignificant	0.102413	-1.61324	C	NA	ATP-synt_C (Family) ; ATP-synt_C (Family)	ATP hydrolysis coupled proton transport	V-type proton ATPase proteolipid subunit (100); V-type proton ATPase proteolipid subunit (100); V-type proton ATPase proteolipid subunit (100); V-type proton ATPase proteolipid subunit (Fragment) (100); V-type proton ATPase proteolipid subunit (100); V-type proton ATPase proteolipid subunit (100); ATPase, F0/V0 complex, subunit C (100); V-type proton ATPase proteolipid subunit (100); V-type proto…	4	no N-terminal seuqence detected	NA	NA	TVAG_136250	TVAG_136250	NA
TVAG_463830	insignificant	0.103135	-17.4933	S	NA	WD40 (Repeat) ; WD40 (Repeat)	protein modification by small protein conjugation or removal	WD_REPEATS_REGION domain-containing protein (Fragment) (100); Nacht and wd40 domain protein (100); WD_REPEATS_REGION domain-containing protein (Fragment) (100); WD_REPEATS_REGION domain-containing protein (Fragment) (100); WD_REPEATS_REGION domain-containing protein (100); WD40 repeat (100); WD_REPEATS_REGION domain-containing protein (Fragment) (100); WD_REPEATS_REGION domain-containing protein …	0	no N-terminal seuqence detected	NA	NA	NA	NA	NA
TVAG_379630	insignificant	0.10387	1.70709	S	NA	NA	NA	Neurofilament triplet M protein, putative (100); PH domain-containing protein DDB_G0287875-like isoform X1 (80.4); Major sperm protein (Fragment) (80); GATA-type domain-containing protein (Fragment) (79); LLGL domain-containing protein (78.4); Secreted protein (77); Aminodeoxychorismate synthase (75.9); HMA domain-containing protein (74.7); ADH_zinc_N domain-containing protein (68.2); 30S ribosom…	0	no N-terminal seuqence detected	NA	NA	NA	NA	TVAG_379630
TVAG_098440	insignificant	0.104203	-1.14034	A	NA	S1-P1_nuclease (Domain)	S1/P1 Nuclease	S1/P1 Nuclease (100); S1/P1 Nuclease (100); Endonuclease (100); Nuclease S1 (100); Aspergillus nuclease S(1) (100); Class I nuclease (100); Aspergillus nuclease S(1) (100); S1/P1 Nuclease (100); Nuclease S1 (100); S1/P1 Nuclease (100)	1	signal peptide	NA	NA	TVAG_098440	NA	NA
TVAG_245240	insignificant	0.104403	-1.24626	S	NA	NA	NA	Cellulosomal scaffoldin anchoring protein, putative (98.1); p270, putative (97.6); Transmembrane alpha-helix domain-containing protein (Fragment) (97.5); WGS project CCBQ000000000 data, contig 00015 (97); Aspartic-type endopeptidase (96.8); WSC domain-containing protein (96.6); WSC domain-containing protein (96.6); Proline-rich receptor-like protein kinase PERK9 (96.6); ARAD1C15422p (96.4); Cyste…	1	signal peptide	NA	NA	NA	NA	NA
TVAG_032160	insignificant	0.104595	2.08114	U	NA	SNARE (Family)	NA	Putative snare protein pep12/vam3/syntaxin 7/syntaxin 17 (100); t-SNARE coiled-coil homology domain-containing protein (100); t-SNARE coiled-coil homology domain-containing protein (100); t-SNARE coiled-coil homology domain-containing protein (100); t-SNARE coiled-coil homology domain-containing protein (100); t-SNARE coiled-coil homology domain-containing protein (100); syntaxin-12 (100); Putati…	1	no N-terminal seuqence detected	NA	NA	TVAG_032160	NA	TVAG_032160
TVAG_499820	insignificant	0.104858	-1.72593	O	NA	ubiquitin (Domain)	-	Ubiquitin-like domain-containing protein (100); Ubiquitin-like domain-containing protein (100); Ubiquitin-like domain-containing protein (Fragment) (100); Ubiquitin-like domain-containing protein (100); Ubiquitin-like domain-containing protein (100); Ubiquitin-like domain-containing protein (100); RHTO0S18e01860g1_1 (100); Lipoprotein (100); Copper amine oxidase N-terminal domain (100); SH3b doma…	0	no N-terminal seuqence detected	NA	NA	NA	NA	NA
TVAG_462440	insignificant	0.10493	1.46694	S	NA	NA	NA	RNA recognition domain-containing protein (99.9); Putative nuclear localization sequence-binding protein (99.8); TSA: Wollemia nobilis Ref_Wollemi_Transcript_12942_1780 transcribed RNA sequence (99.8); glycine-rich RNA-binding protein 3, mitochondrial-like isoform X2 (99.7); RRM domain-containing protein (99.7); BnaC04g32650D protein (99.7); RNA-binding domain-containing protein (Fragment) (99.7)…	0	no N-terminal seuqence detected	NA	NA	NA	NA	TVAG_462440
TVAG_296070	insignificant	0.105597	-1.76933	S	NA	NA	NA	Viral A-type inclusion protein, putative (100); Peptidase M23 (99.8); Peptidase M23 (99.6); Murein DD-endopeptidase MepM (99.4); Septal ring factor (99.4); Peptidase_M23 domain-containing protein (99.3); Peptidase_M23 domain-containing protein (99.3); Laminin subunit alpha (99.3); Peptidase_M23 domain-containing protein (99.2); Peptidase, M23/M37 family protein (99.2)	0	no N-terminal seuqence detected	TVAG_296070	NA	NA	TVAG_296070	TVAG_296070
TVAG_247230	insignificant	0.10621	-2.67499	S	NA	NA	NA	C2H2-type domain-containing protein (79.2); MFS domain-containing protein (78.3); PP1c_bdg domain-containing protein (77.1); Transcription factor (75.7); MIF4G domain-containing protein (74.3); Histone-lysine N-methyltransferase (74); J domain-containing protein (72.7); E3 ubiquitin/ISG15 ligase TRIM25-like isoform X2 (70.8); ANK_REP_REGION domain-containing protein (69.9); Rtt106 domain-containi…	0	no N-terminal seuqence detected	NA	NA	NA	NA	TVAG_247230
TVAG_256990	insignificant	0.106503	-1.3549	S	NA	NA	NA	Chromate transport protein (92.3); Marvel containing potential lipid (90.5); Putative membrane protein (90.2); Putative integral membrane protein (90.2); Membrane protein (88.4); Membrane protein (87.4); HATPase_c_5 domain-containing protein (85.6); Micrococcal nuclease (84.3); UDP-N-acetylglucosamine transporter (Fragment) (82.3); DUF4190 domain-containing protein (80.1)	4	no N-terminal seuqence detected	NA	NA	NA	NA	NA
TVAG_021390	insignificant	0.107097	-1.45404	O	NA	MIT (Domain) ; AAA (Domain) ; AAA_lid_3 (Domain) ; Vps4_C (Domain)	positive regulation of centriole elongation	Putative vacuolar sorting ATPase Vps4 (100); Vesicle-fusing ATPase (100); Vesicle-fusing ATPase (100); AAA+ ATPase (100); Vesicle-fusing ATPase (100); Vesicle-fusing ATPase (100); Vacuolar sorting-associated 4B-like protein (100); Vesicle-fusing ATPase (100); LOW QUALITY PROTEIN: vacuolar protein sorting-associated protein 4B (100); MIT (100)	0	no N-terminal seuqence detected	NA	NA	NA	NA	NA
TVAG_022370	insignificant	0.107097	-1.29772	S	NA	MyTH4 (Family) ; RhoGAP (Domain)	GTPase activator activity	RhoGAP domain containing protein (100); Lrg1p (100); Rho GTPase-activating protein 39-like (100); Protein in myosin and kinesin tails (100); Putative rho gtpase-activating protein 39 (100); RhoGAP-domain-containing protein (100); Rho GTPase-activating protein (100); Unplaced genomic scaffold supercont1.5, whole genome shotgun sequence (100); Putative rho gtpase-activating protein 39 (Fragment) (1…	0	no N-terminal seuqence detected	NA	NA	NA	NA	TVAG_022370
TVAG_020780	insignificant	0.108302	-1.78908	P	NA	NA	sphingomyelin catabolic process	Putative acid sphingomyelinase ixodes scapularis acid sphingomyelinase (100); Sphingomyelin phosphodiesterase (100); Metallophos domain-containing protein (100); Acid sphingomyelinase-like phosphodiesterase (100); Putative Sphingomyelin phosphodiesterase (Fragment) (100); Sphingomyelin phosphodiesterase (100); Sphingomyelin phosphodiesterase (100); Sphingomyelin phosphodiesterase (100); Acid sphi…	1	no N-terminal seuqence detected	NA	NA	TVAG_020780	TVAG_020780	NA
TVAG_486850	insignificant	0.110517	-2.7044	S	NA	NA	NA	PEP-CTERM sorting domain-containing protein (64.3); H/ACA ribonucleoprotein complex subunit NOP10 (52.7); Phage protein (48.2); AlNc14C27G2629 protein (45.1); DUF4221 family protein (41.5); DNA pilot protein (40.9); ANK_REP_REGION domain-containing protein (39.8); Tetratricopeptide repeat-containing protein (37.2); myosin-IIIb-like (36.6); TPR_REGION domain-containing protein (36.3)	0	no N-terminal seuqence detected	NA	NA	NA	NA	NA
TVAG_471390	insignificant	0.111174	-26.9591	J	NA	Ribosomal_S7 (Domain)	rRNA binding	Ribosomal 40S subunit protein S5 (100); Palmitoyl-protein thioesterase 2 (Fragment) (100); Ribosomal_S7 domain-containing protein (100); Ribosomal protein S5b, isoform B (100); Ribosomal_S7 domain-containing protein (100); CYFA0S08e02806g1_1 (100); Ribosomal_S7 domain-containing protein (100); Ribosomal_S7 domain-containing protein (100); Ribosomal_S7 domain-containing protein (100); Bgt-2208 (10…	0	no N-terminal seuqence detected	NA	NA	NA	NA	NA
TVAG_091440	insignificant	0.111463	1.22944	S	NA	Mem_trans (Family)	NA	Auxin efflux carrier component (Fragment) (95); Auxin efflux carrier (93.4); Putative permease (89.3); Stage III sporulation protein J (89.1); Mucin-associated surface protein (87.6); Malate transporter (87.1); Malate transporter (83.7); Malate transporter (Fragment) (82.9); Zinc finger and SCAN domain-containing protein (80.9); Putative integral membrane protein (79.9)	7	no N-terminal seuqence detected	NA	NA	NA	NA	NA
TVAG_100030	insignificant	0.111594	1.29617	S	NA	SNARE (Family)	NA	RHTO0S03e04588g2_1 (100); Sso1p (100); t-SNARE (100); t-SNARE (100); t-SNARE (100); Syntaxin-like protein (100); SNARE domain-containing protein (100); SNARE domain-containing protein (100); Arginosuccinase (100); Syntaxin-1A (100)	1	no N-terminal seuqence detected	NA	NA	NA	NA	NA
TVAG_083280	insignificant	0.113423	1.40528	S	NA	NA	NA	cupin domain-containing protein (84.9); PPUP8989 (Fragment) (73.8); T9SS C-terminal target domain-containing protein (60.9); SEC-C domain-containing protein (54.2); porin family protein (53.2); RNA polymerase sigma factor RpoD (52.2); DUF429 domain-containing protein (47.7); ANK_REP_REGION domain-containing protein (47.2); enhanced serine sensitivity protein SseB C-terminal domain-containing prot…	0	no N-terminal seuqence detected	NA	NA	NA	NA	NA
TVAG_399240	insignificant	0.11343	1.34172	O	NA	NA	serine-type endopeptidase activity	Subtilase (100); Kex2p (100); Putative subtilisin-related protease spc3 (Fragment) (100); P/Homo B domain-containing protein (100); P/Homo B domain-containing protein (100); P/Homo B domain-containing protein (Fragment) (100); Furin-like protease 1, isoform 1-CRR (100); CYFA0S05e02322g1_1 (100); Proprotein convertase subtilisin/kexin type 5 (100); PC3-like endoprotease variant B (100)	0	no N-terminal seuqence detected	NA	NA	NA	NA	NA
TVAG_147050	insignificant	0.114006	-2.49676	S	NA	NA	NA	S protein (Fragment) (98.2); Spike glycoprotein (98.2); Cellulosomal scaffoldin anchoring protein, putative (97.8); Spike glycoprotein (97.6); extensin-like (97.6); neogenin-like (97.6); Putative fibroin-3 related protein (97.3); Putative DNA helicase ino80 (97.2); extensin isoform X2 (97.2); putative GPI-anchored protein pfl2 (97.2)	1	no N-terminal seuqence detected	NA	NA	TVAG_147050	NA	NA
TVAG_311790	insignificant	0.114228	-6.08039	E	NA	Peptidase_M1_N (Domain) ; Peptidase_M1 (Domain) ; ERAP1_C (Domain)	metalloaminopeptidase activity	Aminopeptidase N (100); Aminopeptidase (100); Aminopeptidase (Fragment) (100); Aminopeptidase (100); Aminopeptidase (100); Aminopeptidase (100); Aminopeptidase (Fragment) (100); Putative puromycin-sensitive aminopeptidase (Fragment) (100); Aminopeptidase (100); Aminopeptidase (100)	1	no N-terminal seuqence detected	NA	NA	NA	NA	NA
TVAG_056100	insignificant	0.114997	1.20638	S	NA	Aha1_N (Domain)	Activator of Hsp90 ATPase, N-terminal	Putative activator of 90 kDa heat shock protein atpase log 1 mori (100); Aha1p (100); Putative activator of 90 kDa heat shock protein atpase log 1 (Fragment) (100); Activator of Hsp90 ATPase, N-terminal (100); Aha1_N domain-containing protein (100); Aha1_N domain-containing protein (100); Aha1_N domain-containing protein (100); Chaperone activator (100); Activator of 90 kDa heat shock protein ATP…	0	no N-terminal seuqence detected	TVAG_056100	NA	NA	NA	TVAG_056100
TVAG_329880	insignificant	0.115102	-2.41556	O	NA	NA	cornified envelope assembly	E3 ubiquitin-protein ligase rnf213-like (100); RING-type domain-containing protein (100); RING-type domain-containing protein (100); E3 ubiquitin-protein ligase (100); E3 ubiquitin-protein ligase RNF213 (100); RING-type domain-containing protein (100); E3 ubiquitin-protein ligase rnf213-like (100); E3 ubiquitin-protein ligase RNF213 (100); E3 ubiquitin-protein ligase (100); RING finger protein 21…	0	no N-terminal seuqence detected	NA	NA	NA	TVAG_329880	TVAG_329880
TVAG_267830	insignificant	0.115558	-1.51093	T	NA	PH (Domain) ; Pkinase (Domain) ; Pkinase_C (Family)	glycogen cell differentiation involved in embryonic placenta development	Non-specific serine/threonine protein kinase (Fragment) (100); Non-specific serine/threonine protein kinase (100); Non-specific serine/threonine protein kinase (100); Protein kinase C-like 1B (100); Protein kinase 2 (100); Protein kinase C (100); Protein kinase C (100); AGC/PKC protein kinase (100); Protein kinase 2 (100); Ribosomal protein s6 kinase beta 1 (100)	0	no N-terminal seuqence detected	NA	NA	NA	NA	NA
TVAG_345110	insignificant	0.116	-3.7384	S	NA	NA	NA	ensconsin isoform X9 (99.3); inner centromere protein A isoform X3 (99.2); Cupin type-1 domain-containing protein (98.9); VAB 10A protein (98.9); trichohyalin-like (98.5); Stress response protein NST1 (97.9); Myosin light chain kinase, smooth muscle (97.9); Stress response protein NST1 (97.8); Non-specific serine/threonine protein kinase (97.8); Stress response protein NST1 (97.8)	0	no N-terminal seuqence detected	NA	NA	NA	NA	NA
TVAG_122850	insignificant	0.116861	-1.42636	J	NA	NA	-	DUF2235 domain-containing protein (100); Ribosomal RNA-processing protein 36 (100); White protein (100); BQ2448_253 protein (100); Cyclin-dependent kinase E-1 (100); Predicted protein (100); ABC-2 type transporter (99.8); BQ2448_252 protein (99.8); TRP_N domain-containing protein (Fragment) (97); Protocadherin-like protein (96.5)	8	no N-terminal seuqence detected	TVAG_122850	NA	TVAG_122850	NA	NA
TVAG_384000	insignificant	0.117838	-2.02028	S	NA	NA	NA	Transmembrane protein, putative (96.3); Transmembrane protein 181 (96.1); Str. FM013 (36.9); Putative conserved protein with signal anchor (Fragment) (27.9); HNHc domain-containing protein (25.9); RING-type domain-containing protein (24.1);NA (NA);NA (NA);NA (NA);NA (NA)	9	no N-terminal seuqence detected	NA	NA	NA	NA	NA
TVAG_100140	insignificant	0.118783	-1.33914	T	NA	RHD3 (Family) ; RHD3 (Family)	GTP binding	Putative phospholipase/carboxyhydrolase (Fragment) (100); Ovarian cancer-associated gene 2 proteinhomolog (100); Ovarian cancer-associated gene 2 protein-like protein (100); FSH1 domain-containing protein (100); Putative phospholipase/carboxyhydrolase (Fragment) (100); esterase OVCA2 (100); Esterase OVCA2 (100); FSH1 domain-containing protein (100); WGS project CCBQ000000000 data, contig 00099 (1…	1	no N-terminal seuqence detected	NA	NA	NA	NA	NA
TVAG_185540	insignificant	0.120735	1.58992	O	NA	Peptidase_C13 (Family)	cysteine-type peptidase activity	Putative peptidase c13 family (Fragment) (100); Legumain (100); Asparaginyl endopeptidase (Fragment) (100); Peptidase c13 family protein (100); Legumain (100); Asparaginyl endopeptidase (100); Putative legumain protein (100); Legumain (100); Asparaginyl endopeptidase (100); Vacuolar-processing enzyme (100)	0	signal peptide	NA	NA	NA	NA	NA
TVAG_003700	insignificant	0.12105	-1.357	O	NA	Peptidase_S8 (Domain)	Subtilase family	Clan SB, family S8, subtilisin-like serine peptidase (100); Serine protease (100); Clan SB, family S8 (100); Subtilase family protein (Fragment) (100); Flagellar hook-length control protein FliK (100); Serine protease (100); Peptidase_S8 domain-containing protein (100); Serine protease (100); Subtilisin-like serine protease (Fragment) (100); Peptidase_S8 domain-containing protein (100)	1	no N-terminal seuqence detected	NA	NA	TVAG_003700	NA	NA
TVAG_498580	insignificant	0.121054	-2.60452	S	NA	NA	NA	Reverse transcriptase domain-containing protein (50.4); DNA helicase IV (48.6); TetR family transcriptional regulator (Fragment) (43.9); Leucine-rich repeat protein kinase family protein (43.7); LprI domain-containing protein (42.9); Transcriptional regulator (36.4); V-set and transmembrane domain-containing protein 1-like (34.3); HTH CENPB-type domain-containing protein (Fragment) (33.9); GNAT f…	0	no N-terminal seuqence detected	NA	NA	NA	NA	NA
TVAG_123850	insignificant	0.121787	-1.26996	S	NA	NA	NA	Transmembrane protein (96.1); Pom33p (95.4); POM33-like protein (91); Pore membrane protein (Fragment) (89.3); Pore membrane protein (77.8); Vacuolar sorting receptor (Mrl1) (66.3); Putative dna photolyase (55.1); Glycosyl transferase family 39 (54.6); Dna photolyase (50.9); Meiotic nuclear division protein 1-like (46.4)	5	no N-terminal seuqence detected	TVAG_123850	NA	NA	NA	TVAG_123850
TVAG_268000	insignificant	0.121986	1.74057	S	NA	V-ATPase_G (Coiled-coil)	NA	V-type proton ATPase subunit G (100); V-type proton ATPase subunit G (100); V-type proton ATPase subunit G (100); Vacuolar (H+)-ATPase G subunit (99.9); V-type proton ATPase subunit G (99.9); V-type proton ATPase subunit G (99.9); V-type proton ATPase subunit G (99.9); V-type proton ATPase subunit G (99.9); V-type proton ATPase subunit G (99.9); V-type proton ATPase subunit G (99.9)	0	no N-terminal seuqence detected	NA	NA	NA	NA	TVAG_268000
TVAG_214040	insignificant	0.122433	-2.49262	S	NA	NA	NA	Rab-GAP TBC domain-containing protein (75.2); Transcription factor GTE8-like (68.7); Methyltransf_21 domain-containing protein (54.3); Protein arginine N-methyltransferase 5 (53.5); ATP-dependent helicase (45.5); Membrane transport protein (40.3); Carrier domain-containing protein (39.9); DNA methyltransferase (Fragment) (35.2); thymidylate kinase isoform X3 (35.2); Putative iq calmodulin-binding…	0	no N-terminal seuqence detected	NA	NA	NA	NA	NA
TVAG_494470	insignificant	0.123488	-1.17861	S	NA	NA	NA	PH domain-containing protein (86.4); T9SS C-terminal target domain-containing protein (Fragment) (74.3); DUF4870 domain-containing protein (Fragment) (69.7); Putative secreted protein (64.2); Unplaced genomic scaffold scaffold_166, whole genome shotgun sequence (55.9); RAS like family 10 member B (54.9); ras-like protein family member 10B (52.6); Histidine kinase domain-containing protein (51.1);…	0	no N-terminal seuqence detected	TVAG_494470	NA	NA	NA	TVAG_494470
TVAG_076510	insignificant	0.124109	-1.39052	E	NA	Aminotran_1_2 (Domain)	Serine palmitoyltransferase	Serine palmitoyltransferase 1 (100); Aminotran_1_2 domain-containing protein (100); Serine C-palmitoyltransferase LCB1 (100); Serine palmitoyltransferase (Fragment) (100); Aminotran_1_2 domain-containing protein (100); Serine palmitoyltransferase 1 (Fragment) (100); Class I/II aminotransferase (Fragment) (100); Aminotransferase class I and II (100); Aminotran_1_2 domain-containing protein (100); …	0	no N-terminal seuqence detected	TVAG_076510	NA	NA	NA	TVAG_076510
TVAG_134990	insignificant	0.124436	1.29695	J	NA	SUI1 (Domain)	translation initiation factor activity	BnaA03g48450D protein (100); Eukaryotic translation initiation factor 1 (100); Protein translation factor SUI1 (100); SUI1 domain-containing protein (100); SUI1 domain-containing protein (Fragment) (100); SUI1 domain-containing protein (100); SUI1 domain-containing protein (100); Eukaryotic translation initiation factor SUI (100); SUI1 domain-containing protein (100); SUI1 domain-containing prote…	0	no N-terminal seuqence detected	NA	NA	NA	NA	TVAG_134990
TVAG_493130	insignificant	0.124707	-3.75326	S	NA	NA	NA	PRESAN domain-containing protein (85.6); Retrotrans_gag domain-containing protein (Fragment) (75.1); GGDEF domain-containing protein (59.8); IS66 family insertion sequence element accessory protein TnpB (50.2); glycosyltransferase family 8 protein (45.5); Stage 0 sporulation protein A homolog (40.9); ANF_receptor domain-containing protein (Fragment) (31.5); ATPase_AAA_core domain-containing prote…	0	no N-terminal seuqence detected	NA	NA	NA	NA	NA
TVAG_119110	insignificant	0.125117	1.39849	J	NA	NA	profilin binding	Eukaryotic translation initiation factor 4 gamma (99.7); Regulator of chromosome condensation domain-containing protein (99.5); Protein split ends (99.5); ANK_REP_REGION domain-containing protein (98.9); Protein split ends (98.9); ANK_REP_REGION domain-containing protein (98.7); Protein split ends (98.7); AAA domain-containing protein (98.6); Histone-lysine N-methyltransferase, H3 lysine-79 speci…	0	no N-terminal seuqence detected	NA	NA	NA	NA	TVAG_119110
TVAG_391290	insignificant	0.126386	-1.20804	S	NA	NA	NA	Chitin synthase export chaperone (95.6); Chitin synthase export chaperone (93.6); DinF protein / Na driven multidrug efflux pump (81.7); Glycine betaine transporter OpuD (69.9); KIFC2 (Fragment) (66.4); Lymphocyte antigen 75 (62.1); Translation initiation factor eIF-2B subunit epsilon (58.5); YARHG domain-containing protein (58.3); Probable membrane transporter protein (54.6); PDGF_2 domain-conta…	7	no N-terminal seuqence detected	NA	NA	NA	TVAG_391290	NA
TVAG_482780	insignificant	0.127273	-1.25827	S	NA	Peptidase_S28 (Domain)	serine-type peptidase activity	Putative prolylcarboxypeptidase (100); Putative serine protease K12H4.7 (100); Thymus-specific serine protease (100); Lysosomal Pro-X carboxypeptidase-like protein (100); Putative prolylcarboxypeptidase (100); Serine carboxypeptidase S28 (100); Lysosomal pro-x carboxypeptidase (100); Putative serine protease F56F10.1 (100); Putative prolylcarboxypeptidase (100); Thymus-specific serine protease (1…	1	signal peptide	TVAG_482780	NA	NA	NA	NA
TVAG_146960	insignificant	0.127423	1.15293	O	NA	Pro_isomerase (Domain)	peptidyl-prolyl cis-trans isomerase activity	Peptidylprolyl isomerase (100); Peptidyl-prolyl cis-trans isomerase (100); Peptidyl-prolyl cis-trans isomerase (100); Peptidylprolyl isomerase (100); Peptidyl-prolyl cis-trans isomerase (100); Peptidyl-prolyl cis-trans isomerase (100); Peptidyl-prolyl cis-trans isomerase (100); Peptidylprolyl isomerase (Fragment) (100); Peptidyl-prolyl cis-trans isomerase (100); Peptidyl-prolyl cis-trans isomeras…	0	no N-terminal seuqence detected	NA	NA	NA	NA	NA
TVAG_391100	insignificant	0.127447	1.72254	O	NA	Peptidase_M8 (Family)	regulation of choline O-acetyltransferase activity	Leishmanolysin-like peptidase (100); Leishmanolysin-like peptidase (100); Leishmanolysin-like peptidase (100); Clan MA, family M8 (100); Leishmanolysin-like peptidase (100); Leishmanolysin-like peptidase (100); Leishmanolysin-like peptidase (Fragment) (100); Leishmanolysin-like peptidase (100); Leishmanolysin-like peptidase (100); Leishmanolysin-like peptidase (Fragment) (100)	0	signal peptide	NA	NA	TVAG_391100	NA	TVAG_391100
TVAG_019220	insignificant	0.128581	-13.7556	S	NA	NA	NA	Epsin N-terminal-likey (ENTH) domain containing protein (100); ENTH domain-containing protein (100); VHS domain-containing protein (92.7); PBS lyase HEAT domain protein repeat-containing protein (85.6); Non-specific serine/threonine protein kinase (84.9); Hpt domain (83.7); HEAT repeat domain-containing protein (Fragment) (82.5); Alpha-Rep4 (82.3); Putative membrane protein (81.2); Major extracel…	0	no N-terminal seuqence detected	NA	NA	NA	NA	TVAG_019220
TVAG_408870	insignificant	0.130208	-1.67833	I	NA	NA	spectrin binding	ANK_REP_REGION domain-containing protein (100); Component of SCAR regulatory complex (100); Nck-associated protein 1 (Fragment) (99.4); Nck associated protein 1 (99.3); Nck-associated protein 1 (Fragment) (99.2); Nck-associated protein 1-like (Fragment) (99.1); Membrane-associated protein Hem (99.1); Membrane-associated protein Hem (99.1); G_PROTEIN_RECEP_F1_2 domain-containing protein (99.1); Pu…	0	no N-terminal seuqence detected	NA	NA	NA	NA	NA
TVAG_122750	insignificant	0.130937	1.26839	S	NA	S1-P1_nuclease (Domain)	NA	Class I nuclease (100); Class I nuclease-like protein (100); Endonuclease (100); S1/P1 Nuclease (100); S1/P1 Nuclease (100); Nuclease S1 (100); S1/P1 Nuclease (100); Nuclease S1 (100); Single strand-specific nuclease (100); S1/P1 Nuclease (100)	1	signal peptide	NA	NA	TVAG_122750	NA	NA
TVAG_051820	insignificant	0.1315	1.19385	U	NA	Mito_carr (Repeat) ; Mito_carr (Repeat) ; Mito_carr (Repeat)	mitochondrial transport	Mitochondrial carrier protein (100); Mitochondrial carrier family protein 1 (100); Mitochondrial carrier protein (100); WGS project CCBQ000000000 data, contig 00099 (100); Mitochondrial substrate carrier family protein (100); Mitochondrial carrier protein domain-containing protein (100); Mitochondrial carrier protein, putative (100); Mitochondrial carrier (100); Mitochondrial thiamine pyrophospha…	0	no N-terminal seuqence detected	TVAG_051820	NA	TVAG_051820	NA	NA
TVAG_383310	insignificant	0.131598	-6.20827	G	NA	Glyco_hydro_15 (Repeat) ; Glyco_hydro_15 (Repeat)	glucan 1,4-alpha-glucosidase activity	Glycoside hydrolase family 15 (100); Glyco_hydro_15 domain-containing protein (100); Glucoamylase (Fragment) (100); Glycosyl hydrolase, glucoamylase (Fragment) (100); Glycoside hydrolase family 15 (Fragment) (100); Glucan 1,4-alpha-glucosidase (100); Glucan 1,4-alpha-glucosidase (100); Carbohydrate-binding protein (100); Glucoamylase (100); Cycloisomaltooligosaccharide glucanotransferase (100)	0	mitochondrial transit peptide	NA	NA	NA	NA	NA
TVAG_257140	insignificant	0.13234	-1.23593	I	NA	Flavodoxin_2 (Domain) ; Flavodoxin_2 (Domain)	Catalyzes the reductive cleavage of azo bond in aromatic azo compounds to the corresponding amines. Requires NADH, but not NADPH, as an electron donor for its activity	FMN-dependent NADH-azoreductase (100); FMN-dependent NADH-azoreductase (100); FMN-dependent NADH-azoreductase (100); NADPH-dependent FMN reductase family protein (100); FMN-dependent NADH-azoreductase (100); FMN-dependent NADH-azoreductase (100); FMN-dependent NADH-azoreductase (100); FMN-dependent NADH-azoreductase (100); FMN-dependent NADH-azoreductase (100); FMN-dependent NADH-azoreductase (10…	0	no N-terminal seuqence detected	NA	NA	NA	NA	TVAG_257140
TVAG_151480	insignificant	0.132513	1.32788	J	NA	Ribosomal_L38e (Family)	structural constituent of ribosome	60S ribosomal protein L38 (100); 60S ribosomal protein L38 (100); RHTO0S01e03884g1_1 (100); 60S ribosomal protein L38 (100); 60S ribosomal protein L38 (100); Ribosomal protein L38e (100); 60S ribosomal protein L38 (100); 60S ribosomal protein L38 (100); 60S ribosomal protein L38 (100); 60S ribosomal protein L38 (100)	0	no N-terminal seuqence detected	NA	NA	NA	NA	TVAG_151480
TVAG_333010	insignificant	0.13256	-1.51267	I	NA	Phospholip_B (Family)	phosphatidylinositol catabolic process	Phospholipase B-like (Fragment) (100); Phospholipase B-like (100); Phospholipase B-like (Fragment) (100); Phospholipase B-like (100); Phospholipase B-like (100); Phospholipase B-like (100); PRKCA-binding protein (100); Phospholipase B-like (Fragment) (100); Phospholipase B-like (Fragment) (100); Phospholipase B-like (100)	0	signal peptide	TVAG_333010	NA	NA	NA	TVAG_333010
TVAG_036260	insignificant	0.132979	-3.42484	S	NA	NA	NA	Non-specific serine/threonine protein kinase (100); High-affnity carbon uptake protein Hat/HatR (100); Protein kinase domain-containing protein (100); Serine/threonine protein kinase (Fragment) (100); Non-specific serine/threonine protein kinase (100); Histidine kinase (100); Serine/threonine kinase with two-component sensor domain protein (100); Adenylate cyclase (100); Serine/threonine protein …	0	no N-terminal seuqence detected	NA	NA	NA	NA	NA
TVAG_084290	insignificant	0.133161	-1.28414	O	NA	HSP70 (Family) ; HSP70 (Family)	ATP binding	Heat shock 70 kDa protein cognate 4 (100); Hsp70-like protein (100); Hsp70-like protein (100); Endoplasmic reticulum chaperone BiP (100); Heat shock protein cognate 4 (100); Chaperone protein DnaK (100); Putative heat shock protein (Fragment) (100); Chaperone protein (DnaK) (100); Protein kinase domain-containing protein (100); Heat shock protein 70 (100)	0	no N-terminal seuqence detected	NA	NA	NA	NA	TVAG_084290
TVAG_117100	insignificant	0.133466	-1.44363	I	NA	PX (Domain)	phosphatidylinositol binding	PX domain containing protein (100); PX domain-containing protein (99.9); PX domain containing protein (99.9); PX domain-containing protein kinase-like protein (99.9); PXK (Fragment) (99.9); Putative sorting nexin-29 (Fragment) (99.8); PX domain-containing protein (99.8); PX domain-containing protein kinase-like protein (Fragment) (99.8); Sorting nexin-29 (99.8); Sorting nexin-29 (99.8)	0	no N-terminal seuqence detected	NA	NA	NA	NA	NA
TVAG_267590	insignificant	0.134955	-6.97103	S	NA	WASH_WAHD (Domain)	alpha-tubulin binding	Putative was protein family log 2 (100); WASH_WAHD domain-containing protein (Fragment) (100); Putative WAS protein family-like protein (100); WAS family protein (100); WAS protein family 1 (Fragment) (100); WASH complex subunit 1 isoform X3 (100); WASH complex subunit 1 isoform X1 (100); WASH complex subunit 1 isoform X3 (100); Putative washout transcription factor (Fragment) (100); Pre-mRNA-spl…	0	no N-terminal seuqence detected	NA	NA	NA	NA	NA
TVAG_460580	insignificant	0.134995	-1.25246	P	NA	Cation_ATPase_N (Domain) ; E1-E2_ATPase (Family) ; Hydrolase (Domain) ; Cation_ATPase_C (Family)	calcium-transporting ATPase activity	Calcium-transporting ATPase (100); Putative plasma membrane calcium-transporting atpase 3-like isoform 3 (Fragment) (100); Calcium-transporting ATPase (100); Calcium-transporting ATPase (100); Calcium-transporting ATPase (100); Cation_ATPase_C domain-containing protein (100); Calcium-transporting ATPase (100); Calcium-transporting ATPase (100); Haloacid dehalogenase (100); Calcium-transporting AT…	9	no N-terminal seuqence detected	TVAG_460580	NA	TVAG_460580	NA	NA
TVAG_263290	insignificant	0.136652	-1.35304	S	NA	Peptidase_S28 (Domain)	serine-type peptidase activity	Putative prolylcarboxypeptidase (100); Putative serine protease K12H4.7 (100); Lysosomal Pro-X carboxypeptidase-like protein (100); Thymus-specific serine protease (100); Putative prolylcarboxypeptidase (100); Serine carboxypeptidase S28 (100); Lysosomal pro-x carboxypeptidase (100); Putative serine protease F56F10.1 (100); Putative prolylcarboxypeptidase (100); Thymus-specific serine protease (1…	1	no N-terminal seuqence detected	NA	NA	NA	NA	NA
TVAG_228300	insignificant	0.137298	1.61354	J	NA	Ribosomal_L11_N (Domain) ; Ribosomal_L11 (Domain)	ribosomal large subunit assembly	60S ribosomal protein L12 (100); 60S ribosomal protein L12 (100); 60S ribosomal protein L12 (100); 60S ribosomal protein L12 (100); 60S ribosomal protein L12 (100); Ribosomal protein L11 (100); 60S ribosomal protein L12 (100); 60S ribosomal protein L12 (100); 60S ribosomal protein L12 (100); 60S ribosomal protein L12-like (100)	0	no N-terminal seuqence detected	NA	NA	NA	NA	NA
TVAG_142720	insignificant	0.137569	-1.43777	O	NA	NA	serine-type endopeptidase activity	p-domain proprotein convertase (100); P/Homo B domain-containing protein (100); Furin-like protease 1, isoform 1-CRR (100); P/Homo B domain-containing protein (100); Proprotein convertase subtilisin/kexin type 5 (100); P/Homo B domain-containing protein (100); Putative subtilisin-related protease spc3 (Fragment) (100); P/Homo B domain-containing protein (100); Subtilase (100); Peptidase_S8 domain…	1	no N-terminal seuqence detected	NA	NA	TVAG_142720	NA	NA
TVAG_498610	insignificant	0.138484	-1.61367	O	NA	UCH (Family)	ubiquitinyl hydrolase activity	Clan CA, family C19, ubiquitin hydrolase-like cysteine peptidase (100); USP domain-containing protein (100); Putative ubiquitin carboxyl-terminal hydrolase FAF-X (100); USP domain-containing protein (100); Ubiquitinyl hydrolase 1 (Fragment) (100); Ubiquitinyl hydrolase 1 (Fragment) (100); Putative ubiquitin carboxyl-terminal hydrolase FAF-X (Fragment) (100); Ubiquitinyl hydrolase 1 (Fragment) (10…	0	no N-terminal seuqence detected	NA	NA	NA	NA	NA
TVAG_281520	insignificant	0.138624	-1.29025	S	NA	NA	NA	Putative membrane protein (93.2); Cystic fibrosis transmembrane conductance regulator isoform 36 (Fragment) (92.1); 3',5'-cyclic-nucleotide phosphodiesterase (91.3); YkuD domain-containing protein (84.8); Fib_succ_major domain-containing protein (79.1); Aa_trans domain-containing protein (78.9); zinc-ribbon domain-containing protein (76.4); DUF4115 domain-containing protein (74.7); CX domain-cont…	1	no N-terminal seuqence detected	NA	NA	NA	NA	NA
TVAG_107410	insignificant	0.139023	-1.25815	U	NA	EAP30 (Family)	protein transport to vacuole involved in ubiquitin-dependent protein catabolic process via the multivesicular body sorting pathway	Vacuolar-sorting protein SNF8 (100); ESCRT-II complex subunit VPS22 (100); Vacuolar-sorting protein SNF8 (100); Vacuolar protein sorting-associated protein (100); Vacuolar-sorting protein SNF8 (100); Vacuolar protein sorting-associated protein 22-like protein 1 (100); ESCRT-II complex subunit VPS22 (100); Snf8p (100); Vacuolar-sorting protein SNF8 (100); Winged helix DNA-binding domain-containing…	0	no N-terminal seuqence detected	NA	NA	NA	NA	NA
TVAG_371590	insignificant	0.139541	-4.34122	S	NA	NA	NA	GABA-A receptor epsilon, putative (100); BnaA07g00380D protein (98.7); Salivary glue protein like (98.7); proline-rich membrane anchor 1-like (98.5); PC-Esterase (98.4); extensin-1-like (98.4); Basic salivary proline-rich protein 2 (98.3); extensin-like (98.1); Tracheary element differentiation-related 7 (Fragment) (98.1); PMR5N domain-containing protein (98.1)	1	signal peptide	NA	NA	NA	NA	NA
TVAG_065750	insignificant	0.139555	-15.0637	M	NA	MFS_1 (Family)	sucrose transmembrane transporter activity	Major facilitator superfamily transporter (100); MFS transporter (100); Glucuronide carrier protein (100); Sucrose transporter (100); Major facilitator superfamily transporter (100); Major facilitator superfamily transporter (100); MFS transporter (100); Melibiose carrier protein (100); Sugar:proton symporter (100); Na+/melibiose symporter-like transporter (100)	11	no N-terminal seuqence detected	NA	NA	TVAG_065750	NA	NA
TVAG_038470	insignificant	0.141352	-1.23018	S	NA	NA	NA	MOR2-PAG1_N domain-containing protein (99.5); RGS domain-containing protein (99.3); Tao3p (97.7); Cell morphogenesis protein PAG1 (96.8); Cell morphogenesis protein (96.6); WGS project CCBQ000000000 data, contig 00015 (86); MOR2-PAG1_C domain-containing protein (83.2); Cell morphoproteinsis protein PAG1 (Fragment) (80.1); Nmd2p (Fragment) (75.8); Bgt-49-2 (64.1)	0	no N-terminal seuqence detected	NA	NA	NA	NA	NA
TVAG_414000	insignificant	0.142786	1.33378	S	NA	NT-C2 (Domain)	NA	C2 NT-type domain-containing protein (100); C2 NT-type domain-containing protein (100); C2 NT-type domain-containing protein (100); C2 NT-type domain-containing protein (100); C2 NT-type domain-containing protein (100); C2 NT-type domain-containing protein (100); C2 NT-type domain-containing protein (100); C2 NT-type domain-containing protein (100); C2 NT-type domain-containing protein (100); C2 …	0	no N-terminal seuqence detected	NA	NA	NA	TVAG_414000	TVAG_414000
TVAG_339630	insignificant	0.144028	1.2603	S	NA	Thioredoxin (Domain) ; UBX (Domain)	protein-disulfide reductase activity	ZZ-type zinc finger-containing protein (100); UBA/TS-N domain-containing protein (100); UBX domain-containing protein (100); Putative ubiquitin regulatory protein (Fragment) (100); Bgt-2388 (100); C2H2-type domain-containing protein (100); UBX domain-containing protein 1 (100); UBX domain-containing protein 1-B-like (100); ARAD1D03036p (100); UBX domain-containing protein (100)	0	no N-terminal seuqence detected	NA	NA	NA	NA	TVAG_339630
TVAG_024800	insignificant	0.144185	1.46572	C	NA	Sec7 (Domain) ; PH (Domain)	regulation of ARF protein signal transduction	Sec7 domain containing protein (100); Putative pattern-formation protein/guanine nucleotide exchange factor (100); Putative pattern-formation protein/guanine nucleotide exchange factor (100); Cytohesin 1 (100); CYTH1_1 protein (100); Putative guanine nucleotide exchange factor cytohesin (Fragment) (100); Cytohesin 1a (100); Cytohesin 1 (100); Cytohesin 4 (100); Cytohesin-3,ADP-ribosylation factor…	0	no N-terminal seuqence detected	NA	NA	NA	NA	TVAG_024800
TVAG_209010	insignificant	0.14452	-1.18804	M	NA	NLPC_P60 (Family)	NLP P60 protein	Gamma-D-glutamyl-L-lysine endopeptidase (100); Cell wall-associated hydrolase (100); Glycoside hydrolase (100); Putative cell wall-associated hydrolase (100); NLPC_P60 domain-containing protein (100); NlpC P60 family protein (100); NLPC_P60 domain-containing protein (100); NLP/P60 protein (100); Hydrolase (Fragment) (100); Murein DD-endopeptidase MepS/murein LD-carboxypeptidase (100)	0	signal peptide	NA	NA	NA	NA	TVAG_209010
TVAG_237420	insignificant	0.144586	1.26227	M	NA	NA	NA	Gal/GalNAc lectin Igl2 (86.4); OmpA-like domain-containing protein (77.6); phospholipid phosphatase 2-like (70); Phage protein (67.9); Os09g0498000 protein (66.9); translocating chain-associated membrane protein 1-like (65.2); DUF3324 domain-containing protein (64); VWFA-like domain-containing protein (56.7); DNA-deoxyinosine glycosylase (53.3); Calcium/calmodulin-dependent protein kinase type II…	1	no N-terminal seuqence detected	NA	NA	NA	NA	NA
TVAG_081600	insignificant	0.144625	-1.44174	S	NA	NA	NA	Wiskott-Aldrich syndrome protein family member (100); Wiskott-Aldrich syndrome family protein member (100); Wiskott-Aldrich syndrome protein family member (100); Wiskott-Aldrich syndrome protein family member (100); Wiskott-Aldrich syndrome protein family member (100); Wiskott-Aldrich syndrome protein family member (100); Wiskott-Aldrich syndrome protein family member (100); Wiskott-Aldrich syndr…	0	no N-terminal seuqence detected	NA	NA	NA	NA	TVAG_081600
TVAG_418640	insignificant	0.144876	-1.48999	S	NA	NT-C2 (Domain)	NA	C2 NT-type domain-containing protein (100); C2 NT-type domain-containing protein (100); C2 NT-type domain-containing protein (100); C2 NT-type domain-containing protein (100); C2 NT-type domain-containing protein (100); C2 NT-type domain-containing protein (100); C2 NT-type domain-containing protein (100); C2 NT-type domain-containing protein (100); C2 NT-type domain-containing protein (100); C2 …	0	no N-terminal seuqence detected	NA	NA	NA	NA	NA
TVAG_173930	insignificant	0.14528	-19.1967	M	NA	NA	Giardia variant-specific surface protein	VSP (95.8); Mid2 domain-containing protein (95.6); ARAD1C28424p (95.5); High cysteine membrane protein VSP-like (95.4); p270, putative (95.2); cell wall integrity and stress response component 4-like (95.1); Variant-specific surface protein (94.9); Expressed protein (94.8); VSP, putative (94.6); Kin of IRRE-like protein 3 (94.5)	1	signal peptide	TVAG_173930	NA	TVAG_173930	NA	NA
TVAG_432570	insignificant	0.145473	-1.12568	U	NA	Synaptobrevin (Family)	SNAP receptor activity	Longin domain-containing protein (100); Putative snare protein ykt6 synaptobrevin/vamp syperfamily (100); Synaptobrevin-like protein YKT6 (100); Longin domain-containing protein (100); Synaptobrevin homolog YKT6 (inferred by orthology to a human protein) (100); Synaptobrevin YKT6 (100); SNARE Ykt6 (100); Synaptobrevin-like protein YKT6 (100); YKT6 v-SNARE homolog (100); Synaptobrevin like protein…	0	no N-terminal seuqence detected	NA	NA	NA	NA	TVAG_432570
TVAG_247180	insignificant	0.146775	-1.24867	S	NA	NA	NA	Ubiquitin-like domain-containing protein (Fragment) (93.3); Tetraspanin (91.8); polyubiquitin-like (91.7); Ubiquitin-like domain-containing protein (91.5); Putative Transmembrane and ubiquitin domain-containing protein 1 (90.7); Ubiquitin-like domain-containing protein (90.3); Ubiquitin-like domain-containing protein (88.4); Tryptophan synthase (86.8); Ubiquitin-like protein 4A-like protein (86.5…	2	no N-terminal seuqence detected	NA	NA	NA	NA	NA
TVAG_407250	insignificant	0.147215	1.3683	S	NA	CAP_C (Family)	adenylate cyclase binding	Adenylyl cyclase-associated protein (100); Adenylyl cyclase-associated protein (100); Adenylyl cyclase-associated protein (100); Adenylyl cyclase-associated protein 1 (100); Adenylyl cyclase-associated protein (100); Adenylyl cyclase-associated protein (100); C-CAP/cofactor C-like domain-containing protein (100); Adenylyl cyclase-associated protein 2 (Fragment) (100); Adenylyl cyclase-associated …	0	no N-terminal seuqence detected	TVAG_407250	NA	NA	TVAG_407250	TVAG_407250
TVAG_124180	insignificant	0.147877	-1.28301	S	NA	Pkinase (Domain)	stress-activated protein kinase signaling cascade	Protein kinase domain-containing protein (100); Protein kinase domain-containing protein (Fragment) (100); Serine/threonine-protein kinase Nek8 (100); Protein kinase domain-containing protein (100); M3K2 (Fragment) (100); Protein kinase domain-containing protein (100); STE/STE11/CDC15 protein kinase (100); CYFA0S10e03136g1_1 (100); Pkinase-domain-containing protein (100); Protein kinase domain-co…	0	no N-terminal seuqence detected	NA	NA	NA	NA	NA
TVAG_114410	insignificant	0.147963	-1.5627	A	NA	S1-P1_nuclease (Domain)	S1/P1 Nuclease	S1/P1 Nuclease (100); Class I nuclease (100); S1/P1 Nuclease (100); Aspergillus nuclease S(1) (100); Endonuclease (100); S1/P1 Nuclease (100); Aspergillus nuclease S(1) (100); Nuclease S1 (100); S1/P1 Nuclease (100); Nuclease S1 (100)	1	signal peptide	NA	NA	NA	NA	NA
TVAG_567260	insignificant	0.148002	-1.51478	O	NA	NA	ubiquitin protein ligase activity	HECT domain-containing protein (100); MFS domain-containing protein (50.2); Ligand-gated ion channel (Fragment) (48.3); Aldo_ket_red domain-containing protein (42.2); VASP_tetra domain-containing protein (40.7); ZIP family zinc transporter (Fragment) (37.6); Reverse transcriptase (37); SFRICE_029512 (Fragment) (35.1); P-II family nitrogen regulator (31.7); Phage tail tape measure protein (30.8)	0	no N-terminal seuqence detected	NA	NA	NA	NA	NA
TVAG_109620	insignificant	0.148754	2.89029	O	NA	LIM (Domain) ; LIM (Domain) ; LIM (Domain) ; LIM (Domain)	actinin binding	LIM-type zinc finger-containing protein (100); Putative paxillin (Fragment) (100); Paxillin-like protein (100); Paxillin (Fragment) (100); Paxillin (100); Paxillin (Fragment) (100); Paxillin (100); Four and a half LIM domains protein 2 (100); Four and a half LIM domains protein 2 (100); Paxillin (Fragment) (100)	0	no N-terminal seuqence detected	NA	NA	NA	NA	NA
TVAG_374970	insignificant	0.14896	-1.27773	S	NA	G-alpha (Domain)	phospholipase C-activating dopamine receptor signaling pathway	Putative g protein (100); Guanine nucleotide-binding protein subunit alpha (100); Guanine nucleotide-binding protein G(O) subunit alpha (100); Putative g protein (Fragment) (100); Gpa2p (100); Guanine nucleotide-binding protein subunit alpha-14 (Fragment) (100); G-alpha-domain-containing protein (100); ARAD1D25520p (100); Gpa2p (100); G protein alpha q subunit isoform X4 (100)	0	no N-terminal seuqence detected	NA	NA	NA	NA	NA
TVAG_062360	insignificant	0.149189	-1.32458	I	NA	Dynamin_N (Domain) ; Dynamin_M (Family) ; GED (Family)	mitochondrial fission	Vacuolar protein sorting-associated protein 1 (100); Dnm1p (100); Dynamin-1-like protein (100); Dynamin (100); Dynamin central region family protein, putative (100); Dynamin-related protein 3A isoform 1 (100); Dynamin GTPase (100); Dynamin-type G domain-containing protein (100); Putative dynamin-like protein (100); Dynamin GTPase (100)	0	no N-terminal seuqence detected	TVAG_062360	NA	NA	TVAG_062360	TVAG_062360
TVAG_117900	insignificant	0.149291	-1.35469	T	NA	C2 (Domain)	calcium ion-regulated exocytosis of neurotransmitter	Tcb1p (100); C2 domain-containing protein (100); C2 domain-containing protein (99.9); XYPPX repeat family protein (99.9); C2 domain-containing protein (99.9); C2 and GRAM domain-containing protein At1g03370 (99.9); C2 domain-containing protein At1g63220 family (99.9); C2 and GRAM domain-containing protein (99.9); E3 ubiquitin-protein ligase Nedd-4 (Fragment) (99.9); Synaptotagmin (Fragment) (99.9)	0	no N-terminal seuqence detected	NA	NA	NA	NA	TVAG_117900
TVAG_447230	insignificant	0.151153	-4.28535	S	NA	NA	NA	ATPase (98.7); Mitochondrial escape protein 2 (98.1); AAA domain-containing protein (98); Predicted protein (98); ATP-binding protein (97.8); AAA domain-containing protein (97.7); ATPase_2 domain-containing protein (97.4); ATPase_AAA_core domain-containing protein (97.1); HTH luxR-type domain-containing protein (97); AAA domain-containing protein (97)	1	no N-terminal seuqence detected	NA	NA	NA	NA	NA
TVAG_117140	insignificant	0.151262	1.1503	E	NA	FragX_IP (Family) ; FragX_IP (Family)	positive regulation of neurotrophin TRK receptor signaling pathway	Cytoplasmic FMR1-interacting protein 2 (Fragment) (100); Cytoplasmic FMR1-interacting protein (100); Cytoplasmic FMR1-interacting protein 1 (100); Non-specific protein-tyrosine kinase (100); DUF1394 domain-containing protein (100); Cytoplasmic FMR1-interacting protein (100); CLUMA_CG012667, isoform A (100); cytoplasmic FMR1-interacting protein-like isoform X2 (100); Cytoplasmic FMR1-interacting p…	0	no N-terminal seuqence detected	NA	NA	NA	NA	NA
TVAG_544880	insignificant	0.152528	-1.20769	M	NA	NA	NA	p270 surface immunogen-like (Fragment) (100); p270 surface immunogen-like (100); p270 surface immunogen-like (100); p270-related protein (Fragment) (100); p270 surface immunogen-like (100); p270 (Fragment) (100); p270-related protein (Fragment) (100); p270-related protein (Fragment) (100); p270-related protein (100); WGS project CCBQ000000000 data, contig 00015 (98.5)	1	no N-terminal seuqence detected	NA	NA	TVAG_544880	TVAG_544880	TVAG_544880
TVAG_114830	insignificant	0.152707	-1.13447	I	NA	Choline_transpo (Family)	Belongs to the CTL (choline transporter-like) family	Pns1p (100); DUF580-domain-containing protein (Fragment) (100); PPM-type phosphatase domain-containing protein (100); DUF580-domain-containing protein (100); Zn(2)-C6 fungal-type domain-containing protein (100); Mannitol-1-phosphate 5-dehydrogenase (100); CNNM transmembrane domain-containing protein (100); Protein PNS1 [Cryptococcus neoformans var, neoformans B-3501A] (100); Mannitol_dh domain-co…	7	no N-terminal seuqence detected	TVAG_114830	NA	NA	NA	NA
TVAG_248810	insignificant	0.153798	-1.46572	O	NA	GSHPx (Family)	glutathione peroxidase activity	Thioredoxin domain-containing protein (100); Peroxiredoxin (100); Thiol-disulfide oxidoreductase ResA (100); Thioredoxin domain-containing protein (100); Thiol-disulfide oxidoreductase (100); Thiol-disulfide oxidoreductase ResA (100); Thiol-disulfide oxidoreductase ResA (100); Thiol-disulfide oxidoreductase ResA (100); Thiol-disulfide oxidoreductase resA (100); Redoxin (100)	0	no N-terminal seuqence detected	NA	NA	NA	NA	TVAG_248810
TVAG_436840	insignificant	0.153814	-1.11109	I	NA	Dynamin_N (Domain) ; Dynamin_M (Family) ; GED (Family)	mitochondrial fission	Vacuolar protein sorting-associated protein 1 (100); Dnm1p (100); Dynamin-1-like protein (100); Dynamin (100); Dynamin-related protein 3A isoform 1 (100); Dynamin central region family protein, putative (100); Dynamin GTPase (100); Dynamin-type G domain-containing protein (100); Dynamin GTPase (100); Dynamin family protein (100)	0	no N-terminal seuqence detected	TVAG_436840	NA	NA	TVAG_436840	TVAG_436840
TVAG_307200	insignificant	0.155017	-2.76647	S	NA	NA	NA	Beta-lactamase domain-containing protein (75.5); XamI family restriction endonuclease (57); Acetyltransferase, GNAT family (51.5); Amidohydro-rel domain-containing protein (43.5); Peptidase M48 (Fragment) (42.8); Putative ATP-dependent helicase (42); Putative fluoride ion transporter CrcB (41.9); Transcriptional regulator, contains XRE-family HTH domain (38.2); NCAPG2 isoform 1 (37.7); Putative A…	0	no N-terminal seuqence detected	NA	NA	NA	NA	NA
TVAG_360000	insignificant	0.155111	-1.21474	U	NA	SNAP (Repeat)	Soluble NSF attachment protein, SNAP	Aromatic-di-Alanine repeat protein (100); Sec17p (100); TPR_REGION domain-containing protein (100); Alpha-soluble NSF attachment protein (Fragment) (100); Alpha-soluble NSF attachment protein (100); Alpha-soluble NSF attachment protein (100); Alpha-soluble NSF attachment (100); Beta-soluble NSF attachment protein (Fragment) (100); Alpha-soluble nsf attachment (100); Alpha-soluble NSF attachment p…	0	no N-terminal seuqence detected	NA	NA	NA	NA	TVAG_360000
TVAG_439410	insignificant	0.155284	1.3634	S	NA	NA	NA	Putative myosin class ii heavy chain (Fragment) (100); Peptidylprolyl isomerase (99.4); Peptidylprolyl isomerase (Fragment) (99.3); Peptidylprolyl isomerase (99.3); Peptidylprolyl isomerase (99); Peptidylprolyl isomerase (98.9); Peptidyl-prolyl cis-trans isomerase (98.9); FK506-binding protein 15 (98.8); FK506-binding protein 15 (98.7); CG3342-like protein (Fragment) (98.3)	0	no N-terminal seuqence detected	NA	NA	NA	NA	TVAG_439410
TVAG_064650	insignificant	0.158367	1.35375	O	NA	Thioredoxin (Domain)	cell redox homeostasis	Thioredoxin (100); Thioredoxin (100); Thioredoxin 2 (100); Thioredoxin (100); Thioredoxin (100); Thioredoxin (100); Thioredoxin (100); Thioredoxin (100); Thioredoxin (100); Thioredoxin (100)	0	no N-terminal seuqence detected	NA	NA	NA	NA	TVAG_064650
TVAG_483410	insignificant	0.158475	-1.81892	S	NA	NA	NA	SYT1 (Fragment) (99); C2 domain-containing protein (98.8); synaptotagmin-2-like (98.8); synaptotagmin-2 (98.6); C2 domain-containing protein (98.6); C2 domain-containing protein (98.6); Synaptotagmin-1 (Fragment) (98.6); C2 domain-containing protein (Fragment) (98.5); Synaptotagmin II (98.4); Synaptotagmin-2 (98.4)	1	no N-terminal seuqence detected	NA	NA	TVAG_483410	TVAG_483410	NA
TVAG_127390	insignificant	0.159033	-1.44674	T	NA	Pkinase (Domain)	protein kinase activity	Non-specific serine/threonine protein kinase (100); Protein kinase domain-containing protein (100); Non-specific serine/threonine protein kinase (Fragment) (100); Non-specific serine/threonine protein kinase (Fragment) (100); Mitogen-activated protein kinase kinase kinase 7 (100); Serine/threonine-protein kinase Nek8 (100); Serine/threonine protein kinase (100); Non-specific serine/threonine prot…	0	no N-terminal seuqence detected	NA	NA	NA	NA	NA
TVAG_477310	insignificant	0.159462	-1.25339	U	NA	EMC3_TMCO1 (Family)	endoplasmic reticulum calcium ion homeostasis	Calcium load-activated calcium channel (100); Calcium load-activated calcium channel (100); Calcium load-activated calcium channel (Fragment) (100); Calcium load-activated calcium channel (100); Calcium load-activated calcium channel (100); Phenylalanyl-tRNA synthetase beta subunit (100); [Phosphatase 2A protein]-leucine-carboxy methyltransferase 1 (100); Calcium load-activated calcium channel (1…	1	no N-terminal seuqence detected	NA	NA	NA	NA	NA
TVAG_413390	insignificant	0.1599	1.22459	K	NA	SIR2 (Family) ; SIR2 (Family)	NAD+ binding	NAD-dependent deacetylase sirtuin-2 (100); Protein acetyllysine N-acetyltransferase (100); NAD-dependent protein deacetylase (100); Protein acetyllysine N-acetyltransferase (100); NAD-dependent protein deacetylase (100); Deacetylase sirtuin-type domain-containing protein (100); NAD-dependent protein deacetylase (100); Deacetylase sirtuin-type domain-containing protein (100); Sir2 family protein (…	0	no N-terminal seuqence detected	NA	NA	NA	NA	NA
TVAG_317730	insignificant	0.160428	-1.32956	U	NA	ERGIC_N (Domain) ; COPIIcoated_ERV (Family)	vesicle-mediated transport	Putative copii vesicle protein (Fragment) (100); Endoplasmic reticulum-Golgi intermediate compartment protein 3 (100); Endoplasmic reticulum vesicle transporter protein isoform 2 (Fragment) (100); Endoplasmic reticulum vesicle transporter protein (100); Endoplasmic reticulum-Golgi intermediate compartment protein 3 (100); Endoplasmic reticulum-Golgi intermediate compartment protein 3 (Fragment) (…	1	no N-terminal seuqence detected	NA	NA	NA	NA	NA
TVAG_024030	insignificant	0.160463	-1.33684	S	NA	Sec1 (Family)	vesicle docking involved in exocytosis	Sec1 family protein (100); NCU06192-like protein (100); Vacuolar protein sorting-associated protein 45 (Fragment) (100); Sec1 family protein (100); CYFA0S17e02124g1_1 (100); Vacuolar protein sorting-associated protein 45 (100); Glucose-inhibited division protein A subfamily (100); HIT-type domain-containing protein (100); Sec1 family protein (100); Pleckstrin homology domain-containing family O m…	0	no N-terminal seuqence detected	NA	NA	NA	NA	NA
TVAG_057840	insignificant	0.162556	-1.46347	S	NA	NA	NA	GpcrRhopsn4 domain-containing protein (99.3); Cox19-like CHCH family protein (99.1); Predicted protein (99.1); CYFA0S01e02762g1_1 (99); Protein gpr107-like (99); GpcrRhopsn4 domain-containing protein (99); Putative g protein-coupled seven transmembrane receptor (Fragment) (98.9); Ptm1p (98.8); Protein GPR107 (98.8); WGS project CCBQ000000000 data, contig 00058 (98.8)	6	mitochondrial transit peptide	NA	NA	NA	NA	NA
TVAG_352000	insignificant	0.163219	-1.39826	S	NA	NA	NA	T9SS type A sorting domain-containing protein (96.7); Beta_helix domain-containing protein (96.7); SLH domain protein (96.1); SLH domain protein (95.9); Probable pectate lyase C (95.9); Beta_helix domain-containing protein (95.8); Putative outer membrane protein pmp10 (95.7); T9SS type A sorting domain-containing protein (95.7); Adhesin-like protein with cysteine protease domain (95.4); Adhesin-l…	1	no N-terminal seuqence detected	NA	NA	NA	NA	NA
TVAG_480960	insignificant	0.16442	-1.25938	U	NA	C2 (Domain) ; C2 (Domain) ; Copine (Family)	negative regulation of response to water deprivation	Copine-9-like protein (100); C2 domain-containing protein (100); VWFA domain-containing protein (100); Copine-3 (Fragment) (100); Copine domain-containing protein (100); Putative copine (100); Copine-9 (100); Copine-8 (100); snRNP core protein D1 (100); Copine VIII (100)	0	no N-terminal seuqence detected	NA	NA	NA	NA	NA
TVAG_492760	insignificant	0.166196	-1.89254	S	NA	SLC35F (Family)	negative regulation of mitochondrial outer membrane permeabilization involved in apoptotic signaling pathway	Integral membrane protein (100); UAA transporter family protein (100); Solute carrier family 35 member F6 (Fragment) (100); CYFA0S06e00254g1_1 (100); MFS general substrate transporter (100); Drug/Metabolite Transporter (DMT) Superfamily (100); EamA domain-containing protein (100); Solute carrier family 35 member F6 (100); Nucleotide-sugar transporter (100); solute carrier family 35 member F6-like…	7	no N-terminal seuqence detected	TVAG_492760	NA	NA	NA	NA
TVAG_017380	insignificant	0.166846	3.24128	S	NA	Rhodanese (Domain)	protein polyglutamylation	Rhodanese-like domain containing protein (100); Rhodanese domain-containing protein (99.8); Sulfurtransferase (99.8); Rhodanese domain-containing protein (99.8); Rhodanese domain-containing protein (99.8); Rhodanese (99.8); Rhodanese domain-containing protein (99.8); Sulfurtransferase (99.8); Rhodanese domain containing protein (99.8); Rhodanese domain-containing protein (99.8)	0	no N-terminal seuqence detected	NA	NA	NA	NA	TVAG_017380
TVAG_037230	insignificant	0.167233	-1.47625	U	NA	NA	NA	Clathrin-coated vesicle protein (98.6); HEAT repeat-containing protein 5B (95.8); CYFA0S17e01948g1_1 (89.6); Heat repeat-containing protein 5b-like isoform x2 (74.2); ANK_REP_REGION domain-containing protein (Fragment) (59.2); CHCH domain-containing protein (Fragment) (52.8); HTR5B (52.3); Dihydroorotate dehydrogenase (quinone), mitochondrial (51.8); Non-specific serine/threonine protein kinase (…	0	no N-terminal seuqence detected	NA	NA	NA	NA	NA
TVAG_124530	insignificant	0.167332	1.39952	S	NA	PqiA (Family)	Paraquat-inducible protein A	Predicted protein (100); BPI1 domain-containing protein (100); Paraquat-inducible protein A (100); Predicted protein (100); Ankyrin repeat domain-containing protein 1 (100); Kinesin-like protein KIF15 (100); Paraquat-inducible protein A (100); Paraquat-inducible protein A (100); Putative binding protein YtlA (100); Ricin B-type lectin domain-containing protein (100)	9	signal peptide	NA	NA	NA	NA	NA
TVAG_246830	insignificant	0.167738	-5.38463	I	NA	Ank_2 (Repeat) ; Ank_2 (Repeat)	spectrin binding	ANK_REP_REGION domain-containing protein (100); Ankyrin repeat protein, putative (100); ANK_REP_REGION domain-containing protein (100); Ankyrin repeat protein, putative (100); ANK_REP_REGION domain-containing protein (100); Ankyrin repeat protein, putative (100); ANK_REP_REGION domain-containing protein (100); Uncoordinated, putative (100); Ankyrin repeat protein, putative (100); ANK_REP_REGION d…	0	no N-terminal seuqence detected	NA	NA	NA	NA	NA
TVAG_075320	insignificant	0.16847	1.2687	U	NA	V_ATPase_I (Family) ; V_ATPase_I (Family)	vacuolar proton-transporting V-type ATPase complex assembly	V-type proton ATPase subunit a (100); V-type proton ATPase subunit a (100); V-type proton ATPase subunit a (100); V-type proton ATPase subunit a (100); V-type proton ATPase subunit a (100); V-type proton ATPase subunit a (100); V-type proton ATPase subunit a (100); V-type proton ATPase subunit a (Fragment) (100); V-type proton ATPase subunit a (100); V-type proton ATPase subunit a (100)	7	no N-terminal seuqence detected	TVAG_075320	NA	TVAG_075320	TVAG_075320	TVAG_075320
TVAG_161630	insignificant	0.169323	1.59514	S	NA	Syntaxin_2 (Domain)	NA	Putative snare protein pep12/vam3/syntaxin 7/syntaxin 17 (100); Pep12p (100); t-SNARE coiled-coil homology domain-containing protein (100); t-SNARE coiled-coil homology domain-containing protein (100); t-SNARE coiled-coil homology domain-containing protein (100); t-SNARE coiled-coil homology domain-containing protein (100); t-SNARE coiled-coil homology domain-containing protein (100); t-SNARE coi…	1	no N-terminal seuqence detected	TVAG_161630	NA	TVAG_161630	TVAG_161630	TVAG_161630
TVAG_299410	insignificant	0.169759	1.45279	S	NA	NA	NA	Wiskott-Aldrich syndrome protein family member (100); Wiskott-Aldrich syndrome family protein member (100); Wiskott-Aldrich syndrome protein family member (100); Wiskott-Aldrich syndrome protein family member (100); Wiskott-Aldrich syndrome protein family member (100); Wiskott-Aldrich syndrome protein family member (100); Wiskott-Aldrich syndrome protein family member (100); Wiskott-Aldrich syndr…	0	no N-terminal seuqence detected	NA	NA	NA	TVAG_299410	NA
TVAG_339710	insignificant	0.17015	-2.18342	O	NA	VWA_2 (Domain) ; UQ_con (Domain)	protein modification by small protein conjugation	Ubiquitin-conjugating enzyme family protein (100); Ubiquitin-conjugating enzyme E2 11 (100); UBC core domain-containing protein (100); UBC core domain-containing protein (100); Protein THEM6 (100); Ubiquitin-conjugating enzyme family protein (100); UBC core domain-containing protein (100); UBC core domain-containing protein (100); UBC core domain-containing protein (100); Ubiquitin-conjugating en…	0	no N-terminal seuqence detected	NA	NA	NA	NA	NA
TVAG_112100	insignificant	0.170638	-1.56735	S	NA	NA	NA	ATPase (98.8); Predicted protein (98); AAA domain-containing protein (97.4); ATP-binding protein (97.4); ATPase_2 domain-containing protein (97.4); Hypothetical atp-binding protein (97.2); Putative ABC transporter ATP-binding protein (96.4); HTH luxR-type domain-containing protein (96.3); Polymerase III, delta prime subunit protein (96.2); AAA family ATPase (96.1)	1	no N-terminal seuqence detected	NA	NA	NA	NA	NA
TVAG_351820	insignificant	0.170963	-1.25598	I	NA	Ank_2 (Repeat) ; Ank_4 (Repeat) ; Ank_2 (Repeat) ; Ank_2 (Repeat) ; Ank_4 (Repeat) ; Ank_2 (Repeat)	spectrin binding	Phosphocholine transferase AnkX (100); Ankyrin repeat protein (100); Ankyrin repeat protein (100); Phosphocholine transferase AnkX (100); ANK_REP_REGION domain-containing protein (100); ANK_REP_REGION domain-containing protein (100); ANK_REP_REGION domain-containing protein (100); ANK_REP_REGION domain-containing protein (100); ANK_REP_REGION domain-containing protein (Fragment) (100); ANK_REP_RE…	0	no N-terminal seuqence detected	NA	NA	NA	NA	TVAG_351820
TVAG_283020	insignificant	0.173265	1.42573	J	NA	eIF-5a (Domain)	eukaryotic translation initiation factor	Eukaryotic translation initiation factor 5A (100); Probable HYP2-translation initiation factor eIF5A.1 (100); Nucleic acid-binding, OB-fold (100); Eukaryotic translation initiation factor 5A (Fragment) (100); Eukaryotic translation initiation factor 5A (100); eIF-5a domain-containing protein (100); Eukaryotic translation initiation factor 5A (100); Eukaryotic translation initiation factor 5A (100…	0	no N-terminal seuqence detected	NA	NA	NA	TVAG_283020, TVAG_361780	TVAG_283020
TVAG_181940	insignificant	0.173905	1.37852	O	NA	DnaJ (Domain)	protein folding	DnaJ domain containing protein (100); DnaJ homolog subfamily C member 16 (100); DnaJ homolog subfamily C member 16 (100); DnaJ (Hsp40) homolog, subfamily C, member 16 (100); DnaJ homolog subfamily C member 16 (Fragment) (100); DnaJ homolog subfamily C member 16 (100); DnaJ homolog subfamily C member 16 (100); Putative dnaJ-like subfamily C member 16-like (100); DnaJ homolog subfamily C member 16 …	1	no N-terminal seuqence detected	NA	NA	NA	NA	NA
TVAG_470720	insignificant	0.174103	-1.36779	M	NA	ABC_membrane_2 (Family) ; ABC_tran (Domain)	ATP-binding cassette sub-family D	ABC transporter domain-containing protein (Fragment) (100); ATP-binding cassette sub-family D member 4, peroxisomal membrane (Fragment) (100); ATP-binding cassette sub-family D member 4 (100); ATP-binding cassette sub-family D member 4 isoform X11 (100); ATP-binding cassette sub-family D member 4 (100); ABC transmembrane type-1 domain-containing protein (100); ATP-binding cassette sub-family D me…	6	no N-terminal seuqence detected	TVAG_470720	NA	NA	NA	NA
TVAG_430700	insignificant	0.174628	-3.03767	S	NA	NA	NA	Septin-type G domain-containing protein (73.7); Copper amine oxidase domain-containing protein (70.2); ZEP1 (Fragment) (61.8); Helicase ATP-binding domain-containing protein (59.3); Reticulocyte-binding protein 2 (Fragment) (59); GST N-terminal domain-containing protein (54.9); type II toxin-antitoxin system RelE/ParE family toxin (49.9); zinc finger MYM-type protein 1-like (42); SFRICE_013742 (F…	0	no N-terminal seuqence detected	NA	NA	NA	NA	NA
TVAG_382010	insignificant	0.17507	-2.2192	U	NA	NA	vesicle-mediated transport	MHD domain-containing protein (100); Putative adaptor complexes medium subunit family (100); MHD domain-containing protein (100); AP-3 complex subunit mu-2 (100); MHD domain-containing protein (100); AP-3 complex subunit mu-2 (100); Adaptor complexes medium subunit family protein (100); AP-3 complex subunit mu-1 (100); Ap-3 complex subunit mu-1 (100); p-3 complex subunit mu (Fragment) (100)	0	no N-terminal seuqence detected	NA	NA	NA	NA	NA
TVAG_106540	insignificant	0.175732	-2.43212	S	NA	NA	NA	DDE-type integrase/transposase/recombinase (64.7); GRIP and coiled-coil domain-containing protein 2 (59.8); DUF1080 domain-containing protein (Fragment) (59); Predicted protein (57.8); T9SS type A sorting domain-containing protein (57.1); Cobyrinate a,c-diamide synthase (44.6); Fat-body protein 1 (Fragment) (34.6); PAS domain-containing protein (34.4); Dockerin domain-containing protein (33.7); T…	0	no N-terminal seuqence detected	NA	NA	NA	NA	NA
TVAG_269280	insignificant	0.176627	-1.68129	S	NA	PLAC8 (Family)	-	Putative PLAC8 motif-containing protein (100); PLAC8 family protein (100); BnaCnng16510D protein (100); Protein PLANT CADMIUM RESISTANCE 2 (100); Protein PLANT CADMIUM RESISTANCE 2 (100); TSA: Wollemia nobilis Ref_Wollemi_Transcript_28746_1126 transcribed RNA sequence (100); Protein plant cadmium resistance 12 (100); Protein plant cadmium resistance 2 (100); protein PLANT CADMIUM RESISTANCE 2-lik…	0	no N-terminal seuqence detected	NA	NA	NA	NA	NA
TVAG_091160	insignificant	0.177474	-1.28562	S	NA	Pkinase (Domain)	MAP kinase kinase kinase activity	Protein kinase domain-containing protein (100); Cdc15p (100); Cytokinesis protein sepH (100); Protein kinase domain-containing protein (100); Protein kinase domain-containing protein (100); Cytokinesis protein sepH (100); STE/STE11/CDC15 protein kinase (100); Protein kinase domain-containing protein (100); Protein kinase domain-containing protein (100); CYFA0S18e00430g1_1 (100)	0	no N-terminal seuqence detected	NA	NA	NA	NA	NA
TVAG_396520	insignificant	0.177507	-1.31747	T	NA	C2 (Domain)	endoplasmic reticulum-plasma membrane tethering	C2 domain containing protein (100); synaptotagmin-7-like (100); Synaptotagmin 7 (100); Synaptotagmin VIIb (100); Synaptotagmin-7 (100); Synaptotagmin-7 (Fragment) (100); Synaptotagmin VII (Fragment) (100); Synaptotagmin VII, isoform CRA_b (100); Synaptotagmin 7 (100); synaptotagmin-7-like isoform X4 (100)	0	no N-terminal seuqence detected	NA	NA	NA	NA	NA
TVAG_462920	insignificant	0.177824	-1.21765	G	NA	PFK (Domain)	6-phosphofructokinase activity	ATP-dependent 6-phosphofructokinase (100); ATP-dependent 6-phosphofructokinase (100); ATP-dependent 6-phosphofructokinase (100); ATP-dependent 6-phosphofructokinase (100); 6-phosphofructokinase (100); 6-phosphofructokinase (100); ATP-dependent 6-phosphofructokinase (100); 6-phosphofructokinase (100); ATP-dependent 6-phosphofructokinase (100); ATP-dependent 6-phosphofructokinase (100)	0	no N-terminal seuqence detected	TVAG_462920	NA	TVAG_462920	NA	TVAG_462920
TVAG_243310	insignificant	0.177957	-1.14506	S	NA	NA	NA	Putative chemotaxis protein (96.1); Legume-like lectin family protein (91.6); Putative lectin family integral membrane protein (91.5); L-type lectin-like domain-containing protein (90.1); ARAD1A00792p (88.4); L-type lectin-like domain-containing protein (87.6); SLH domain-containing protein (86.1); t-SNARE coiled-coil homology domain-containing protein (Fragment) (83.6); t-SNARE coiled-coil homol…	1	signal peptide	NA	NA	NA	NA	NA
TVAG_373240	insignificant	0.178242	-1.12025	T	NA	Exo_endo_phos (Domain)	phosphatidylinositol dephosphorylation	SAM domain-containing protein (100); Phosphatidylinositol 3,4,5-trisphosphate 5-phosphatase 2A (Fragment) (100); Phosphatidylinositol 3,4,5-trisphosphate 5-phosphatase 2 (Fragment) (100); Phosphatidylinositol-3,4,5-trisphosphate 5-phosphatase (100); Endonuclease/Exonuclease/phosphatase family protein (100); SHP2A (Fragment) (100); IPPc domain-containing protein (Fragment) (100); Phosphatidylinosi…	0	no N-terminal seuqence detected	NA	NA	NA	NA	NA
TVAG_037710	insignificant	0.179969	1.19967	U	NA	C2 (Domain) ; C2 (Domain) ; Copine (Family)	negative regulation of response to water deprivation	Copine-9-like protein (100); C2 domain-containing protein (100); VWFA domain-containing protein (100); Copine-3 (Fragment) (100); Copine domain-containing protein (100); Putative copine (100); Copine-9 (100); Copine-8 (100); Copine VIII (100); snRNP core protein D1 (100)	0	no N-terminal seuqence detected	NA	NA	NA	NA	NA
TVAG_360160	insignificant	0.180422	-4.8875	U	NA	Sugar_tr (Family)	glucose import	Putative transporter major facilitator superfamily (100); SP: MFS transporter, sugar porter (SP) family (100); Putative permease of the major facilitator superfamily (Fragment) (100); Facilitated trehalose transporter Tret1 (100); facilitated trehalose transporter Tret1 (100); MFS domain-containing protein (100); MFS domain-containing protein (100); D-galactose transporter GalP (100); Arabinose e…	11	no N-terminal seuqence detected	NA	NA	NA	NA	NA
TVAG_081580	insignificant	0.181197	-1.65077	S	NA	NA	NA	amidohydrolase family protein (70.3); Membrane protein (68.5); IstB-like ATP binding protein (54.3); multidrug resistance-associated protein 4-like (53.4); Spermidine Putrescine ABC transporter permease component PotB (52.9); DUF977 family protein (51.9); Elongation factor Tu GTP binding domain protein (50.3); TVP38/TMEM64 family membrane protein (48.9); Ion_trans domain-containing protein (Fragm…	7	no N-terminal seuqence detected	NA	NA	NA	NA	NA
TVAG_459400	insignificant	0.183465	-1.13541	O	NA	CDC48_N (Domain) ; AAA (Domain)	ATP binding	ATPase, AAA family protein (100); AAA ATPase (VCP, CDC48) (100); AAA family ATPase (Fragment) (100); AAA family ATPase, CDC48 subfamily (100); Putative cell division protein 48 (100); AAA family ATPase CDC48 (100); 15S Mg(2+)-ATPase p97 subunit (100); Vesicle-fusing ATPase (Fragment) (100); Cell division cycle protein 48 like protein (100); AAA+ family ATPase (100)	0	no N-terminal seuqence detected	NA	NA	NA	NA	TVAG_459400
TVAG_467910	insignificant	0.184398	1.17032	S	NA	NA	NA	Vti1p (100); t-SNARE coiled-coil homology domain-containing protein (100); Vesicle transport V-SNARE protein (100); V-SNARE domain-containing protein (100); V-SNARE domain-containing protein (100); V-SNARE domain-containing protein (100); Vesicle transport v-snare protein vti1 (100); t-SNARE coiled-coil homology domain-containing protein (Fragment) (100); Vesicle transport v-SNARE family protein …	1	no N-terminal seuqence detected	NA	NA	TVAG_467910	TVAG_467910	TVAG_467910
TVAG_094110	insignificant	0.184573	1.28799	S	NA	LIM (Domain) ; LIM (Domain) ; LIM (Domain) ; LIM (Domain)	zinc ion binding	LIM-type zinc finger-containing protein (100); Putative paxillin (Fragment) (100); Four and a half LIM domains protein 2 (100); Paxillin (100); Paxillin-like protein (100); Paxillin (100); Paxillin (Fragment) (100); Putative paxillin (100); Four and a half LIM domains protein 2 (100); Paxillin (Fragment) (100)	0	signal peptide	NA	NA	NA	TVAG_094110	NA
TVAG_054570	insignificant	0.184864	-1.56617	S	NA	MyTH4 (Family) ; RhoGAP (Domain)	GTPase activator activity	RhoGAP domain containing protein (100); Protein in myosin and kinesin tails (100); Rho GTPase-activating protein 39-like (100); Lrg1p (100); Putative rho gtpase-activating protein 39 (100); Rho GTPase-activating protein (100); Unplaced genomic scaffold supercont1.5, whole genome shotgun sequence (100); RhoGAP domain containing protein (100); Putative rho gtpase-activating protein 39 (Fragment) (1…	0	no N-terminal seuqence detected	NA	NA	NA	TVAG_054570	NA
TVAG_214880	insignificant	0.185517	-1.24395	S	NA	NA	NA	Predicted protein (97.4); Hypothetical atp-binding protein (97.3); ATPase (97.1); KAP NTPase domain-containing protein (96.5); ATP-binding protein (96.3); Archaeal ATPase (96.2); Putative ABC transporter ATP-binding protein (96); Hypothetical atp-binding protein (95.9); ATPase_AAA_core domain-containing protein (95.8); KAP family P-loop domain-containing protein (95.6)	0	no N-terminal seuqence detected	NA	NA	NA	NA	NA
TVAG_203820	insignificant	0.185539	-7.66424	S	NA	NA	NA	UPF0122 protein UDIV_1580 (87.5); UPF0122 protein HMPREF1630_02075 (85); AB hydrolase-1 domain-containing protein (Fragment) (78.7); GCN5-related N-acetyltransferase (76.9); UPF0122 protein UZ16_OP3001001958 (75.8); Os08g0227500 protein (75.7); CMD domain-containing protein (71.7); Sigma70_r4_2 domain-containing protein (69.6); RNA-directed DNA polymerase, eukaryota (66.5); Putative reverse trans…	0	no N-terminal seuqence detected	NA	NA	NA	NA	NA
TVAG_527580	insignificant	0.185742	2.31765	S	NA	Mlf1IP (Family)	Myelodysplasia-myeloid leukemia factor 1-interacting protein	Cysteine protease, putative (100); Cysteine protease, putative (100); Cysteine protease, putative (Fragment) (100); S-acyltransferase (99.9); DnaJ homolog subfamily B member 6 (99.8); CB5.11G0003130 (Fragment) (99.8); myeloid leukemia factor 1-like (99.7); Cysteinyl-tRNA synthetase (99.7); nuclear transcription factor Y subunit beta-like (99.7); Putative ovule protein (99.6)	0	no N-terminal seuqence detected	NA	NA	NA	NA	TVAG_527580
TVAG_063450	insignificant	0.187132	-1.19055	E	NA	FragX_IP (Family)	positive regulation of neurotrophin TRK receptor signaling pathway	Cytoplasmic FMR1-interacting protein (100); Cytoplasmic FMR1-interacting protein 2 (Fragment) (100); Cytoplasmic FMR1-interacting protein 1 (100); Non-specific protein-tyrosine kinase (100); DUF1394 domain-containing protein (100); Cytoplasmic FMR1-interacting protein (100); CLUMA_CG012667, isoform A (100); cytoplasmic FMR1-interacting protein-like isoform X2 (100); Cytoplasmic FMR1-interacting p…	0	no N-terminal seuqence detected	NA	NA	NA	NA	TVAG_063450
TVAG_185740	insignificant	0.188048	-1.34981	M	NA	NA	NA	Transmembrane protein, putative (96.1); Transmembrane protein 181 (95.9); Histidine kinase (77.2); PAS/PAC Sensor Hybrid Histidine Kinase (61.9); Expressed conserved protein (61.4); Brr6_like_C_C domain-containing protein (60.1); DNA replication factor A protein 1 (59.7); zinc_ribbon_2 domain-containing protein (56.7); Histidine kinase (56.3); AsmA family protein (55.5)	7	no N-terminal seuqence detected	TVAG_185740	NA	NA	NA	NA
TVAG_083490	insignificant	0.188665	-3.93059	F	NA	TK (Family) ; TK (Family)	thymidine kinase activity	Thymidine kinase (100); Thymidine kinase (Fragment) (100); Thymidine kinase, cytosolic (100); Thymidine kinase (100); Thymidine kinase (100); Thymidine kinase (100); Thymidine kinase (Fragment) (100); Thymidine kinase (100); Thymidine kinase (100); Thymidine kinase (100)	0	no N-terminal seuqence detected	NA	NA	NA	NA	NA
TVAG_496040	insignificant	0.190911	1.57799	I	NA	Phospholip_B (Family)	phosphatidylinositol catabolic process	Phospholipase B-like (Fragment) (100); Phospholipase B-like (Fragment) (100); Phospholipase B-like (100); Phospholipase B-like (100); Phospholipase B-like (100); Phospholipase B-like (100); Phospholipase B-like (100); Phospholipase B-like (Fragment) (100); Phospholipase B-like (Fragment) (100); Phospholipase B-like (100)	1	signal peptide	TVAG_496040	NA	NA	NA	NA
TVAG_102440	insignificant	0.191267	1.64947	S	NA	NA	NA	FecR domain-containing protein (91.7); CB5.23G0007550 (91.7); PKS_ER domain-containing protein (91); HMA domain-containing protein (89.7); TlpA family protein disulfide reductase (Fragment) (89.1); HMA domain-containing protein (89.1); Repetitive proline-rich cell wall protein 2 (88.7); SPX domain-containing protein (88.4); Major sperm protein (88.4); Protein CBG25795 (88.1)	3	no N-terminal seuqence detected	TVAG_102440	NA	NA	NA	NA
TVAG_183780	insignificant	0.191516	-2.1605	S	NA	NA	NA	Putative saposin midgut overexpressed (Fragment) (93.3); Saposin A (93.1); Saposin B-type domain-containing protein (92.1); Putative prosaposin (88.5); Saposin A (86.5); Putative prosaposin midgut overexpressed (Fragment) (83.3); Saposin B-type domain-containing protein (82.2); Saposin-like protein (Fragment) (81.4); Proactivator polypeptide isoform 1 (Fragment) (80.1); CAZy families GT25 protein…	0	no N-terminal seuqence detected	NA	NA	NA	NA	NA
TVAG_201610	insignificant	0.191685	-1.26701	O	NA	HSP70 (Family)	ATP binding	Heat shock 70 kDa protein cognate 4 (100); Hsp70-like protein (100); Hsp70-like protein (100); Endoplasmic reticulum chaperone BiP (100); Heat shock protein cognate 4 (100); Hsp70-like protein (100); ARAD1B13442p (100); Putative heat shock protein (Fragment) (100); Heat shock cognate 70 kDa protein (100); Protein kinase domain-containing protein (100)	0	mitochondrial transit peptide	NA	NA	NA	NA	NA
TVAG_296770	insignificant	0.19304	1.14855	J	NA	tRNA-synt_1b (Family)	tryptophanyl-tRNA aminoacylation	Tryptophanyl-tRNA synthetase (100); Tryptophanyl-tRNA synthetase (100); Tryptophanyl-tRNA synthetase (100); T1-TrpRS (100); Tryptophanyl-tRNA synthetase (100); Tryptophanyl-tRNA synthetase (100); Tryptophanyl-tRNA synthetase (100); Tryptophan--tRNA ligase (100); Tryptophanyl-tRNA synthetase (100); Tryptophanyl-tRNA synthetase (100)	0	no N-terminal seuqence detected	NA	NA	NA	NA	TVAG_296770
TVAG_028010	insignificant	0.193072	1.06586	U	NA	Dynamin_N (Domain) ; Dynamin_M (Family) ; GED (Family)	mitochondrial fission	Vacuolar protein sorting-associated protein 1 (100); Dnm1p (100); Dynamin-1-like protein (100); Dynamin (100); Dynamin central region family protein, putative (100); Dynamin-related protein 3A isoform 1 (100); Dynamin GTPase (100); Dynamin-type G domain-containing protein (100); Dynamin GTPase (100); Putative dynamin-like protein (100)	0	no N-terminal seuqence detected	NA	NA	NA	NA	TVAG_028010
TVAG_446580	insignificant	0.194782	-1.06257	S	NA	NA	NA	DM14 domain-containing protein (96.8); DM14 domain-containing protein (95.8); C2 domain-containing protein (79.3); C2 domain containing protein (78.5); Haemagg_act domain-containing protein (75.4); Dihydrolipoyllysine-residue succinyltransferase component of 2-oxoglutarate dehydrogenase complex, mitochondrial (Fragment) (70.1); Amino_oxidase domain-containing protein (68.3); Tetratricopeptide rep…	0	no N-terminal seuqence detected	NA	NA	NA	NA	TVAG_446580
TVAG_062540	insignificant	0.19479	-1.14702	T	NA	Pkinase (Domain)	protein kinase activity	TKL family protein kinase (100); TKL family protein kinase (100); TKL family protein kinase (100); TKL family protein kinase (100); TKL family protein kinase (100); TKL family protein kinase (100); TKL family protein kinase (100); TKL family protein kinase (100); Serine/threonine-protein kinase Nek8 (100); TKL family protein kinase (100)	0	no N-terminal seuqence detected	NA	NA	NA	NA	NA
TVAG_173580	insignificant	0.194985	-10.9815	U	NA	RabGAP-TBC (Family)	regulation of vesicle fusion	Rab-GAP TBC domain-containing protein (100); Rab-GAP TBC domain-containing protein (100); TBC1 domain family member 10B (100); Rab-like GTPase activating protein (100); RabGAP/TBC (100); Rab-GAP TBC domain-containing protein (100); TBC domain containing protein (100); Tbc1 domain family member 10a-like (100); Related to gyp5-gtpase-activating protein (100); Gtpase-activating protein (100)	1	no N-terminal seuqence detected	NA	NA	NA	NA	NA
TVAG_028650	insignificant	0.195419	4.00184	S	NA	NA	-	Surface protein, putative (100); carboxypeptidase regulatory-like domain-containing protein (100); LOW QUALITY PROTEIN: titin-like (100); TolA protein (99.9); Haemagg_act domain-containing protein (99.9); Haemagg_act domain-containing protein (99.9); LOW QUALITY PROTEIN: titin-like (99.9); Staphylococcus aureus surface protein A (99.9); Outer membrane autotransporter protein (99.9); FecR domain-c…	0	no N-terminal seuqence detected	NA	NA	NA	NA	TVAG_028650
TVAG_193820	insignificant	0.198067	-1.36842	T	NA	C2 (Domain)	intracellular sterol transport	XYPPX repeat family protein (100); C2 domain containing protein (100); C2 domain-containing protein (100); Circumsporozoite protein (100); C2 domain-containing protein (100); Annexin VII (100); C2 domain-containing protein (99.9); C2 domain-containing protein (99.9); Annexin VII (99.9); C2 domain-containing protein (99.9)	0	no N-terminal seuqence detected	NA	NA	NA	NA	TVAG_193820
TVAG_145440	insignificant	0.200403	-2.87688	O	NA	Thioredoxin (Domain)	cell redox homeostasis	Thioredoxin (100); Thioredoxin domain-containing protein (100); TRX2-like protein (100); Thioredoxin (99.9); Thioredoxin 2 (99.9); Thioredoxin (99.9); Thioredoxin (99.9); Thioredoxin-like protein (Fragment) (99.9); Thioredoxin (99.9); Thioredoxin (99.9)	0	no N-terminal seuqence detected	TVAG_145440	NA	NA	TVAG_145440	TVAG_145440
TVAG_113670	insignificant	0.204974	1.18449	S	NA	NA	NA	Ras-GAP domain-containing protein (100); Ras-GAP domain-containing protein (100); Ras-GAP domain-containing protein (100); Ras-GAP domain-containing protein (100); Ras-GAP domain-containing protein (99.1); Ras-GAP domain-containing protein (97.7); Putative ras p21 protein activator 1a (97.7); Ras gtpase-activating protein 1-like protein (97.5); Rho GTPase activation protein (97.2); Dynein heavy c…	0	no N-terminal seuqence detected	NA	NA	NA	NA	NA
TVAG_263350	insignificant	0.205272	-1.39618	S	NA	NA	NA	LOW QUALITY PROTEIN: titin-like (100); anti-sigma factor domain-containing protein (99.8); carboxypeptidase regulatory-like domain-containing protein (99.7); carboxypeptidase regulatory-like domain-containing protein (99.7); Autotransporter domain-containing protein (99.6); LysM domain-containing protein (99.6); Hint_2 domain-containing protein (99.6); Autotransporter domain-containing protein (9…	1	no N-terminal seuqence detected	NA	NA	NA	NA	NA
TVAG_144390	insignificant	0.20535	1.31098	O	NA	NA	-	Cysteine peptidase (100); Hect e3 ubiquitin (100); Papain family cysteine protease domain containing protein (Fragment) (100); MFS domain-containing protein (100); Pept_C1 domain-containing protein (Fragment) (100); Pept_C1 domain-containing protein (100); TKL protein kinase (Fragment) (100); HECT E3 ubiquitin ligase (Fragment) (100); Protein kinase domain-containing protein (Fragment) (100); DUF…	1	no N-terminal seuqence detected	TVAG_144390	NA	NA	NA	TVAG_144390
TVAG_465250	insignificant	0.205509	1.27603	O	NA	Peptidase_S8 (Domain)	serine-type endopeptidase activity	Clan SB, family S8, subtilisin-like serine peptidase (100); Furin-like protease 1, isoform 1-CRR (100); Subtilase (100); P/Homo B domain-containing protein (100); P/Homo B domain-containing protein (100); P/Homo B domain-containing protein (Fragment) (100); Kex2p (100); Putative subtilisin-related protease spc3 (Fragment) (100); Proprotein convertase subtilisin/kexin type 5 (100); Clan SB, family…	1	no N-terminal seuqence detected	TVAG_465250	NA	TVAG_465250	NA	TVAG_465250
TVAG_028160	insignificant	0.206257	-1.10243	P	NA	E1-E2_ATPase (Family) ; Cation_ATPase (Family) ; PhoLip_ATPase_C (Family)	phospholipid-translocating ATPase activity	Phospholipid-transporting ATPase (100); Phospholipid-transporting ATPase (100); Phospholipid-transporting ATPase (100); Phospholipid-transporting ATPase (100); Phospholipid-transporting ATPase (100); Phospholipid-transporting ATPase (100); P-type phospholipid transporter (100); Phospholipid-transporting ATPase (100); Phospholipid-transporting ATPase (100); Phospholipid-transporting ATPase (100)	10	no N-terminal seuqence detected	TVAG_028160	NA	TVAG_028160	TVAG_028160	NA
TVAG_003600	insignificant	0.207586	-4.79839	S	NA	Gtr1_RagA (Domain)	NA	Putative small gtpase involved in nuclear protein import (100); Ras-related GTP-binding protein (100); Ras-related GTP-binding protein C (100); Ras-related GTP-binding protein D-like protein (100); GTP-binding protein (100); Ras-related GTP-binding protein D (100); GTP-binding protein (100); EOG090X08AZ (100); ras-related GTP-binding protein C-like isoform X1 (100); EOG090X08AZ (100)	0	no N-terminal seuqence detected	NA	NA	NA	NA	NA
TVAG_087660	insignificant	0.207979	-2.29197	O	NA	VWA (Domain) ; UQ_con (Domain)	histone ubiquitination	Ubiquitin-conjugating enzyme E2 11 (100); UBC core domain-containing protein (100); UBC core domain-containing protein (100); Ubiquitin-conjugating enzyme family protein (100); Protein THEM6 (100); Ubiquitin-conjugating enzyme family protein (100); UBC core domain-containing protein (100); UBC core domain-containing protein (100); UBC core domain-containing protein (100); Peptidylprolyl isomerase…	0	no N-terminal seuqence detected	NA	NA	NA	NA	NA
TVAG_193490	insignificant	0.208601	-2.97934	S	NA	NA	NA	VPS9 domain-containing protein (74.7); cytochrome P450 704C1-like (66.9); Chromo domain-containing protein (61.5); Helicase C-terminal domain-containing protein (Fragment) (54.8); Hexosyltransferase (54); Unplaced genomic scaffold CY34scaffold_59, whole genome shotgun sequence (53); transcription factor MYB34-like (43.8); HTH araC/xylS-type domain-containing protein (41.7); GMP_PDE_delta domain-c…	0	no N-terminal seuqence detected	NA	NA	NA	NA	NA
TVAG_396540	insignificant	0.209097	-1.25097	U	NA	Sec1 (Family)	vesicle docking involved in exocytosis	Vps33p (100); Lysine-specific histone demethylase 1 (100); Putative vacuolar sorting protein vps33/slp1 sec1 family (100); Putative vacuolar sorting protein (100); Vacuolar protein sorting-associated protein 33B (Fragment) (100); Flavin containing amine oxidoreductase (100); Vacuolar sorting protein (100); Sec1/munc18-like (SM) proteins superfamily isoform 3 (Fragment) (100); Lysine-specific hist…	0	no N-terminal seuqence detected	TVAG_396540	NA	NA	NA	NA
TVAG_433430	insignificant	0.209527	1.26637	U	NA	Arf (Domain)	GTP binding	LOW QUALITY PROTEIN: ADP-ribosylation factor-like protein 3 (100); ADP-ribosylation factor-like protein 3 (100); ADP-ribosylation factor-like protein 3 (100); ADP-ribosylation factor-like 3 (Fragment) (100); ADP-ribosylation factor-like protein (100); ADP-ribosylation factor-like protein 3 (100); ADP-ribosylation factor family protein (100); ADP-ribosylation factor-like protein 3 (100); ADP-ribos…	0	no N-terminal seuqence detected	NA	NA	NA	NA	TVAG_433430
TVAG_121370	insignificant	0.209677	-1.4595	O	NA	ERp29 (Domain)	cell redox homeostasis	Putative disulfide isomerase (100); Protein disulfide isomerase, putative (100); Protein disulfide-isomerase (Fragment) (100); Protein disulfide isomerase (100); Protein disulfide-isomerase (100); Thioredoxin-like protein (100); Thioredoxin-like protein (100); Thioredoxin family protein (100); SNF2-related domain-containing protein (100); Protein disulfide-isomerase erp38 (100)	0	signal peptide	TVAG_121370	NA	NA	NA	TVAG_121370
TVAG_233330	insignificant	0.210231	-1.16066	J	NA	SBDS (Family) ; SBDS_C (Domain)	mature ribosome assembly	Ribosome maturation protein SBDS (100); Ribosome maturation protein SBDS (100); Ribosome maturation protein SDO1 (100); Ribosome maturation protein SDO1 homolog (100); Ribosome maturation protein SBDS (Fragment) (100); SBDS family rRNA metabolism protein, variant 2 (100); SBDS family rRNA metabolism protein (100); Ribosome maturation protein SBDS (100); RNA-associated protein (100); Ribosome matu…	0	no N-terminal seuqence detected	NA	NA	NA	NA	TVAG_233330
TVAG_037100	insignificant	0.210831	-1.21893	U	NA	Longin (Domain) ; Synaptobrevin (Family)	SNAP receptor activity	Sec22p (100); Putative synaptobrevin/vamp-like protein (100); Vesicle-associated membrane protein 72 (100); Vesicle-associated membrane (100); Longin domain-containing protein (Fragment) (100); Synaptobrevin-domain-containing protein (100); Putative vesicle-associated membrane protein 726 (100); Longin domain-containing protein (100); Vesicle associated membrane protein 7 (100); Longin domain-con…	1	no N-terminal seuqence detected	TVAG_037100	NA	TVAG_037100	TVAG_037100	TVAG_037100
TVAG_466780	insignificant	0.211212	-1.26212	I	NA	Nckap1 (Family)	spectrin binding	ANK_REP_REGION domain-containing protein (100); Component of SCAR regulatory complex (99.9); Nck-associated protein 1 (Fragment) (98.7); Nck-associated protein 1 (Fragment) (98.7); Nck associated protein 1 (98.5); Membrane-associated protein Hem (98.4); Membrane-associated protein Hem (98.2); Nck-associated protein 1-like (Fragment) (98.2); Putative membrane-associated apoptosis protein (Fragment…	0	no N-terminal seuqence detected	NA	NA	NA	NA	NA
TVAG_018180	insignificant	0.211402	-1.42874	I	NA	PAP2 (Family)	phosphatidate phosphatase activity	PAP2 superfamily protein (100); acidPPc domain-containing protein (100); acidPPc domain-containing protein (100); Lipid phosphate phosphatase 2 (100); Acid phosphatase/Vanadium-dependent haloperoxidase (100); Putative lipid phosphate phosphatase (100); acidPPc domain-containing protein (100); acidPPc domain-containing protein (100); PAP2-domain-containing protein (100); Bifunctional diacylglycero…	5	no N-terminal seuqence detected	NA	NA	NA	NA	NA
TVAG_299130	insignificant	0.212513	1.26128	S	NA	NA	NA	coiled-coil and C2 domain-containing protein 1A (97); DM14 domain-containing protein (96.3); DM14 domain-containing protein (96.3); Coiled-coil and C2 domain containing 1A (96.2); Coiled-coil and C2 domain-containing protein 1A-like isoform 1 (94.5); C2 domain containing protein (93.7); UBA domain-containing protein (92.3); DM14 domain-containing protein (91.8); Phage_Mu_F domain-containing prote…	0	no N-terminal seuqence detected	NA	NA	NA	NA	TVAG_299130
TVAG_112930	insignificant	0.213754	-2.43871	O	NA	Hydrolase_4 (Family)	palmitoyl-(protein) hydrolase activity	Hydrolase_4 domain-containing protein (100); Lysophospholipase (100); Peptidase S15 (100); Alpha/beta-Hydrolases superfamily protein isoform 3 (Fragment) (100); AB hydrolase-1 domain-containing protein (100); Dipeptidyl aminopeptidases/acylaminoacyl-peptidase (100); Alpha/beta hydrolase (100); Peptidase S9 (100); Hydrolase_4 domain-containing protein (100); Hydrolase_4 domain-containing protein (…	0	no N-terminal seuqence detected	NA	NA	NA	NA	NA
TVAG_418050	insignificant	0.214467	-1.29575	O	NA	Snf7 (Family)	vacuolar transport	Charged multivesicular body protein 6 (100); Snf7-domain-containing protein (100); SNF7 family protein (100); ARAD1D13398p (100); SNF7 family protein (100); Snf7 family protein (100); Vacuolar-sorting protein SNF7 (100); Charged multivesicular body protein 6 (100); Protein-sorting related protein (Fragment) (100); Vacuolar protein sorting-associated protein 32-like protein 1 (100)	0	no N-terminal seuqence detected	NA	NA	NA	NA	TVAG_418050
TVAG_435990	insignificant	0.214831	1.29719	K	NA	NAC (Family)	Transcription factor	Transcription factor BTF3 (100); Transcription factor BTF3 (100); Transcription factor BTF3 (100); Transcription factor BTF3 (Fragment) (100); Transcription factor BTF3 (100); Transcription factor BTF3 (100); Transcription factor BTF3 (100); Transcription factor BTF3 (Fragment) (100); Nascent polypeptide-associated complex subunit beta (100); Nascent polypeptide-associated complex subunit beta (1…	0	no N-terminal seuqence detected	TVAG_435990	NA	NA	NA	TVAG_435990
TVAG_180600	insignificant	0.215035	-1.21145	S	NA	NA	NA	Smr domain-containing protein (87.2); Cysteine-rich membrane protein 2 (85.5); E3 ubiquitin-protein ligase RNF13 (85.1); Integrin_b_cyt domain-containing protein (82.1); Cell surface protein (81.9); Peptidoglycan-binding protein (Fragment) (81.5); NADP-dependent 7-alpha-hydroxysteroid dehydrogenase (79.3); CHAP domain protein (76.2); tyrosine-protein kinase STYK1 (76.1); E3 ubiquitin-protein liga…	1	no N-terminal seuqence detected	NA	NA	NA	NA	NA
TVAG_415140	insignificant	0.215092	-1.41508	E	NA	GSIII_N (Family) ; Gln-synt_C (Domain) ; Gln-synt_C-ter (Domain)	Glutamine synthetase type III N terminal	Glutamine synthetase, catalytic domain protein (100); Glutamine synthetase (100); Glutamine synthetase type III GlnN (100); Glutamine synthetase type III GlnN (100); Glutamine synthetase (Fragment) (100); TPR_REGION domain-containing protein (100); Gln-synt_C domain-containing protein (100); GTP--RNA guanylyltransferase (100); Glutamate-ammonia ligase (100); Glutamine synthetase type III GlnN (10…	0	no N-terminal seuqence detected	NA	NA	NA	NA	TVAG_415140
TVAG_523820	insignificant	0.215357	-3.52137	S	NA	NA	NA	Radical SAM protein (Fragment) (68.5); Fido domain-containing protein (64.2); MarR family transcriptional regulator (56.5); Sensor histidine kinase (53.2); Tripartite tricarboxylate transporter TctB family protein (52.5); RING-type domain-containing protein (48.8); Membrane protein (40.8); Translation initiation factor (40.7); Phosphatidylglycerol--prolipoprotein diacylglyceryl transferase (38.4)…	0	no N-terminal seuqence detected	NA	NA	NA	NA	NA
TVAG_223490	insignificant	0.21542	-1.18042	M	NA	Piezo_RRas_bdg (Family)	NA	Piezo_RRas_bdg domain-containing protein (100); Piezo_RRas_bdg domain-containing protein (100); Piezo-type mechanosensitive ion channel component (100); Piezo-type mechanosensitive ion channel component (100); Piezo_RRas_bdg domain-containing protein (100); Piezo-type mechanosensitive ion channel component 2 (Fragment) (100); Protein fam38b (100); Piezo_RRas_bdg domain-containing protein (100); P…	37	no N-terminal seuqence detected	TVAG_223490	NA	NA	NA	NA
TVAG_159500	insignificant	0.215748	-1.51898	S	NA	S1-P1_nuclease (Domain)	NA	Endonuclease (100); Class I nuclease (100); S1/P1 Nuclease (100); Class I nuclease-like protein (100); S1/P1 Nuclease (100); Nuclease S1 (100); S1/P1 Nuclease (100); S1/P1 Nuclease (100); Nuclease S1 (100); Single strand-specific nuclease (100)	1	signal peptide	NA	NA	TVAG_159500	TVAG_159500	NA
TVAG_377780	insignificant	0.215902	-1.42948	O	NA	DnaJ (Domain)	response to very low light intensity stimulus	Putative tetratricopeptide repeat protein 2 (100); Tetratricopeptide (100); DnaJ domain containing protein (100); Dnaj heat shock n-terminal domain-containing protein (100); DnaJ domain-containing protein (100); DnaJ subfamily C member 7 (100); dnaJ homolog subfamily C member 3 (100); Putative tetratricopeptide repeat protein 2 (Fragment) (100); DnaJ-like protein subfamily C member 3 (Fragment) (…	0	no N-terminal seuqence detected	TVAG_377780	NA	NA	NA	TVAG_377780
TVAG_235290	insignificant	0.216343	-1.49618	S	NA	NA	NA	Vacuolar protein sorting-associated protein 8 (Fragment) (100); Putative vacuolar assembly/sorting protein vps8 (100); Vacuolar protein sorting-associated protein 8-like protein (Fragment) (100); Putative vacuolar assembly/sorting protein vps8 (Fragment) (100); RING-type domain-containing protein (100); Vacuolar protein sorting-associated protein 8 (Fragment) (100); Vacuolar protein sorting-assoc…	0	no N-terminal seuqence detected	NA	NA	NA	TVAG_235290	NA
TVAG_490150	insignificant	0.216986	-1.53492	O	NA	Rho_GDI (Domain)	Rho GDP-dissociation inhibitor activity	Putative rho gdp-dissociation inhibitor (100); E set domain-containing protein (100); Rho-gdp dissociation inhibitor (Fragment) (100); Rho GDP dissociation inhibitor (100); Rho GDP dissociation inhibitor alpha (100); E set domain-containing protein (100); Immunoglobulin E-set (100); GDIR2 (Fragment) (100); Rho GDP-dissociation inhibitor 2 (100); Rho GDP-dissociation inhibitor 1 (100)	0	no N-terminal seuqence detected	TVAG_490150	NA	NA	NA	TVAG_490150
TVAG_472610	insignificant	0.217882	-3.90934	I	NA	DUF383 (Family) ; DUF383 (Family)	Domain of unknown function (DUF383)	Protein HGH1 homolog (Fragment) (100); Protein HGH1 homolog (100); Protein HGH1 homolog (Fragment) (100); Protein HGH1 homolog (100); Protein HGH1 homolog (100); Protein HGH1 homolog (100); Protein HGH1 homolog (100); protein HGH1 homolog isoform X1 (100); Protein HGH1 homolog (100); Protein HGH1 homolog (100)	0	no N-terminal seuqence detected	NA	NA	NA	NA	NA
TVAG_082990	insignificant	0.217952	1.31598	E	NA	NA	actin binding	Diaphanous, putative (100); Protein diaphanous (99.9); Diaphanous-like protein (99.9); Diaphanous-related formin (99.9); Putative rhoa gtpase effector dia/diaphanous (Fragment) (99.9); Protein diaphanous (Fragment) (99.9); Protein diaphanous 2 (99.8); Diaphanous related formin 1 (99.8); Diaphanous-like protein 2 isoform C (99.8); Protein diaphanous homolog 2 (99.7)	0	no N-terminal seuqence detected	NA	NA	NA	TVAG_082990	TVAG_082990
TVAG_473580	insignificant	0.218176	-1.24293	C	NA	TM1586_NiRdase (Family)	Putative TM nitroreductase	TM1586_NiRdase domain-containing protein (100); Nitroreductase (100); TM1586_NiRdase domain-containing protein (100); TM1586_NiRdase domain-containing protein (100); TM1586_NiRdase domain-containing protein (100); Nitroreductase family protein (100); Nitroreductase (100); TM1586_NiRdase domain-containing protein (100); Nitroreductase (100); TM1586_NiRdase domain-containing protein (100)	0	no N-terminal seuqence detected	NA	NA	NA	NA	NA
TVAG_273960	insignificant	0.219191	-1.33604	G	NA	Gal_mutarotas_2 (Domain) ; Glyco_hydro_31 (Family)	alpha-1,3-glucosidase activity	Putative glucosidase ii catalytic alpha subunit (100); Putative maltase glucoamylase (Fragment) (100); Probable alpha/beta-glucosidase agdC (100); Alpha 1,3-glucosidase (100); Gal_mutarotas_2 domain-containing protein (100); Glucosidase, alpha acid (Pompe disease, glycogen storage disease type II), isoform CRA_a (100); Putative glucosidase ii catalytic alpha subunit (Fragment) (100); Lysosomal al…	0	no N-terminal seuqence detected	TVAG_273960	NA	NA	NA	NA
TVAG_122500	insignificant	0.220335	-1.79162	U	NA	Syntaxin-6_N (Domain)	SNAP receptor activity	Putative syntaxin 6 (Fragment) (100); t-SNARE coiled-coil homology domain-containing protein (100); Syntaxin-6 (100); t-SNARE coiled-coil homology domain-containing protein (100); Syntaxin-6 (100); t-SNARE coiled-coil homology domain-containing protein (100); Syntaxin-6 (100); Syntaxin-6_N domain-containing protein (100); syntaxin-6 isoform X1 (100); STX10 isoform 9 (100)	1	no N-terminal seuqence detected	NA	NA	NA	NA	TVAG_122500
TVAG_247370	insignificant	0.220547	1.44915	S	NA	NA	NA	Geranylgeranyl transferase type-2 subunit beta (100); Geranylgeranyl transferase type-2 subunit beta (99.7); Geranylgeranyl transferase type-2 subunit beta (99.6); Geranylgeranyl transferase type-2 subunit beta (99.6); Geranylgeranyl transferase type-2 subunit beta (99.5); Geranylgeranyl transferase type-2 subunit beta (99.5); Geranylgeranyl transferase type-2 subunit beta (99.4); Geranylgeranyl …	1	no N-terminal seuqence detected	TVAG_247370	NA	TVAG_247370	NA	NA
TVAG_441630	insignificant	0.220916	-4.11554	S	NA	Cons_hypoth698 (Family)	Conserved hypothetical protein 698	AraC family transcriptional regulator (100); Conserved hypothetical integral membrane protein (100); Putative membrane protein YeiH (100); Membrane protein (100); Membrane protein (100); Conserved hypothetical 698 family protein (100); Membrane protein (100); Membrane protein (100); Conserved hypothetical integral membrane protein (Fragment) (100); Conserved hypothetical integral membrane protein…	9	no N-terminal seuqence detected	TVAG_441630	NA	NA	NA	NA
TVAG_125070	insignificant	0.221804	-1.18873	S	NA	S1-P1_nuclease (Domain)	NA	Class I nuclease (100); Class I nuclease-like protein (100); Endonuclease (100); S1/P1 Nuclease (100); S1/P1 Nuclease (100); S1/P1 Nuclease (100); Nuclease S1 (100); Nuclease S1 (100); Single strand-specific nuclease (100); S1/P1 Nuclease (100)	1	no N-terminal seuqence detected	NA	NA	NA	NA	NA
TVAG_075840	insignificant	0.221837	-4.48071	S	NA	NA	NA	INTRADIOL_DIOXYGENAS domain-containing protein (92.1); INTRADIOL_DIOXYGENAS domain-containing protein (91.7); Transcriptional regulator (89.2); 30S ribosomal protein S2 (Fragment) (87.4); PTS system, fructose subfamily, IIC component (Fragment) (87.2); PIPK domain-containing protein (84.7); Flagellar motor protein MotB (Fragment) (83.5); RNase H domain-containing protein (82.1); DUF2339 domain-co…	0	no N-terminal seuqence detected	NA	NA	NA	NA	NA
TVAG_328180	insignificant	0.221934	-1.14376	O	NA	AAA (Domain)	ATP binding	ATPase, AAA family protein (100); ATPase, AAA family protein (100); ATPase, AAA family protein (100); ATPase, AAA family protein (100); ATPase, AAA family protein (100); AAA family ATPase (Fragment) (100); AAA ATPase (VCP, CDC48) (100); Putative cell division protein 48 (100); AAA family ATPase CDC48 (100); AAA family ATPase, CDC48 subfamily (100)	0	no N-terminal seuqence detected	NA	NA	NA	NA	TVAG_328180
TVAG_304980	insignificant	0.221935	1.2242	U	NA	C2 (Domain) ; C2 (Domain) ; Copine (Family)	negative regulation of response to water deprivation	Copine-9-like protein (100); C2 domain-containing protein (100); VWFA domain-containing protein (100); Copine-3 (Fragment) (100); Copine domain-containing protein (100); Putative copine (100); Copine-9 (100); Copine-8 (100); Copine VIII (100); snRNP core protein D1 (100)	0	no N-terminal seuqence detected	TVAG_304980	NA	NA	NA	NA
TVAG_036790	insignificant	0.22226	-3.52194	S	NA	NA	NA	GD11849 (86); zinc ribbon domain-containing protein (83.9); C2H2-type domain-containing protein (82.2); zinc-ribbon domain-containing protein (79.7); Putative E3 ubiquitin-protein ligase HERC1 (79.6); Membrane protein (79); CARDB domain-containing protein (78.5); Polysaccharide biosynthesis protein (77.1); alkaline shock response membrane anchor protein AmaP (75.5); 53b7739a-7885-4424-a9d5-41a7f7…	4	no N-terminal seuqence detected	NA	NA	NA	NA	TVAG_036790
TVAG_349660	insignificant	0.222738	-1.16324	S	NA	NA	NA	Clathrin-coated vesicle protein (97.1); Heat repeat-containing protein 5b-like isoform x2 (62.1); trypsin-like peptidase domain-containing protein (51); Prolipoprotein diacylglyceryl transferase (45.8); Putative phospholipid-transporting ATPase IB (43.6); AP-3 complex subunit delta (42.6); CLUMA_CG020017, isoform A (34.3); SEL1-like repeat protein (32.1); Patatin-like phospholipase (30.9); Non-sp…	0	no N-terminal seuqence detected	NA	NA	NA	NA	NA
TVAG_228930	insignificant	0.222979	-1.16108	O	NA	His_Phos_2 (Family)	acid phosphatase activity	Histidine acid phosphatase (100); Putative lysosomal acid phosphatase-like protein (Fragment) (100); Putative lysosomal & prostatic acid phosphatase (100); Putative lysosomal & prostatic acid phosphatase (Fragment) (100); Lysosomal acid phosphatase (100); Counting factor 60 (100); Venom acid phosphatase Acph-1 (Fragment) (100); Prostatic acid phosphatase (Fragment) (100); Testicular acid phosphat…	0	signal peptide	NA	NA	NA	NA	TVAG_228930
TVAG_437190	insignificant	0.223136	1.18666	S	NA	NA	NA	Plexin repeat family protein (100); Plexin repeat family protein (99.9); Plexin repeat family protein (97.7); Plexin repeat domain containing protein (97); Phospholipase B-like (96.9); Substrate adhesion molecule (96.8); Matrixin family metalloprotease (96); Ras-GAP domain-containing protein (95.4); PSI domain-containing protein (Fragment) (95.3); CUB domain-containing protein (95)	1	signal peptide	NA	NA	NA	NA	NA
TVAG_120360	insignificant	0.224465	-1.15901	T	NA	dNK (Domain)	Deoxynucleoside kinase	Deoxynucleoside kinase (99.9); Deoxyguanosine kinase (99.9); Deoxyguanosine kinase / deoxyadenosine kinase subunit (99.9); Deoxynucleoside kinase (99.9); Deoxynucleoside kinase (Fragment) (99.9); Deoxyguanosine kinase (99.9); Deoxynucleoside kinase (99.9); dNK domain-containing protein (99.9); Putative mitochondrial thymidine kinase 2/deoxyguanosine kinase (99.9); dNK domain-containing protein (9…	0	no N-terminal seuqence detected	NA	NA	NA	TVAG_120360	TVAG_120360
TVAG_260140	insignificant	0.224697	-1.47326	S	NA	NA	NA	T9SS type A sorting domain-containing protein (96.7); Beta_helix domain-containing protein (96.3); SLH domain protein (96.2); SLH domain protein (96); Probable pectate lyase C (95.9); Putative outer membrane protein pmp10 (95.7); PKD domain-containing protein (95.6); Beta_helix domain-containing protein (95.6); Beta_helix domain-containing protein (95.5); Dockerin domain-containing protein (95.2)	1	no N-terminal seuqence detected	NA	NA	NA	NA	NA
TVAG_390730	insignificant	0.224716	-1.65541	U	NA	Got1 (Family)	Nonessential protein required for the fusion of transport vesicles derived from the endocytic pathway with the Golgi complex	Vesicle transport protein (100); Vesicle transport protein (100); Vesicle transport protein (100); Vesicle transport protein (Fragment) (100); Vesicle transport protein (Fragment) (100); Vesicle transport protein (100); Vesicle transport protein (100); Vesicle transport protein (100); Vesicle transport protein (100); Vesicle transport protein (100)	4	no N-terminal seuqence detected	NA	NA	NA	NA	NA
TVAG_473360	insignificant	0.226735	-5.50801	S	NA	NA	NA	Gamma-secretase subunit PEN-2 (95.3); olfactory receptor 2M4-like isoform X1 (81.3); Enterotoxin type A (74.7); Mannosyl-oligosaccharide 1,2-alpha-mannosidase (71.9); Macrophage mannose receptor 1 (71); MFS transporter (69); APC family permease (64.5); Gamma-secretase subunit pen-2 (63.8); MFS domain-containing protein (58.5); CD151 antigen-like (56.8)	2	no N-terminal seuqence detected	NA	NA	NA	NA	NA
TVAG_104250	insignificant	0.226825	-1.59714	M	NA	NA	NA	Hydrogenosomal membrane protein Hmp35 (100); EF-hand calcium-binding domain-containing protein 11 (74.5); Tyrosine-protein kinase Wzc (71.8); cysteine-rich receptor-like protein kinase 6 (68.4); Capsular exopolysaccharide synthesis family protein (62.2); Copper amine oxidase N-terminal domain-containing protein (55.5); Sensory transduction histidine kinase (54.4); SH3 domain-containing protein (5…	0	no N-terminal seuqence detected	NA	NA	NA	TVAG_104250, TVAG_590550	NA
TVAG_271570	insignificant	0.227424	-2.30452	M	NA	Nucleoside_tran (Family)	nucleoside transmembrane transporter activity	Putative nucleoside transporter (Fragment) (100); Putative nucleoside transporter (Fragment) (100); Equilibrative nucleoside transporter 3 (Fragment) (100); Nucleoside transporter (100); Fun26p (100); Equilibrative nucleoside transporter 2 (100); Equilibrative nucleoside transporter 1 (100); Equilibrative nucleoside transporter (100); Nucleoside transporter (100); S29A2 (100)	10	no N-terminal seuqence detected	NA	NA	TVAG_271570	TVAG_271570	NA
TVAG_302120	insignificant	0.227721	-1.20504	T	NA	B9-C2 (Domain)	cilium assembly	B9 domain-containing protein 1 (Fragment) (100); B9 domain-containing protein 1 (Fragment) (100); B9 domain-containing protein 1 (Fragment) (100); B9 protein (100); B9 domain-containing protein 1 (100); B9 domain-containing protein 1 (100); B9 domain-containing protein (Fragment) (100); B9 protein domain 1 [Latimeria chalumnae] (100); Putative b9 domain-containing protein 1 (100); B9 domain-conta…	0	no N-terminal seuqence detected	NA	NA	NA	NA	NA
TVAG_070930	insignificant	0.22892	-1.11378	O	NA	P21-Arc (Family) ; P21-Arc (Family)	Arp2/3 complex-mediated actin nucleation	actin-related protein 2/3 complex subunit 3 (100); Actin-related protein 2/3 complex subunit 3 (100); Actin-related protein 2/3 complex subunit 3 (100); Putative actin-related protein 2/3 complex subunit 3 (100); Actin-related protein 2/3 complex subunit 3 (100); Actin-related protein 2/3 complex subunit 3 (100); vegetative cell wall protein gp1-like (100); Actin-related protein 2/3 complex subun…	0	no N-terminal seuqence detected	NA	NA	NA	NA	TVAG_070930
TVAG_000070	insignificant	0.231365	1.22738	J	NA	tRNA_bind (Domain)	tRNA binding	tRNA-binding domain-containing protein (100); tRNA-binding domain-containing protein (100); tRNA binding domain containing protein (100); Aminoacyl tRNA synthase complex-interacting multifunctional protein 1 (100); tRNA binding domain containing protein, putative (100); tRNA-binding domain-containing protein (100); tRNA-binding domain-containing protein (100); tRNA-binding domain-containing prote…	0	no N-terminal seuqence detected	NA	NA	NA	NA	TVAG_000070
TVAG_363990	insignificant	0.231531	1.35357	U	NA	NA	-	t-SNARE coiled-coil homology domain-containing protein (100); SNARE domain-containing protein (100); Syntaxin 6 (100); t-SNARE coiled-coil homology domain-containing protein (100); t-SNARE coiled-coil homology domain-containing protein (100); t-SNARE coiled-coil homology domain-containing protein (100); t-SNARE coiled-coil homology domain-containing protein (100); t-SNARE coiled-coil homology dom…	1	no N-terminal seuqence detected	NA	NA	TVAG_363990	TVAG_363990	TVAG_363990
TVAG_340550	insignificant	0.233254	-1.13004	I	NA	AMP-binding (Family)	decanoate-CoA ligase activity	Putative AMP-binding enzyme protein (100); 4-coumarate--CoA ligase (100); AMP-binding enzyme (100); Long-chain fatty acid-CoA ligase FAA1 (100); Long-chain-fatty-acid--CoA ligase 5 (100); AMP-binding domain-containing protein (100); AMP-binding domain-containing protein (100); AMP-binding domain-containing protein (100); AMP-binding domain-containing protein (100); Long chain fatty acid coenzyme …	0	no N-terminal seuqence detected	TVAG_340550	NA	NA	NA	TVAG_340550
TVAG_068970	insignificant	0.233954	1.33633	T	NA	Pkinase (Domain)	protein kinase activity	Mitogen-activated protein kinase kinase kinase 7 (100); Mitogen-activated protein kinase kinase kinase 7 (100); Serine/threonine-protein kinase Nek8 (100); Non-specific serine/threonine protein kinase (100); Protein kinase domain-containing protein (100); Non-specific serine/threonine protein kinase (100); Non-specific serine/threonine protein kinase (Fragment) (100); M3K2 (Fragment) (100); Prote…	0	no N-terminal seuqence detected	NA	NA	NA	NA	NA
TVAG_369300	insignificant	0.235043	-2.91326	O	NA	Peptidase_M8 (Family)	regulation of choline O-acetyltransferase activity	GP63-like (100); GP63-like (100); Leishmanolysin-like peptidase (100); Leishmanolysin-like peptidase (100); Leishmanolysin-like peptidase (Fragment) (100); Leishmanolysin-like peptidase (100); Leishmanolysin-like peptidase (100); Leishmanolysin-like peptidase (100); GP63-like (100); Leishmanolysin-like peptidase (Fragment) (100)	1	no N-terminal seuqence detected	NA	NA	TVAG_369300	NA	NA
TVAG_349780	insignificant	0.235265	-2.27561	S	NA	NA	NA	Tyrosine phosphatase (79.3); Putative ovule protein (78); ABC transmembrane type-1 domain-containing protein (Fragment) (55.6); Mrr_cat domain-containing protein (49.5); Putative vacuolar protein sorting-associated protein 13C-like (47.6); ABC transporter domain-containing protein (43.2); AAA_11 domain-containing protein (Fragment) (42.8); helix-turn-helix domain-containing protein (39.2); Ca-act…	0	no N-terminal seuqence detected	NA	NA	NA	NA	NA
TVAG_023320	insignificant	0.235292	-1.238	O	NA	Peptidase_S28 (Domain)	serine-type peptidase activity	Putative prolylcarboxypeptidase (100); Putative serine protease K12H4.7 (100); Thymus-specific serine protease (100); Lysosomal Pro-X carboxypeptidase-like protein (100); Putative serine protease F56F10.1 (100); Putative prolylcarboxypeptidase (100); Serine carboxypeptidase S28 (100); Lysosomal pro-x carboxypeptidase (100); Putative prolylcarboxypeptidase (100); Thymus-specific serine protease (1…	1	no N-terminal seuqence detected	TVAG_023320	NA	NA	NA	NA
TVAG_423510	insignificant	0.236431	1.25904	P	NA	Na_sulph_symp (Family)	succinate transmembrane transporter activity	Sodium/sulfate symporter (100); Anion transporter (100); Sodium/sulfate symporter (100); Sodium-dependent transporter (100); Anion transporter (100); Anion transporter (Fragment) (100); Anion transporter (100); Dass: transporter, divalent anion:Na+ symporter (DASS) family (100); Anion transporter (100); Sodium/sulphate symporter family-containing protein (100)	10	no N-terminal seuqence detected	TVAG_423510	NA	NA	NA	NA
TVAG_004100	insignificant	0.237656	2.64184	T	NA	Pkinase (Domain)	MAP kinase kinase kinase kinase activity	Protein kinase domain-containing protein (Fragment) (100); RHTO0S03e01816g1_1 (100); Serine/threonine-protein kinase (100); ARAD1B07920p (100); Kic1p (100); CYFA0S10e03136g1_1 (100); STE/STE20/YSK protein kinase, variant 1 (100); Serine/threonine-protein kinase Nek8 (100); STE/STE20/YSK protein kinase (100); Protein kinase domain-containing protein (Fragment) (100)	0	no N-terminal seuqence detected	NA	NA	NA	NA	NA
TVAG_292580	insignificant	0.237784	1.28968	O	NA	FKBP_C (Domain)	peptidyl-prolyl cis-trans isomerase activity	Peptidylprolyl isomerase (100); Peptidyl-prolyl cis-trans isomerase (100); Peptidyl-prolyl cis-trans isomerase (100); Peptidyl-prolyl cis-trans isomerase (100); Peptidyl-prolyl cis-trans isomerase (100); Peptidyl-prolyl cis-trans isomerase (100); Peptidyl-prolyl cis-trans isomerase (100); Peptidyl-prolyl cis-trans isomerase (100); Peptidyl-prolyl cis-trans isomerase (100); Peptidyl-prolyl cis-tra…	1	no N-terminal seuqence detected	NA	NA	NA	NA	TVAG_292580
TVAG_233410	insignificant	0.237813	-1.16905	O	NA	HSP70 (Family) ; HSP70 (Family)	ATP binding	Chaperone protein DnaK (100); Hsp70-like protein (100); Chaperone protein DnaK (100); Hsp70-like protein (100); Chaperone protein DnaK (100); Endoplasmic reticulum chaperone BiP (100); Heat shock 70 kDa protein cognate 4 (100); Chaperone protein DnaK (100); Putative heat shock protein (Fragment) (100); Heat shock protein 70 (100)	0	signal peptide	NA	NA	NA	NA	NA
TVAG_080700	insignificant	0.239062	1.08665	U	NA	NA	regulation of SNARE complex assembly	Vacuolar protein sorting-associated protein 11 homolog (100); E3 ubiquitin-protein ligase PEP5 (100); E3 ubiquitin-protein ligase PEP5 (100); E3 ubiquitin-protein ligase PEP5 (100); Vacuolar protein sorting-associated protein 11 homolog (100); Vacuolar protein sorting-associated protein 11 homolog (100); Vacuolar protein sorting-associated protein 11-like protein (Fragment) (100); TPR_REGION doma…	0	no N-terminal seuqence detected	NA	NA	NA	NA	NA
TVAG_093660	insignificant	0.240059	2.43642	P	NA	PhoLip_ATPase_N (Family) ; E1-E2_ATPase (Family) ; Cation_ATPase (Family) ; PhoLip_ATPase_C (Family)	phospholipid-translocating ATPase activity	Phospholipid-transporting ATPase (100); Phospholipid-transporting ATPase (100); Phospholipid-transporting ATPase (100); Phospholipid-transporting ATPase (100); Phospholipid-transporting ATPase (100); Phospholipid-transporting ATPase (100); P-type phospholipid transporter (100); Phospholipid-transporting ATPase (100); Phospholipid-transporting ATPase (100); Phospholipid-transporting ATPase (100)	8	no N-terminal seuqence detected	NA	NA	NA	NA	NA
TVAG_170020	insignificant	0.241428	1.27993	I	NA	Acyltransferase (Family)	1-alkylglycerophosphocholine O-acetyltransferase activity	Acyltransferase family protein (100); Acyltransferase family protein (100); PlsC domain-containing protein (Fragment) (100); PlsC domain-containing protein (100); 1-acylglycerophosphocholine O-acyltransferase (100); PlsC domain-containing protein (100); Putative phosphate acyltransferase (100); PlsC domain-containing protein (100); PlsC domain-containing protein (100); Lysophosphatidylcholine acy…	2	no N-terminal seuqence detected	TVAG_170020	NA	NA	NA	NA
TVAG_247050	insignificant	0.241442	-1.0989	M	NA	Piezo_RRas_bdg (Family)	Piezo-type mechanosensitive ion channel component	Bromo domain-containing protein (92.8); Non-specific serine/threonine protein kinase (92.1); transport and Golgi organization protein 1 homolog isoform X4 (89.4); Fucose-specific lectin (89.4); INCENP_ARK-bind domain-containing protein (87.8); Thioredoxin domain-containing protein (87.7); HUN domain-containing protein (87); HECT-type E3 ubiquitin transferase (85.8); Eukaryotic translation initiat…	36	no N-terminal seuqence detected	NA	NA	TVAG_247050	NA	NA
TVAG_431010	insignificant	0.241496	-1.11808	T	NA	Metallophos (Domain) ; Metallophos (Domain)	phosphoprotein phosphatase activity	Serine/threonine-protein phosphatase (100); Serine/threonine-protein phosphatase (100); Serine/threonine-protein phosphatase (100); Serine/threonine-protein phosphatase (100); Serine/threonine-protein phosphatase (100); Serine/threonine-protein phosphatase (100); Serine/threonine-protein phosphatase (Fragment) (100); Serine/threonine-protein phosphatase (100); Serine/threonine-protein phosphatase…	0	no N-terminal seuqence detected	NA	NA	NA	NA	NA
TVAG_035330	insignificant	0.242104	1.14899	O	NA	Prot_ATP_ID_OB (Domain) ; AAA (Domain) ; AAA_lid_3 (Domain)	Belongs to the AAA ATPase family	TPR_REGION domain-containing protein (100); 26S protease regulatory subunit 6A (100); 26S protease regulatory subunit 6A-like protein (100); AAA domain-containing protein (100); 26S protease regulatory subunit 6A (100); Putative 26S protease regulatory subunit 6A (100); 26S proteasome regulatory subunit T5 (100); 26S protease regulatory subunit 6A (Fragment) (100); AAA domain-containing protein (…	0	no N-terminal seuqence detected	TVAG_035330	NA	NA	NA	TVAG_035330
TVAG_296150	insignificant	0.242494	1.09639	K	NA	NA	-	Putative c-myc-binding protein (99.9); MYCBP (Fragment) (99.9); c-Myc-binding protein (99.9); Breast carcinoma-amplified sequence 3 (99.9); c-Myc-binding protein isoform X1 (99.9); c-Myc-binding protein (99.8); c-Myc-binding protein (99.8); c-Myc-binding protein (99.8); C-Myc-binding protein isoform X2 (99.8); c-Myc-binding protein (99.8)	0	no N-terminal seuqence detected	NA	NA	NA	NA	TVAG_296150
TVAG_478850	insignificant	0.24366	-1.15949	M	NA	MatE (Family) ; MatE (Family)	MatE	Transporter (100); Multidrug transporter (100); Na+-driven multidrug efflux pump (100); MATE domain-containing protein (100); Membrane protein (100); Putative efflux protein, MATE family (100); Na+ driven multidrug efflux pump (100); Na+-driven multidrug efflux pump (100); Putative efflux protein, MATE family (100); Multidrug transporter (100)	11	no N-terminal seuqence detected	NA	NA	TVAG_478850	NA	NA
TVAG_139310	insignificant	0.244012	-1.39483	T	NA	PP2C (Family)	protein serine/threonine phosphatase activity	Protein phosphatase 2C (100); PPM-type phosphatase domain-containing protein (100); ATP pyrophosphate-lyase (100); ATP pyrophosphate-lyase (100); ATP pyrophosphate-lyase (100); Protein phosphatase 2C (100); PH domain leucine-rich repeat protein phosphatase, putative (100); ATP pyrophosphate-lyase (Fragment) (100); ATP pyrophosphate-lyase (100); Protein-serine/threonine phosphatase (100)	0	no N-terminal seuqence detected	NA	NA	NA	NA	NA
TVAG_347770	insignificant	0.244329	-1.37531	M	NA	Glycos_transf_2 (Family)	dolichyl-phosphate beta-glucosyltransferase activity	ANK_REP_REGION domain-containing protein (99.9); UPI000011264A UniRef100 entry (99.9); ANK_REP_REGION domain-containing protein (99.9); Phosphocholine transferase AnkX (99.9); Phosphocholine transferase AnkX (99.9); ANK_REP_REGION domain-containing protein (99.9); ANK_REP_REGION domain-containing protein (99.9); Ankyrin repeat protein (Fragment) (99.9); 26s proteasome non-atpase regulatory subuni…	1	no N-terminal seuqence detected	NA	NA	NA	NA	NA
TVAG_166760	insignificant	0.245156	-1.37062	S	NA	ATG27 (Family)	NA	Cation-dependent mannose-6-phosphate receptor (99.9); Cation-dependent mannose-6-phosphate receptor (99.9); Predicted protein (99.9); Cation-dependent mannose-6-phosphate receptor-like (99.7); Cation-dependent mannose-6-phosphate receptor (99.7); Putative mannose-6-phosphate receptor (Fragment) (99.7); Cation-dependent mannose-6-phosphate receptor (99.7); Cation-dependent mannose-6-phosphate rece…	1	no N-terminal seuqence detected	TVAG_166760	NA	NA	NA	TVAG_166760
TVAG_188990	insignificant	0.246857	2.19491	I	NA	Phospholip_B (Family)	phosphatidylinositol catabolic process	Phospholipase B-like (Fragment) (100); Phospholipase B-like (Fragment) (100); Phospholipase B-like (100); Phospholipase B-like (100); Phospholipase B-like (100); Phospholipase B-like (100); Phospholipase B-like (100); Phospholipase B-like (Fragment) (100); Phospholipase B-like (Fragment) (100); PRKCA-binding protein (100)	1	no N-terminal seuqence detected	TVAG_188990	NA	NA	NA	TVAG_188990
TVAG_225100	insignificant	0.24724	-1.24534	E	NA	AA_permease (Domain) ; SLC12 (Family)	cation:chloride symporter activity	Bumetanide-sensitive sodium-(Potassium)-chloride cotransporter (100); Putative amino acid transporter (Fragment) (100); Solute carrier family 12 member 1 (Fragment) (100); Putative amino acid transporter (100); Solute carrier family 12 member 3 (100); Putative k+/cl-cotransporter kcc1 (100); solute carrier family 12 member 2 (100); Bumetanide-sensitive sodium-(Potassium)-chloride cotransporter (1…	11	no N-terminal seuqence detected	NA	NA	NA	NA	NA
TVAG_533930	insignificant	0.247934	1.48927	S	NA	NA	NA	Membrane proteinase PrsW, cleaves anti-sigma factor RsiW, M82 family (90.2); Putative membrane protein (88.6); TPR_REGION domain-containing protein (87.6); Claudin-like 15 (83.7); PHB domain-containing protein (77.9); Membrane protein (77.1); LPXTG-domain-containing protein cell wall anchor domain protein (76.8); Probable membrane transporter protein (74.7); Membrane protein (73.9); DUF805 domain…	6	no N-terminal seuqence detected	NA	NA	NA	NA	NA
TVAG_402240	insignificant	0.248613	1.23796	O	NA	His_Phos_2 (Family) ; His_Phos_2 (Family)	acid phosphatase activity	Histidine acid phosphatase (100); Counting factor 60 (100); Putative lysosomal acid phosphatase-like protein (Fragment) (100); Lysosomal acid phosphatase (100); Putative lysosomal & prostatic acid phosphatase (Fragment) (100); Putative lysosomal & prostatic acid phosphatase (100); Venom acid phosphatase Acph-1 (Fragment) (100); Testicular acid phosphatase-like protein (Fragment) (100); Acid phosp…	0	no N-terminal seuqence detected	NA	NA	TVAG_402240	NA	NA
TVAG_024960	insignificant	0.248744	-4.84869	T	NA	Collagen (Repeat) ; PAS_9 (Domain) ; Guanylate_cyc (Domain)	guanylate cyclase activity	Adenylate and Guanylate cyclase catalytic domain containing protein (100); Adenylate and Guanylate cyclase catalytic domain containing protein (100); Adenylate and Guanylate cyclase catalytic domain containing protein (100); Adenylate and Guanylate cyclase catalytic domain containing protein (100); Adenylate and Guanylate cyclase catalytic domain containing protein (100); Predicted protein (100);…	11	no N-terminal seuqence detected	NA	NA	TVAG_024960	NA	NA
TVAG_435000	insignificant	0.249207	1.3395	O	NA	FKBP_C (Domain)	peptidyl-prolyl cis-trans isomerase activity	Peptidyl-prolyl cis-trans isomerase (100); Peptidyl-prolyl cis-trans isomerase (100); Peptidyl-prolyl cis-trans isomerase (100); Peptidyl-prolyl cis-trans isomerase (100); Peptidyl-prolyl cis-trans isomerase (100); Peptidyl-prolyl cis-trans isomerase (100); Peptidyl-prolyl cis-trans isomerase (100); Peptidyl-prolyl cis-trans isomerase (100); Peptidyl-prolyl cis-trans isomerase (100); Peptidyl-pro…	1	no N-terminal seuqence detected	NA	NA	NA	NA	NA
TVAG_441520	insignificant	0.249435	6.41941	F	NA	Guanylate_kin (Domain)	guanylate kinase activity	Guanylate kinase (100); Guanylate kinase (Fragment) (100); Guanylate kinase (100); Guanylate kinase (100); GMP kinase (100); Guanylate kinase (100); Guanylate kinase (100); Guanylate kinase (100); GMP kinase (100); Guanylate kinase (100)	0	no N-terminal seuqence detected	NA	NA	NA	NA	TVAG_441520
TVAG_514020	insignificant	0.250587	1.24692	S	NA	NA	NA	Cu_amine_oxidN1 domain-containing protein (100); Predicted protein (Fragment) (100); Big_5 domain-containing protein (100); Fibronectin type-III domain-containing protein (100); Fibronectin (99.9); Chitinase (99.9); S-layer homology domain-containing protein (99.9); MFS domain-containing protein (99.9); S-layer homology domain-containing protein (99.9); TolC family protein (Fragment) (99.8)	1	no N-terminal seuqence detected	NA	NA	NA	NA	NA
TVAG_376790	insignificant	0.251361	-1.41432	O	NA	Peptidase_S8 (Domain)	Subtilase family	Clan SB, family S8 (100); Serine protease (100); Clan SB, family S8, subtilisin-like serine peptidase (100); Subtilase family protein (Fragment) (100); Flagellar hook-length control protein FliK (100); Peptidase_S8 domain-containing protein (100); Serine protease (100); Serine protease (100); Peptidase_S8 domain-containing protein (100); Subtilisin-like serine protease (Fragment) (100)	1	no N-terminal seuqence detected	NA	NA	TVAG_376790	NA	NA
TVAG_296900	insignificant	0.251849	-1.60114	M	NA	EamA (Family)	EamA-like transporter family	Membrane protein (100); ABC transporter permease (100); Permease of the drug/metabolite transporter (DMT) superfamily (100); Membrane protein (100); DMT(Drug/metabolite transporter) superfamily permease (100); EamA-like transporter family (100); Putative DMT superfamily transporter inner membrane protein (100); EamA-like transporter family protein (100); DMT transporter permease (100); Membrane p…	10	no N-terminal seuqence detected	NA	NA	NA	NA	NA
TVAG_241490	insignificant	0.253665	-4.48699	M	NA	NA	NA	Gal/GalNAc lectin Igl2 (85.2); ATP synthase subunit b (77.8); Drug resistance transporter, EmrB/QacA subfamily (77.6); PLDc_N domain-containing protein (77.4); PLDc_N domain-containing protein (75.4); Calcium binding egf domain-containing protein (74.7); Transcriptional regulator (73.5); PASTA domain-containing protein (Fragment) (73); BK channel Interacting Protein (70.6); PPUP1556 (Fragment) (7…	1	no N-terminal seuqence detected	NA	NA	NA	NA	NA
TVAG_381360	insignificant	0.254701	-1.14997	O	NA	Peptidase_M48_N (Domain) ; Peptidase_M48 (Domain)	CAAX-box protein processing	CAAX prenyl protease (100); Protease HtpX (100); CAAX prenyl protease 1 (100); Peptidase M48 (Fragment) (100); CAAX prenyl protease (100); CAAX prenyl protease (100); CAAX prenyl protease (100); Ste24 endopeptidase (100); CAAX prenyl protease (100); CAAX prenyl protease (100)	7	no N-terminal seuqence detected	NA	NA	NA	NA	NA
TVAG_484040	insignificant	0.255043	1.1912	U	NA	Arf (Domain)	GTP binding	LOW QUALITY PROTEIN: ADP-ribosylation factor-like protein 3 (100); ADP-ribosylation factor-like protein (100); ADP-ribosylation factor-like protein 3 (100); ADP-ribosylation factor-like 3 (Fragment) (100); ADP-ribosylation factor-like protein 3 (100); ADP-ribosylation factor-like protein 3 (100); ADP-ribosylation factor-like protein 3 (100); ARAD1D10626p (100); ADP-ribosylation factor-like 11 (Fr…	0	no N-terminal seuqence detected	NA	NA	NA	NA	NA
TVAG_270770	insignificant	0.256486	-1.22734	O	NA	Rad60-SLD (Family) ; UBA (Domain)	damaged DNA binding	UV excision repair protein RAD23 (100); UV excision repair protein RAD23 (100); UV excision repair protein RAD23 (100); UV excision repair protein RAD23 (100); UV excision repair protein RAD23 (100); UV excision repair protein RAD23 (Fragment) (100); UV excision repair protein RAD23 (100); UV excision repair protein RAD23 (100); Calreticulin (100); Ubiquitin receptor RAD23 (100)	0	no N-terminal seuqence detected	NA	NA	NA	TVAG_270770	TVAG_270770
TVAG_247100	insignificant	0.256689	-1.39772	O	NA	NA	biological adhesion	Viral A-type inclusion protein, putative (100); Putative myosin class i heavy chain (Fragment) (100); Putative myosin class ii heavy chain (Fragment) (100); M protein repeat protein (100); Putative myosin class ii heavy chain (Fragment) (100); Putative myosin class ii heavy chain (Fragment) (100); Myosin-4 (100); M protein repeat protein (100); Putative myosin class i heavy chain (Fragment) (100)…	0	no N-terminal seuqence detected	NA	NA	NA	NA	TVAG_247100
TVAG_305730	insignificant	0.256744	1.04343	O	NA	DnaJ (Domain) ; DnaJ_C (Domain) ; DnaJ_CXXCXGXG (Domain)	heat shock protein binding	Ydj1p (100); Putative molecular chaperone ixodes scapularis molecular chaperone (Fragment) (100); Chaperone protein DnaJ (100); DnaJ like subfamily A member 2 (100); DNAJ isoform 3 (100); Chaperone protein DnaJ (100); DnaJ domain-containing protein (100); Chaperone protein (DnaJ) (100); Chaperone protein DnaJ (100); Pco077147 (100)	0	no N-terminal seuqence detected	NA	NA	NA	TVAG_305730	TVAG_305730
TVAG_477050	insignificant	0.258155	-2.24904	U	NA	Longin (Domain) ; Synaptobrevin (Family)	SNAP receptor activity	Sec22p (100); Putative synaptobrevin/vamp-like protein (100); Vesicle-associated membrane protein 72 (100); Putative vesicle-associated membrane protein 726 (100); Longin domain-containing protein (Fragment) (100); Vesicle-associated membrane (100); Vesicle-associated membrane protein 727 (100); Putative synaptobrevin, Longin-like domain protein (100); Synaptobrevin-domain-containing protein (100…	1	no N-terminal seuqence detected	NA	NA	TVAG_477050	NA	NA
TVAG_381470	insignificant	0.259282	-1.08376	O	NA	HSP70 (Family)	ATP binding	Alanine dehydrogenase (100); Alanine dehydrogenase/PNT, C-terminal domain protein (Fragment) (100); Alanine dehydrogenase (100); Alanine dehydrogenase (100); Alanine dehydrogenase (Fragment) (100); Alanine dehydrogenase (Fragment) (100); Alanine dehydrogenase (100); Alanine dehydrogenase/PNT, C-terminal domain protein (Fragment) (100); Alanine dehydrogenase (Fragment) (100); Alanine dehydrogenase…	0	no N-terminal seuqence detected	NA	NA	NA	TVAG_381470	TVAG_381470
TVAG_054660	insignificant	0.259477	-1.20432	J	NA	Aldo_ket_red (Domain)	oxidoreductase activity	Aldo/keto reductase (100); Aldo_ket_red domain-containing protein (100); General stress protein (100); Oxidoreductase (100); Aldo_ket_red domain-containing protein (100); Aldo/keto reductase (100); Dehydrogenase (100); 2,5-diketo-D-gluconic acid reductase (100); Putative oxidoreductase, aryl-alcohol dehydrogenase like protein (100); Aldo_ket_red domain-containing protein (100)	0	no N-terminal seuqence detected	NA	NA	NA	NA	NA
TVAG_175760	insignificant	0.259571	1.19621	T	NA	NA	-	XYPPX repeat family protein (100); EGF-like domain-containing protein (100); Predicted protein (99.9); Diaphanous-related formin (99.9); Formin (Fragment) (99.8); FH2 domain-containing protein (99.8); Formin (99.7); Formin 1 (99.7); Predicted protein (99.7); Bni1p (99.7)	3	no N-terminal seuqence detected	NA	NA	NA	TVAG_175760	NA
TVAG_210920	insignificant	0.259807	-1.1708	O	NA	NA	serine-type endopeptidase activity	p-domain proprotein convertase (100); P/Homo B domain-containing protein (100); Putative subtilisin-related protease spc3 (Fragment) (100); Furin-like protease 1, isoform 1-CRR (100); P/Homo B domain-containing protein (100); Proprotein convertase subtilisin/kexin type 5 (100); P/Homo B domain-containing protein (100); P/Homo B domain-containing protein (100); Proprotein convertase subtilisin/kex…	1	signal peptide	NA	NA	NA	NA	NA
TVAG_102400	insignificant	0.260257	-4.11146	S	NA	NA	NA	Two-component sensor histidine kinase (Fragment) (67.4); Hydrolase (58.4); SGNH/GDSL hydrolase family protein (Fragment) (56.1); Dynactin subunit 6 (Fragment) (49.7); Zinc finger protein RME1 (48.6); Lysine transporter LysE (43); Predicted protein (39.8); TMhelix containing protein (39.7); ubiquitin carboxyl-terminal hydrolase (35.9); MI domain-containing protein (34.6)	0	no N-terminal seuqence detected	NA	NA	NA	NA	NA
TVAG_464010	insignificant	0.260999	-1.23901	M	NA	Calreticulin (Family)	unfolded protein binding	Calnexin (100); Calnexin (100); Putative calnexin (100); Calmegin isoform 2 (100); Calreticulin family protein (100); Calnexin (Fragment) (100); Calnexin (100); Calnexin (Fragment) (100); Calreticulin (100); Calreticulin family protein (100)	1	no N-terminal seuqence detected	NA	NA	TVAG_464010	NA	TVAG_464010
TVAG_345900	insignificant	0.26217	1.27559	S	NA	NA	NA	Fmp27_GFWDK domain-containing protein (99.3); Fmp27_GFWDK domain-containing protein (99); Fmp27_GFWDK domain-containing protein (97.3); Fmp27_GFWDK domain-containing protein (Fragment) (96.6); Fmp27_GFWDK domain-containing protein (Fragment) (96.4); Fmp27_GFWDK domain-containing protein (95.3); FMP27, C-terminal (94.1); UPF0378 protein KIAA0100 (93.2); Fmp27_GFWDK domain-containing protein (Fragm…	3	no N-terminal seuqence detected	NA	NA	NA	NA	NA
TVAG_312450	insignificant	0.263192	-1.77915	U	NA	SRP54_N (Domain) ; SRP54 (Domain)	signal recognition particle binding	Srp101p (100); SRP54 domain-containing protein (100); SRP54 domain-containing protein (100); SRP54 domain-containing protein (100); Signal recognition particle receptor subunit (100); SRP54-type protein (100); SRP54 domain-containing protein (100); signal recognition particle receptor subunit alpha homolog (100); CYFA0S03e05644g1_1 (100); SRP54-type protein, GTPase domain protein (100)	0	no N-terminal seuqence detected	NA	NA	NA	NA	NA
TVAG_436370	insignificant	0.264436	-1.27884	S	NA	NA	NA	RING-type domain-containing protein (100); RING-type domain-containing protein (97.8); probable E3 ubiquitin-protein ligase LUL4 (97.2); E3 ubiquitin protein ligase (97.1); RING-type domain-containing protein (97.1); E3 ubiquitin-protein like (97); RING-type domain-containing protein (97); RING-type domain-containing protein (Fragment) (97); E3 ubiquitin protein ligase (96.9); RING-type domain-co…	0	no N-terminal seuqence detected	NA	NA	NA	NA	NA
TVAG_458970	insignificant	0.26685	-1.21601	J	NA	SUI1 (Domain)	Translation initiation factor SUI1	Density-regulated protein (100); Density-regulated protein (100); Translation machinery-associated protein 22 (100); Translation initiation factor SUI1 (100); Translation machinery-associated protein 22 (100); SUI1 domain-containing protein (100); Translation machinery-associated protein 22 (100); Density-regulated protein (100); Density-regulated protein (100); Density regulated protein (100)	0	no N-terminal seuqence detected	NA	NA	NA	NA	TVAG_458970
TVAG_496150	insignificant	0.267696	-1.33905	T	NA	WH1 (Domain)	positive regulation of Arp2/3 complex-mediated actin nucleation	Basic proline-rich protein, putative (100); WH1 domain-containing protein (100); Basic proline-rich protein, putative (100); WH1-domain-containing protein (100); Related to neural wiskott-aldrich syndromeprotein (100); WH1-domain-containing protein (100); WH1 domain-containing protein (100); Basic proline-rich protein, putative (100); WH1 domain-containing protein (Fragment) (100); Wiskott-Aldric…	0	no N-terminal seuqence detected	NA	NA	NA	NA	TVAG_496150
TVAG_497960	insignificant	0.267736	-4.37071	S	NA	NA	NA	Ubiquitin-like domain-containing protein (Fragment) (93.3); Tetraspanin (91.8); polyubiquitin-like (91.7); Ubiquitin-like domain-containing protein (91.5); Putative Transmembrane and ubiquitin domain-containing protein 1 (90.7); Ubiquitin-like domain-containing protein (90.3); Ubiquitin-like domain-containing protein (88.4); Tryptophan synthase (86.8); Ubiquitin-like protein 4A-like protein (86.5…	2	no N-terminal seuqence detected	NA	NA	NA	NA	NA
TVAG_366320	insignificant	0.269548	1.17455	S	NA	Isochorismatase (Family)	nicotinamide metabolic process	Isochorismatase family protein (100); Nicotinamidase (100); Bifunctional nicotinamidase/pyrazinamidase (100); Isochorismatase domain-containing protein (100); Isochorismatase domain-containing protein (100); Isochorismatase domain-containing protein (100); Isochorismatase domain-containing protein (100); Pyrazinamidase/nicotinamidase (100); Isochorismatase hydrolase (100); Isochorismatase domain-…	0	no N-terminal seuqence detected	NA	NA	NA	NA	TVAG_366320
TVAG_182600	insignificant	0.27183	-3.35858	S	NA	NA	NA	Wiskott-Aldrich syndrome protein family member (100); Wiskott-Aldrich syndrome protein family member (100); Wiskott-Aldrich syndrome family protein member (100); Wiskott-Aldrich syndrome protein family member (100); Wiskott-Aldrich syndrome protein family member (100); Wiskott-Aldrich syndrome protein family member (100); Wiskott-Aldrich syndrome protein family member (Fragment) (100); Wiskott-Al…	0	no N-terminal seuqence detected	NA	NA	NA	NA	TVAG_182600
TVAG_213210	insignificant	0.274495	-1.19865	S	NA	NA	NA	mucin-5AC-like isoform X1 (94.9); integumentary mucin C.1-like (93.6); NEAT domain-containing protein (93.5); SEA domain-containing protein (92.9); MUC1-CT (87.2); mucin-1-like (84.5); SEA domain-containing protein (80.8); Dynein assembly factor 3, axonemal (79.4); FTP domain-containing protein (79); extensin-1-like (78.8)	1	signal peptide	TVAG_213210	NA	TVAG_213210	TVAG_213210	TVAG_213210
TVAG_478740	insignificant	0.274989	-1.19549	T	NA	PK_Tyr_Ser-Thr (Domain)	protein kinase activity	TKL family protein kinase (100); TKL family protein kinase (100); TKL family protein kinase (100); TKL family protein kinase (100); TKL family protein kinase (100); TKL family protein kinase (100); Non-specific serine/threonine protein kinase (100); Serine/threonine-protein kinase Nek8 (100); Serine/threonine-protein kinase NEK4, putative (100); Serine/threonine-protein kinase Nek2 (Fragment) (10…	0	no N-terminal seuqence detected	NA	NA	NA	NA	NA
TVAG_091450	insignificant	0.275111	2.71935	S	NA	NA	NA	Glycos_transf_1 domain-containing protein (68.9); YtzI protein (63.4); Concanavalin A-like lectin/glucanase, subgroup (59.1); Protein kinase domain-containing protein (51.1); PocR domain-containing protein (50.9); Amelogenin-related protein (45.4); pentapeptide repeat-containing protein (42.2); discoidin, CUB and LCCL domain-containing protein 1-like (41.5); B-cell receptor CD22 (39.8); F-box dom…	1	signal peptide	NA	NA	NA	NA	NA
TVAG_108510	insignificant	0.281322	-1.40285	I	NA	Metallophos_2 (Domain)	retrograde transport, endosome to Golgi	Calponin-homology (CH) domain-containing protein (100); Protein hook (100); Calponin-homology (CH) domain-containing protein (Fragment) (100); Calponin-homology (CH) domain-containing protein (100); Protein hook 3 (100); Calponin-homology (CH) domain-containing protein (100); HOOK3-RET fusion protein (100); Hook-domain-containing protein (100); Calponin-homology (CH) domain-containing protein (10…	0	no N-terminal seuqence detected	NA	NA	NA	TVAG_108510	TVAG_108510
TVAG_055280	insignificant	0.283092	1.19463	O	NA	SRPRB (Domain)	signal recognition particle binding	Signal recognition particle receptor subunit beta (100); Signal recognition particle receptor subunit beta (100); Signal recognition particle receptor subunit beta (100); Signal recognition particle receptor subunit beta (100); Signal recognition particle receptor subunit beta (100); Signal recognition particle receptor subunit beta (100); Signal recognition particle receptor subunit beta (100); …	1	no N-terminal seuqence detected	NA	NA	NA	NA	NA
TVAG_223560	insignificant	0.283465	-1.66469	S	NA	NA	NA	Epsin (97.5); Serglycin domain-containing protein (95.8); Ubiquitin domain-containing protein (95.8); Sec16 sec23-binding domain (95.5); TAZ-type domain-containing protein (95.4); Chromo domain-containing protein (95.1); Formin 2,3 and collagen domain containing protein, putative (95); Serine/threonine-protein kinase PknB (94.7); CSON011871 protein (94.7); Formin 2,3 and collagen domain containin…	0	no N-terminal seuqence detected	NA	NA	NA	NA	TVAG_223560
TVAG_498660	insignificant	0.283465	-1.08357	U	NA	V_ATPase_I (Family) ; V_ATPase_I (Family)	vacuolar proton-transporting V-type ATPase complex assembly	V-type proton ATPase subunit a (100); V-type proton ATPase subunit a (100); V-type proton ATPase subunit a (100); V-type proton ATPase subunit a (100); V-type proton ATPase subunit a (100); V-type proton ATPase subunit a (100); V-type proton ATPase subunit a (Fragment) (100); V-type proton ATPase subunit a (100); V-type proton ATPase subunit a (100); V-type proton ATPase subunit a (Fragment) (100)	7	no N-terminal seuqence detected	TVAG_498660	NA	NA	NA	NA
TVAG_108950	insignificant	0.283692	-1.23317	U	NA	NA	regulation of parkin-mediated stimulation of mitophagy in response to mitochondrial depolarization	Putative vacuolar protein (Fragment) (98.2); Vacuolar protein sorting-associated protein 13 family protein (98.1); Vacuolar protein sorting-associated protein 13C (97.4); Vacuolar protein sorting-associated protein 13a (Fragment) (96.6); Vacuolar protein sorting-associated protein 13 family protein (95.5); Vacuolar protein sorting-associated protein 13C (Fragment) (94.6); Vacuolar protein sorting…	0	no N-terminal seuqence detected	NA	NA	NA	NA	NA
TVAG_320050	insignificant	0.283796	-1.61296	I	NA	AMP-binding (Family)	decanoate-CoA ligase activity	AMP-binding enzyme family protein (100); 4-coumarate--CoA ligase (100); Long-chain-fatty-acid--CoA ligase 5 (100); AMP-binding domain-containing protein (100); AMP-binding domain-containing protein (100); AMP-binding domain-containing protein (100); Long chain fatty acid coenzyme A ligase 5 (100); ZP domain-containing protein (100); AMP-binding domain-containing protein (100); 4-coumarate--CoA li…	0	no N-terminal seuqence detected	TVAG_320050	NA	NA	NA	NA
TVAG_340420	insignificant	0.284232	1.30928	S	NA	NA	beta-tubulin binding	Intraflagellar transport protein 74 (Fragment) (100); Putative intraflagellar transport protein 74 like protein (100); Receptor protein-tyrosine kinase (100); Intraflagellar transport protein 74 (100); Intraflagellar transport 74 homolog (100); Intraflagellar transport protein 74 homolog (Fragment) (100); Intraflagellar transport protein 74-like protein (100); Intraflagellar transport protein 74 …	0	no N-terminal seuqence detected	NA	NA	NA	NA	TVAG_340420
TVAG_282590	insignificant	0.284865	-2.56722	S	NA	NA	NA	LisH domain-containing protein (100); XNopp180 protein, putative (98.5); LisH domain-containing protein (96.3); LisH domain-containing protein (94.7); Fgfr1 oncogene partner (91.5); LisH domain-containing protein (91.5); LisH domain-containing protein (91.2); LisH domain-containing protein (91); LisH domain-containing protein (90.8); FGFR1 oncogene partner [Homo sapiens] (90.7)	0	no N-terminal seuqence detected	NA	NA	NA	NA	TVAG_282590
TVAG_432930	insignificant	0.285154	-1.27444	O	NA	NA	regulation of SNARE complex assembly	E3 ubiquitin-protein ligase PEP5 (100); Vacuolar protein sorting-associated protein 11 homolog (100); E3 ubiquitin-protein ligase PEP5 (100); E3 ubiquitin-protein ligase PEP5 (100); Vacuolar protein sorting-associated protein 11 homolog (100); Vacuolar protein sorting-associated protein 11 homolog (100); TPR_REGION domain-containing protein (100); Vacuolar protein sorting-associated protein 11-li…	0	no N-terminal seuqence detected	TVAG_432930	NA	NA	NA	NA
TVAG_399250	insignificant	0.288288	3.51053	O	NA	P_proprotein (Family)	serine-type endopeptidase activity	Clan SB, family S8, subtilisin-like serine peptidase (100); P/Homo B domain-containing protein (100); Clan SB, family S8, subtilisin-like serine peptidase (100); p-domain proprotein convertase (100); Clan SB, family S8, subtilisin-like serine peptidase (100); P/Homo B domain-containing protein (100); P/Homo B domain-containing protein (100); Proprotein convertase subtilisin/kexin type 5a (100); F…	1	no N-terminal seuqence detected	NA	NA	NA	NA	NA
TVAG_047650	insignificant	0.289414	-1.14062	U	NA	Dynamin_N (Domain) ; Dynamin_M (Family) ; GED (Family)	mitochondrial fission	Vacuolar protein sorting-associated protein 1 (100); Dnm1p (100); Dynamin-1-like protein (100); Dynamin (100); Dynamin-related protein 3A isoform 1 (100); Dynamin central region family protein, putative (100); Dynamin GTPase (100); Dynamin-type G domain-containing protein (100); Dynamin GTPase (100); Putative vacuolar sorting protein vps1 dynamin (Fragment) (100)	0	no N-terminal seuqence detected	TVAG_047650	NA	NA	NA	TVAG_047650
TVAG_118810	insignificant	0.289434	1.15314	U	NA	RasGAP (Family)	NA	Ras-GAP domain-containing protein (100); GTPase-activator protein (100); Ras-GAP domain-containing protein (100); Ras-GAP domain-containing protein (100); Ira2p (100); Neurofibromin (Fragment) (100); Neurofibromin (Fragment) (100); GTPase activating protein (BUD2/CLA2) (100); Putative GTPase-activator protein (100); Ira2p (100)	0	no N-terminal seuqence detected	NA	NA	NA	TVAG_118810	NA
TVAG_394060	insignificant	0.290379	1.49497	T	NA	DHR-2 (Repeat)	negative regulation of vascular smooth muscle contraction	Putative signaling protein (Fragment) (100); Dedicator of cytokinesis protein 1 (Fragment) (100); Dedicator of cytokinesis protein (100); Putative signaling protein (100); DOCK1 (Fragment) (100); Dedicator of cytokinesis protein 1 (100); Dedicator of cytokinesis protein 3 (Fragment) (100); Dedicator of cytokinesis protein 4 (Fragment) (100); Dedicator of cytokinesis protein 1 (100); Dedicator of …	0	no N-terminal seuqence detected	NA	NA	NA	TVAG_394060	NA
TVAG_092170	insignificant	0.29195	-1.87674	U	NA	Plug_translocon (Domain) ; SecY (Family)	protein transport	Preprotein translocase, SecY subunit (100); Sec61p (100); Plug_translocon domain-containing protein (100); Plug_translocon domain-containing protein (100); Preprotein translocase, SecY subunit (100); Protein transport protein SEC61 subunit alpha (100); Protein transporter SEC61 subunit alpha (100); Protein transport protein SEC61 subunit alpha (100); Protein transport protein Sec61 subunit alpha-…	7	no N-terminal seuqence detected	NA	NA	TVAG_092170	NA	NA
TVAG_232110	insignificant	0.292841	1.14229	S	NA	RasGAP (Family)	GTPase-activator protein for Ras-like GTPases	GTPase-activator protein (100); Ras-GAP domain-containing protein (100); GTPase-activator protein for Ras-like GTPase (100); Ira2p (100); Ras-GAP domain-containing protein (100); Ira2p (100); Neurofibromin (100); LALA0S10e05600g1_1 (100); Putative Neurofibromin-A (100); Neurofibromin (Fragment) (100)	0	no N-terminal seuqence detected	NA	NA	NA	NA	NA
TVAG_496020	insignificant	0.293195	-4.19439	S	NA	NA	NA	FHA domain-containing protein (Fragment) (95); lysosome-associated membrane glycoprotein 3 (93.5); ORF105 (85.8); anti-phage defense ZorAB system ZorA (76.2); anti-phage defense ZorAB system ZorA (72.5); RING-H2 finger protein ATL54-like (71.4); cell adhesion molecule 4-like (69.6); LITAF domain-containing protein (68.2); TIR domain-containing protein (59.8); SusD-like_3 domain-containing protein…	1	no N-terminal seuqence detected	NA	NA	NA	NA	NA
TVAG_216170	insignificant	0.293421	-1.73505	S	NA	NA	NA	Hydrogenosomal membrane protein Hmp35 (100); EF-hand calcium-binding domain-containing protein 11 (74.4); Outer membrane porin F (60.5); DUF5011 domain-containing protein (57.5); Peripla_BP_6 domain-containing protein (52.9); DUF3139 domain-containing protein (52); NodB homology domain-containing protein (47.9); LEA type 2 family protein (42.1); Two-component system, NarL family, sensor histidi n…	0	no N-terminal seuqence detected	TVAG_216170	NA	TVAG_216170	TVAG_216170	TVAG_216170
TVAG_318930	insignificant	0.29644	1.2014	E	NA	NA	May antagonize Nodal signaling and subsequent organization of axial structures during mesodermal patterning	Putative aminopeptidase (Fragment) (100); Peptidase_M28 domain-containing protein (100); Peptidase_M28 domain-containing protein (100); Peptidase_M28 domain-containing protein (100); Nicalin (100); Peptidase_M28 domain-containing protein (100); Putative aminopeptidase (Fragment) (100); Chromosome 1 SCAF14995, whole genome shotgun sequence (Fragment) (100); meckelin (100); Nicalin (100)	1	signal peptide	TVAG_318930	NA	NA	NA	NA
TVAG_291540	insignificant	0.297318	-3.75023	S	NA	NA	NA	1,4-alpha-glucan-branching enzyme 1, chloroplastic/amyloplastic-like (84.3); TWA4_scaffold00001, whole genome shotgun sequence (81.6); PASTA domain-containing protein (77.8); Glutamate racemase (Fragment) (77.2); membrane protein insertase YidC (76.1); SHOCT domain-containing protein (72.6); Sortilin-Vps10 domain-containing protein (71.9); DUF4064 domain-containing protein (67.6); Fibronectin typ…	1	no N-terminal seuqence detected	NA	NA	NA	NA	NA
TVAG_020070	insignificant	0.297373	-1.32643	S	NA	NA	NA	PLD phosphodiesterase domain-containing protein (96); Phospholipase (93.4); PLD phosphodiesterase domain-containing protein (93.2); PLDc_2 domain-containing protein (91.1); Phospholipase D/transphosphatidylase (90.7); Phospholipase D/Transphosphatidylase (89.9); PLD phosphodiesterase domain-containing protein (89.7); Choline phosphatase (88.6); Phospholipase D/Transphosphatidylase (87.9); SMI1/KN…	0	signal peptide	NA	NA	NA	NA	NA
TVAG_290120	insignificant	0.299019	1.28906	S	NA	NA	NA	Putative Mannan endo-1,4-beta-mannosidase 2 (71.1); myelin-oligodendrocyte glycoprotein-like (68.8); SDR family oxidoreductase (Fragment) (62.2); Lysophospholipase, alpha-beta hydrolase superfamily (59.6); photosynthetic NDH subunit of lumenal location 5, chloroplastic-like (55.8); Carboxypeptidase regulatory-like domain-containing protein (51.3); Neuroglian (Fragment) (44.5); PPC domain-containi…	0	signal peptide	NA	NA	TVAG_290120	TVAG_290120	TVAG_290120
TVAG_145340	insignificant	0.300385	1.16694	G	NA	Melibiase_2 (Family) ; Melibiase_C (Domain)	alpha-galactosidase	Alpha-galactosidase (100); Alpha-galactosidase (100); Alpha-galactosidase (100); Alpha-galactosidase (100); Alpha-galactosidase (Fragment) (100); Alpha-galactosidase (100); Alpha-galactosidase (100); Alpha-galactosidase (100); carbohydrate-binding protein (100); Alpha-galactosidase (100)	0	no N-terminal seuqence detected	TVAG_145340	NA	NA	NA	NA
TVAG_281590	insignificant	0.300506	-3.04527	S	NA	NA	NA	Internalin-J (10.9); BspA family leucine-rich repeat surface protein (4.4); Internalin-J (3); Internalin-J (3); Internalin-J (3); Thymidylate synthase thyX (2.8); Beta-lactamase (2.4); SHOCT domain-containing protein (2.4); Protein phosphatase 2C (2.3); Secreted protein (2.2)	0	no N-terminal seuqence detected	NA	NA	NA	NA	TVAG_281590
TVAG_259400	insignificant	0.300818	-7.6307	S	NA	NA	NA	Putative g protein-coupled seven transmembrane receptor (100); Lung seven transmembrane receptorlike [Tribolium castaneum] (100); Protein GPR107 (100); protein GPR108-like (100); Putative g protein-coupled seven transmembrane receptor (Fragment) (100); Protein gpr107-like (100); Protein GPR107 (Fragment) (100); Lung seven transmembrane receptor (100); zf-RVT domain-containing protein (100); Seven…	7	no N-terminal seuqence detected	TVAG_259400	NA	NA	NA	NA
TVAG_108200	insignificant	0.301017	-3.78339	T	NA	PBD (Domain) ; Pkinase (Domain)	hippo signaling	Serine/threonine-protein kinase Nek8 (100); M3K2 (Fragment) (100); Protein kinase domain-containing protein (Fragment) (100); Putative calcium-dependent protein kinase (100); Protein kinase domain-containing protein (100); STE/STE20/MST protein kinase (100); Protein kinase domain-containing protein (Fragment) (100); Pkinase-domain-containing protein (100); Protein kinase domain-containing protein…	1	no N-terminal seuqence detected	NA	NA	NA	NA	NA
TVAG_024980	insignificant	0.301307	-1.10683	O	NA	UFD1 (Family)	ER-associated misfolded protein catabolic process	Host ubiquitin fusion degradation (100); Putative ubiquitin fusion degradation protein 1 (100); Putative ubiquitin fusion-degradation protein (Fragment) (100); Putative ubiquitin fusion-degradation protein (Fragment) (100); Ubiquitin fusion degradation protein 1-like protein (100); ubiquitin recognition factor in ER-associated degradation protein 1-like (100); Ubiquitin fusion degradation protein…	0	no N-terminal seuqence detected	NA	NA	NA	NA	TVAG_024980
TVAG_148900	insignificant	0.301597	1.55003	S	NA	NA	NA	GABA-A receptor epsilon, putative (98.3); C2 domain-containing protein (96.4); XYPPX repeat family protein (95.8); Omega gliadin, putative (95.8); Circumsporozoite protein (94.5); C2 domain containing protein (92.4); C2 domain containing protein (90.1); C2 domain-containing protein (90.1); C2 domain-containing protein (Fragment) (87.2); Ig-like domain repeat protein (86.2)	0	no N-terminal seuqence detected	NA	NA	NA	NA	TVAG_148900
TVAG_041990	insignificant	0.30163	-1.06075	T	NA	C2 (Domain)	endoplasmic reticulum-plasma membrane tethering	XYPPX repeat family protein (100); C2 domain containing protein (100); C2 domain-containing protein (100); C2 domain-containing protein (99.9); C2 domain-containing protein (99.9); C2 domain-containing protein (99.9); Predicted Ca2-dependent phospholipid-binding protein (99.9); Annexin VII (99.9); XYPPX repeat family protein (99.9); Annexin VII (99.9)	0	no N-terminal seuqence detected	NA	NA	NA	TVAG_041990	TVAG_041990
TVAG_160010	insignificant	0.303443	1.20616	O	NA	Peptidase_M8 (Family)	regulation of choline O-acetyltransferase activity	Leishmanolysin-like peptidase (100); Leishmanolysin-like peptidase (100); GP63-like (100); Leishmanolysin-like peptidase (100); Leishmanolysin-like peptidase (100); Leishmanolysin-like peptidase (Fragment) (100); GP63-like (100); Leishmanolysin-like peptidase (100); Leishmanolysin-like peptidase (100); Leishmanolysin-like peptidase (100)	1	signal peptide	TVAG_160010	NA	NA	NA	NA
TVAG_437950	insignificant	0.305438	-1.121	S	NA	NA	NA	Beta_helix domain-containing protein (99.8); Polymorphic outer membrane protein, putative (98.7); Beta_helix domain-containing protein (98); Adhesin-like protein with cysteine protease domain (97.6); Beta_helix domain-containing protein (97.5); Pept_C1 domain-containing protein (97.4); Beta_helix domain-containing protein (97.4); Pept_C1 domain-containing protein (Fragment) (97.3); Probable pecta…	1	no N-terminal seuqence detected	NA	NA	NA	NA	NA
TVAG_221660	insignificant	0.305988	-1.29412	I	NA	Acyltransferase (Family)	1-alkylglycerophosphocholine O-acetyltransferase activity	Acyltransferase family protein (100); Acyltransferase family protein (100); 1-acyl-sn-glycerol-3-phosphate acyltransferase (100); 1-acyl-sn-glycerol-3-phosphate acyltransferase (100); 1-acyl-sn-glycerol-3-phosphate acyltransferase (100); 1-acyl-sn-glycerol-3-phosphate acyltransferase (100); Lysophosphatidic acid acyltransferase (100); 1-acyl-sn-glycerol-3-phosphate acyltransferase (100); 1-acyl-s…	1	no N-terminal seuqence detected	NA	NA	NA	NA	NA
TVAG_076890	insignificant	0.309153	-1.15811	O	NA	UQ_con (Domain)	histone ubiquitination	BnaA03g11080D protein (100); UBC core domain-containing protein (100); E2 ubiquitin-conjugating protein UBC5 (100); Ubiquitin-conjugating enzyme E2 D3-like protein (100); E2 ubiquitin-conjugating protein UBC5 (100); Ubiquitin-conjugating enzyme E2 E3 (100); Ubiquitin carrier protein (100); Ubiquitin-conjugating enzyme E2 D2 (100); Ubiquitin-conjugating enzyme E2 28 (Fragment) (100); UBC core doma…	0	no N-terminal seuqence detected	NA	NA	NA	NA	TVAG_076890
TVAG_057110	insignificant	0.311131	-1.19036	O	NA	Abhydrolase_1 (Domain)	acylglycerol lipase activity	Putative hydrolase (100); Putative hydrolase of the alpha/beta-hydrolase fold (100); Alpha/beta hydrolase (100); Putative alpha/beta hydrolase 1 (100); Embryogenesis-associated protein EMB8 (100); Hydrolase of the alpha/beta-hydrolase fold (100); Alpha/beta hydrolase (Fragment) (100); Hydrolase, alpha/beta fold family (100); Alpha/beta hydrolase (100); Hydrolase_4 domain-containing protein (100)	0	signal peptide	NA	NA	NA	NA	NA
TVAG_302800	insignificant	0.313168	1.09539	S	NA	NA	NA	Exocyst complex subunit 1 (97.3); Exocyst protein (96.7); Putative exocyst protein sec3 (96.6); Lipoyl(octanoyl) transferase (Fragment) (86.6); Exocyst complex subunit 1 (84.6); Sec3_C domain-containing protein (Fragment) (83); Sec3_C domain-containing protein (80.2); Sec3-PIP2_bind domain-containing protein (75.5); Sec3_C domain-containing protein (62.1); Sec3-PIP2_bind domain-containing protein…	0	no N-terminal seuqence detected	NA	NA	NA	NA	NA
TVAG_369910	insignificant	0.315814	-1.06341	Z	NA	FERM_M (Domain)	It is involved in the biological process described with cytoskeletal anchoring at plasma membrane	FERM domain-containing protein (100); FERM domain-containing protein (100); FERM domain-containing protein (100); FERM domain-containing protein (100); FERM domain-containing protein (100); FERM domain-containing protein (100); FERM domain-containing protein (100); Talin-1 (Fragment) (100); Talin-1 (100); FERM domain-containing protein (100)	0	no N-terminal seuqence detected	NA	NA	NA	NA	TVAG_369910
TVAG_395470	insignificant	0.315923	3.20467	J	NA	Ribosomal_L18 (Family)	ribosomal protein	Ribosomal_L18e/L15P domain-containing protein (100); 60S ribosomal protein L18 (100); 60S ribosomal protein L18 (100); 60S ribosomal protein L18, putative (100); Ribosomal_L18e/L15P domain-containing protein (100); 60S ribosomal protein L18 (100); 60S ribosomal L18-2-like protein (100); 60S ribosomal protein L18-A (100); Eukaryotic ribosomal protein L18 (100); Ribosomal_L18e/L15P domain-containin…	0	no N-terminal seuqence detected	NA	NA	NA	NA	TVAG_395470
TVAG_291620	insignificant	0.317787	-1.24085	O	NA	DnaJ (Domain)	positive regulation of translation initiation in response to endoplasmic reticulum stress	Tetratricopeptide (100); Putative tetratricopeptide repeat protein 2 (100); DnaJ domain-containing protein (100); DnaJ domain containing protein (100); Peptidase C14 caspase catalytic subunit p20 (100); TPR-like protein (100); TPR domain protein, putative component of TonB system (100); TPR_REGION domain-containing protein (100); Putative tetratricopeptide repeat protein 2 (Fragment) (100); TPR d…	0	signal peptide	NA	NA	NA	NA	NA
TVAG_045730	insignificant	0.31781	4.69667	S	NA	NA	NA	RGS domain-containing protein (99.1); MOR2-PAG1_N domain-containing protein (99.1); Ira2p (91.5); Nmd2p (Fragment) (91.4); MOR2-PAG1_C domain-containing protein (90.3); Morphogenesis protein Mor2 (51); ARM repeat-containing protein (49.4); Ribulose-phosphate 3-epimerase (33.5); MOR2-PAG1_C domain-containing protein (33.2); CLASP_N domain-containing protein (29.2)	0	no N-terminal seuqence detected	NA	NA	NA	NA	NA
TVAG_104540	insignificant	0.318004	2.56488	S	NA	NA	NA	zf-TFIIB domain-containing protein (67.5); HMG box protein (62.5); DUF2062 domain-containing protein (62.5); protein elav-like (62.3); DUF1534 domain-containing protein (57.1); protein spinster homolog 3-like (54.3); Relaxase (Fragment) (52.7); Putative golgi transport complex subunit (Fragment) (50.2); BAHD acyltransferase (50.1); Putative secreted protein (48.2)	0	no N-terminal seuqence detected	NA	NA	NA	NA	NA
TVAG_485880	insignificant	0.318306	-1.29998	O	NA	Peptidase_C1 (Domain)	cysteine-type peptidase activity	Putative midgut cysteine proteinase ixodes scapularis midgut cysteine proteinase (100); Pept_C1 domain-containing protein (100); Digestive cysteine proteinase 1 (Fragment) (100); Counting factor associated protein D (100); Putative digestive cysteine proteinase 1-like (100); Putative C1A cysteine protease (100); Digestive cysteine ase 2-like protein (100); CLUMA_CG019090, isoform A (Fragment) (10…	0	signal peptide	TVAG_485880	NA	NA	NA	TVAG_485880
TVAG_142440	insignificant	0.318359	-3.49928	J	NA	Ribosomal_S5 (Domain) ; Ribosomal_S5_C (Domain)	structural constituent of ribosome	40S ribosomal protein S2 (100); 40S ribosomal protein S2 (Fragment) (100); S5 DRBM domain-containing protein (100); 40S ribosomal protein S2 (Fragment) (100); 40S ribosomal protein S2 (100); S5 DRBM domain-containing protein (100); Putative 40S ribosomal protein S2 (100); 40S ribosomal protein S2 (100); 40S ribosomal protein S2 (100); 40S ribosomal protein S2 (100)	0	no N-terminal seuqence detected	NA	NA	NA	TVAG_142440, TVAG_162680, TVAG_198100, TVAG_359120, TVAG_483090	NA
TVAG_022230	insignificant	0.318363	-1.22668	M	NA	Thioredoxin_13 (Domain) ; Thioredoxin_14 (Domain) ; UDP-g_GGTase (Domain) ; Glyco_transf_24 (Domain)	UDP-glucose:glycoprotein glucosyltransferase activity	Putative udp-glucose:glycoprotein glucosyltransferase (Fragment) (100); UDP-glucose:Glycoprotein Glucosyltransferase (100); UDP-glucose:glycoprotein glucosyltransferase (Fragment) (100); UDP-glucose:glycoprotein glucosyltransferase 1 (Fragment) (100); UDP-glucose:glycoprotein glucosyltransferase 2-like protein (Fragment) (100); UDP-glucose:glycoprotein glucosyltransferase (Fragment) (100); UDP-gl…	0	signal peptide	NA	NA	NA	NA	NA
TVAG_434540	insignificant	0.31844	-1.21426	S	NA	RabGAP-TBC (Family)	regulation of vesicle fusion	TBC domain containing protein (100); Rab-GAP TBC domain-containing protein (100); Rab-GAP TBC domain-containing protein (100); TBC1 domain family member 10B (100); Rab-like GTPase activating protein (100); Rab-GAP TBC domain-containing protein (100); Putative ubiquitin carboxyl-terminal hydrolase 6 (100); Rab-GAP TBC domain-containing protein (100); Rab-GAP TBC domain-containing protein (100); Ra…	0	no N-terminal seuqence detected	NA	NA	NA	NA	NA
TVAG_308200	insignificant	0.319333	2.88779	S	NA	NUDIX (Domain)	NUDIX domain	NUDIX hydrolase (100); NUDIX domain protein (100); NUDIX hydrolase (100); NUDIX hydrolase (100); NUDIX hydrolase (100); Nudix hydrolase domain-containing protein (100); Nudix hydrolase domain-containing protein (99.9); NTP pyrophosphohydrolase (99.9); NUDIX hydrolase (99.9); 8-oxo-dGTP pyrophosphatase MutT, NUDIX family (99.9)	0	no N-terminal seuqence detected	NA	NA	NA	NA	TVAG_308200
TVAG_528820	insignificant	0.324095	-1.31095	T	NA	NA	lipid binding	Polymorphic outer membrane protein, putative (100); Polymorphic repeat outer membrane protein, putative (Fragment) (100); Polymorphic outer membrane protein, putative (100); Polymorphic outer membrane protein, putative (100); Polymorphic outer membrane protein, putative (100); Polymorphic outer membrane protein, putative (100); Polymorphic outer membrane protein, putative (100); Polymorphic repea…	1	signal peptide	NA	NA	TVAG_528820	NA	NA
TVAG_434630	insignificant	0.324547	1.46365	S	NA	NA	NA	UV excision repair protein RAD23 (100); Ubiquitin receptor RAD23 (100); Ubiquitin receptor RAD23 (100); Ubiquitin receptor RAD23 (100); UV excision repair protein RAD23 (100); UV excision repair protein RAD23 (100); UV excision repair protein RAD23 (100); UV excision repair protein RAD23 (100); UV excision repair protein RAD23 (100); Ubiquitin receptor RAD23c (100)	0	no N-terminal seuqence detected	NA	NA	NA	NA	TVAG_434630
TVAG_227140	insignificant	0.324735	-1.27167	I	NA	Ank_2 (Repeat) ; Ank_2 (Repeat) ; Ank_2 (Repeat) ; Ank_4 (Repeat)	protein ubiquitination	Ankyrin repeat (100); Ankyrin repeat (100); Ankyrin repeat (100); ANK_REP_REGION domain-containing protein (100); ANK_REP_REGION domain-containing protein (100); Serine/threonine-protein phosphatase 6 regulatory ankyrin repeat subunit B (100); ANK_REP_REGION domain-containing protein (100); ANK_REP_REGION domain-containing protein (100); Serine/threonine-protein phosphatase 6 regulatory ankyrin r…	0	no N-terminal seuqence detected	NA	NA	NA	NA	NA
TVAG_460570	insignificant	0.324916	-1.59837	S	NA	DUF5765 (Family)	-	Membrane protein (100); Putative membrane protein (100); Predicted protein (100); Putative membrane protein (99.5); Putative membrane protein (99.5); SprT-like domain-containing protein (99.1); GMC oxidoreductase (97.8); Membrane protein (97.3); Putative membrane protein (96.1); Sec-independent protein translocase protein TatC (95.9)	6	no N-terminal seuqence detected	NA	NA	NA	NA	NA
TVAG_204680	insignificant	0.325555	-1.56134	T	NA	Arf (Domain)	GTP binding	Putative calcium-dependent protein kinase (100); Calcium/calmodulin-dependent protein kinase type 1 (100); Protein kinase domain-containing protein (100); Calcium/calmodulin-dependent protein kinase (100); Non-specific serine/threonine protein kinase (100); Serine/threonine-protein kinase Nek8 (100); CBL-interacting protein kinase 18 (100); Protein kinase domain-containing protein (100); CAMK fam…	0	no N-terminal seuqence detected	NA	NA	NA	NA	TVAG_204680
TVAG_163490	insignificant	0.326245	-7.47876	S	NA	NA	NA	[weak similarity to] Uncharacterized conserved protein UCP028770 (83.1); Ankyrin repeat-containing domain (72.4); CB5.09G0003480 (Fragment) (70.9); Bgt-4467 (Fragment) (69); Cell division protein ZapA (65.9); PrsW family intramembrane metalloprotease (65.5); efflux RND transporter permease subunit (63.5); DUF2970 domain-containing protein (63.1); Cell surface protein (62); Spore coat protein (57)	1	no N-terminal seuqence detected	NA	NA	NA	TVAG_163490	TVAG_163490
TVAG_172480	insignificant	0.326587	1.06644	S	NA	SH3_1 (Domain)	peptidyl-tyrosine autophosphorylation	Variant SH3 domain containing protein (100); SH3 domain-containing protein (100); BAR domain-containing protein (100); Bar adaptor protein (100); BAR domain protein (100); F-BAR domain-containing protein (100); Reduced viability upon starvation protein 167 (100); AGAP010676-PA-like protein (100); BAR-domain-containing protein (100); Putative sh3 domain-containing protein (100)	0	no N-terminal seuqence detected	NA	NA	NA	TVAG_172480	TVAG_172480
TVAG_204390	insignificant	0.326593	1.47363	O	NA	Thioredoxin (Domain)	cell redox homeostasis	Thioredoxin (100); Thioredoxin (100); Thioredoxin (100); Thioredoxin (100); Thioredoxin (100); Thioredoxin (100); Thioredoxin (100); Thioredoxin (100); Thioredoxin (100); Thioredoxin (100)	0	no N-terminal seuqence detected	NA	NA	NA	NA	TVAG_204390
TVAG_294860	insignificant	0.326666	-1.75007	T	NA	PK_Tyr_Ser-Thr (Domain)	protein kinase activity	TKL family protein kinase (100); TKL family protein kinase (100); TKL family protein kinase (100); TKL family protein kinase (100); TKL family protein kinase (100); TKL family protein kinase (100); TKL family protein kinase (100); TKL family protein kinase (100); TKL family protein kinase (100); Protein kinase domain-containing protein (100)	0	no N-terminal seuqence detected	NA	NA	NA	NA	NA
TVAG_094600	insignificant	0.32691	-1.19468	T	NA	RGS (Domain)	termination of G-protein coupled receptor signaling pathway	RGS domain-containing protein (100); Regulator of G protein (100); RGS domain-containing protein (100); Regulator of G protein signaling superfamily (100); Regulator of G-protein signaling 12 (100); RGS domain-containing protein (100); RGS domain-containing protein (100); RGS domain-containing protein (100); RGS domain-containing protein (100); RGS domain-containing protein (100)	7	no N-terminal seuqence detected	NA	NA	TVAG_094600	NA	NA
TVAG_287560	insignificant	0.327524	3.28743	S	NA	Vps39_2 (Domain)	notochord cell vacuolation	Pep3/Vps18/deep orange family protein (100); Pep3_Vps18 domain-containing protein (100); Putative vacuolar sorting protein (Fragment) (100); Vacuolar protein sorting-associated protein 18 homolog (100); Pep3_Vps18 domain-containing protein (Fragment) (100); Vacuolar protein sorting-associated protein 18 homolog (100); Pep3_Vps18 domain-containing protein (100); Vacuolar protein sorting protein Di…	0	no N-terminal seuqence detected	NA	NA	NA	NA	NA
TVAG_476140	insignificant	0.327853	1.06565	O	NA	FKBP_C (Domain)	Peptidyl-prolyl cis-trans isomerase	Peptidyl-prolyl cis-trans isomerase (100); Peptidyl-prolyl cis-trans isomerase (100); Peptidyl-prolyl cis-trans isomerase (100); Peptidyl-prolyl cis-trans isomerase (100); Peptidyl-prolyl cis-trans isomerase (100); Peptidyl-prolyl cis-trans isomerase (100); Peptidyl-prolyl cis-trans isomerase (100); Peptidyl-prolyl cis-trans isomerase (100); Peptidyl-prolyl cis-trans isomerase (100); Peptidyl-pro…	0	no N-terminal seuqence detected	TVAG_476140	NA	NA	TVAG_476140	TVAG_476140
TVAG_083250	insignificant	0.328066	-1.27702	S	NA	NA	NA	ATPase (98.6); Predicted protein (98.5); Mitochondrial escape protein 2 (97.9); ATP-binding protein (97.8); HTH luxR-type domain-containing protein (97.5); AAA domain-containing protein (97.4); AAA domain-containing protein (97.3); ATPase_2 domain-containing protein (97); Mitochondrial escape protein 2 (96.6); AAA domain-containing protein (96.5)	1	no N-terminal seuqence detected	TVAG_083250	NA	NA	NA	NA
TVAG_412640	insignificant	0.328394	-1.27841	S	NA	NA	NA	Putative integral membrane protein (85.7); Cell division protein FtsW (79.2); Non-specific serine/threonine protein kinase (46.7); DUF4064 domain-containing protein (37.9); Protein SON (33.5); Beta-3 adrenergic receptor (33); Protein CAJ1 (28.4); RBM33 protein (Fragment) (27.4); Peptidase_M23 domain-containing protein (26.4); Corepressor interacting with RBPJ 1 (Fragment) (24.5)	12	no N-terminal seuqence detected	NA	NA	TVAG_412640	TVAG_412640	NA
TVAG_128690	insignificant	0.328733	-4.02686	U	NA	UEV (Domain)	UEV domain	UEV domain-containing protein (100); UEV domain-containing protein (100); Tumor susceptibility 101 protein (100); Tumor susceptibility 101 protein (Fragment) (100); UEV and Vps23 core domain containing protein (100); Tumor susceptibility gene 101 protein (Fragment) (100); UEV domain-containing protein (100); ESCRT-I complex subunit TSG101 (100); UEV domain-containing protein (100); Tumor suscepti…	0	no N-terminal seuqence detected	NA	NA	NA	NA	NA
TVAG_186390	insignificant	0.329782	-1.11266	T	NA	Guanylate_cyc (Domain)	guanylate cyclase activity	Adenylate and Guanylate cyclase catalytic domain containing protein (100); Adenylate and Guanylate cyclase catalytic domain containing protein (100); Adenylate and Guanylate cyclase catalytic domain containing protein (100); Adenylate and Guanylate cyclase catalytic domain containing protein (100); Adenylate and Guanylate cyclase catalytic domain containing protein (100); Adenylate and Guanylate …	11	no N-terminal seuqence detected	NA	NA	TVAG_186390	TVAG_186390	TVAG_186390
TVAG_432040	insignificant	0.330888	-1.13232	S	NA	Peptidase_S28 (Domain) ; Peptidase_S28 (Domain)	serine-type peptidase activity	Putative prolylcarboxypeptidase (100); Putative serine protease K12H4.7 (100); Thymus-specific serine protease (100); Lysosomal Pro-X carboxypeptidase-like protein (100); Serine carboxypeptidase S28 (100); Putative prolylcarboxypeptidase (100); Lysosomal pro-x carboxypeptidase (100); Putative prolylcarboxypeptidase (100); Serine carboxypeptidase s28 family protein (100); Putative serine protease …	0	no N-terminal seuqence detected	TVAG_432040	NA	NA	TVAG_432040	NA
TVAG_276130	insignificant	0.33099	-1.11557	S	NA	NA	modification-dependent protein catabolic process	MPN domain-containing protein (100); MPN domain-containing protein (100); Ubiquitin-like domain-containing protein (100); Nuclear pore localization protein NPL4 (100); Peroxidase (100); Uridine kinase (100); Ubiquitin-related domain (100); NPL4 domain-containing protein (100); NDK domain-containing protein (100); NPL4 family protein (100)	0	no N-terminal seuqence detected	NA	NA	NA	NA	NA
TVAG_090100	insignificant	0.331349	1.06705	O	NA	Inhibitor_I29 (Domain) ; Peptidase_C1 (Domain)	cysteine-type peptidase activity	Putative cathepsin l-like cysteine proteinase b (100); Peptidase C1 domain containing protein (100); Senescence-associated gene 12 (100); Cysteine proteinase 2 (100); Cathepsin S (Fragment) (100); CTS7 (100); Cathepsin L (Fragment) (100); Cathepsin L1-like (100); BnaC08g19510D protein (100); Cathepsin L-like protease (100)	0	no N-terminal seuqence detected	TVAG_090100	NA	NA	TVAG_090100	TVAG_090100
TVAG_282980	insignificant	0.331878	-4.55438	P	NA	E1-E2_ATPase (Family) ; Cation_ATPase (Family) ; PhoLip_ATPase_C (Family)	phospholipid-translocating ATPase activity	Phospholipid-transporting ATPase (100); Phospholipid-transporting ATPase (100); Phospholipid-transporting ATPase (100); Phospholipid-transporting ATPase (100); Phospholipid-transporting ATPase (100); Phospholipid-transporting ATPase (100); Phospholipid-transporting ATPase (100); P-type phospholipid transporter (100); Phospholipid-transporting ATPase (100); P-type phospholipid transporter (100)	8	no N-terminal seuqence detected	NA	NA	NA	NA	NA
TVAG_075770	insignificant	0.332169	-1.19146	S	NA	NA	NA	carcinoembryonic antigen-related cell adhesion molecule 5-like isoform X1 (89.6); carcinoembryonic antigen-related cell adhesion molecule 5-like (87.4); GPI-anchored cell wall protein Pst1 (79.1); extracellular matrix protein A-like isoform X2 (78.2); EGF-like domain-containing protein (76.3); Peptidase A1 domain-containing protein (75.7); EF-hand domain-containing protein (73.3); Ig-like domain-…	1	signal peptide	NA	NA	TVAG_075770	NA	NA
TVAG_030810	insignificant	0.333149	-4.18591	O	NA	HATPase_c_3 (Domain) ; HSP90 (Family)	unfolded protein binding	HATPase_c domain-containing protein (100); HATPase_c domain-containing protein (100); Putative heat shock protein hsp 90-alpha isoform 1 (Fragment) (100); Chaperone protein HtpG (100); Chaperone protein HtpG (100); Heat shock protein 83 (100); Chaperone protein HtpG (100); Chaperone protein HtpG (100); HATPase_c domain-containing protein (Fragment) (100); Endoplasmin domain-containing protein (10…	0	no N-terminal seuqence detected	TVAG_030810	NA	NA	NA	NA
TVAG_150040	insignificant	0.333259	3.26047	Y	NA	NA	mRNA transport	Nuclear pore membrane glycoprotein (100); Nuclear pore membrane glycoprotein 210 (Fragment) (100); BIG2 domain-containing protein (Fragment) (100); BIG2 domain-containing protein (100); Nuclear pore membrane glycoprotein 210-like (100); Nuclear pore membrane glycoprotein 210-like (Fragment) (100); Nuclear pore membrane glycoprotein 210 (100); Nuclear pore membrane glycoprotein 210 (Fragment) (100…	1	no N-terminal seuqence detected	NA	NA	NA	NA	TVAG_150040
TVAG_297260	insignificant	0.33409	-3.93789	J	NA	UQ_con (Domain)	protein polyubiquitination	BnaA03g11080D protein (100); UBC core domain-containing protein (100); Ubiquitin-conjugating enzyme E2 D1 (100); E2 ubiquitin-conjugating protein UBC5 (100); Ubiquitin-conjugating enzyme E2-17 kDa (100); Ubiquitin-conjugating enzyme E2 E3 (100); Ubiquitin-conjugating enzyme E2 D2 (100); Ubiquitin-conjugating enzyme E2 D3-like protein (100); E2 ubiquitin-conjugating protein UBC5 (100); UBC core do…	0	no N-terminal seuqence detected	NA	NA	NA	NA	TVAG_297260
TVAG_118790	insignificant	0.334944	-1.25973	Z	NA	DOCK-C2 (Domain) ; DHR-2 (Repeat)	memory T cell proliferation	Dedicator of cytokinesis protein 7 (100); AGAP010192-PA-like protein (100); Dedicator of cytokinesis protein 10 (100); Dedicator of cytokinesis protein 7 (Fragment) (100); LD20667p (100); Dedicator of cytokinesis 7-like isoform X2 (100); Putative ph domain-containing protein (100); Dedicator of cytokinesis protein 11 (Fragment) (100); Dedicator of cytokinesis protein 11 (Fragment) (100); Dedicato…	0	no N-terminal seuqence detected	NA	NA	NA	NA	NA
TVAG_582370	insignificant	0.335252	2.69181	S	NA	NA	NA	Surface protein, putative (100); UBX domain-containing protein (100); UBX domain-containing protein (100); UBX domain-containing protein (99.9); UBX domain-containing protein (99.4); UBX domain-containing protein (99.1); Putative regulator of the ubiquitin pathway (99); UBX domain-containing protein (98.9); Putative fas associated factor family member 2 (Fragment) (98.8); UBX domain-containing pr…	0	no N-terminal seuqence detected	NA	NA	NA	NA	TVAG_582370
TVAG_211380	insignificant	0.335449	-3.9294	T	NA	CDC50 (Family)	aminophospholipid transmembrane transporter activity	LEM3 family/CDC50 family protein (100); ALA-interacting subunit (100); ALA-interacting subunit (100); Extracellular metalloprotease (100); ALA-interacting subunit (100); Cell cycle control protein 50A (100); Lem3 cdc50 family protein (100); LEM3 (Ligand-effect modulator 3) family / CDC50 family protein (100); ALA-interacting subunit (100); ALA-interacting subunit (100)	2	no N-terminal seuqence detected	NA	NA	NA	NA	NA
TVAG_192900	insignificant	0.336373	-2.85942	S	NA	NA	NA	Putative phospholipase d3 (96.3); Choline phosphatase (96.1); Virion envelope protein (95.6); Nuclease NucT (95.3); Phospholipase d3 (94.9); Phospholipase D/nuclease (94.7); PLD phosphodiesterase domain-containing protein (94.5); Phospholipase D/transphosphatidylase (94.5); PLD phosphodiesterase domain-containing protein (94); Phosphatidylserine/phosphatidylglycerophosphate/ cardiolipin synthase …	0	signal peptide	NA	NA	NA	NA	NA
TVAG_440820	insignificant	0.336823	4.62844	K	NA	NAC (Family) ; HYPK_UBA (Domain)	protein transport	NAC-A/B domain-containing protein (100); NAC-A/B domain-containing protein (100); NAC-A/B domain-containing protein (100); Putative transcription factor (100); NAC-A/B domain-containing protein (Fragment) (100); Nascent polypeptide-associated complex subunit alpha (100); Nascent polypeptide-associated complex subunit alpha, muscle-specific form (100); NAC-A/B domain-containing protein (100); NAC-…	0	no N-terminal seuqence detected	TVAG_440820	NA	NA	NA	TVAG_440820
TVAG_027820	insignificant	0.338726	-4.89871	G	NA	NA	NA	Glucosidase 2 subunit beta (100); Glucosidase 2 subunit beta (100); Glucosidase 2 subunit beta (100); Glucosidase 2 subunit beta (100); EF-hand domain-containing protein (100); Glucosidase 2 subunit beta (100); Glucosidase 2 subunit beta (Fragment) (100); Glucosidase 2 subunit beta (100); Glucosidase 2 subunit beta-like (100); Glucosidase 2 subunit beta (100)	0	no N-terminal seuqence detected	NA	NA	NA	NA	NA
TVAG_123550	insignificant	0.339374	2.43205	S	NA	MMR_HSR1 (Family) ; MMR_HSR1_Xtn (Family) ; TGS (Domain)	GTP binding	Developmentally regulated GTP-binding protein (100); Rbg2p (100); OBG-type G domain-containing protein (100); TGS domain-containing protein (100); GTP-binding protein 1 (100); GTP-binding protein RBG1/RBG2 (100); OBG-type G domain-containing protein (100); OBG-type G domain-containing protein (100); Ribosome-binding ATPase YchF (100); OBG-type G domain-containing protein (100)	0	no N-terminal seuqence detected	NA	NA	NA	NA	NA
TVAG_457060	insignificant	0.339548	-1.09799	U	NA	Drf_GBD (Repeat) ; FH2 (Family)	actin binding	Putative rho gtpase effector bni1 (100); Diaphanous-related formin (100); Diaphanous-like protein (100); Protein diaphanous 3 (Fragment) (100); Disheveled-associated activator of morphogenesis 2 (100); Diaphanous (100); Actin-binding FH2 (Fragment) (100); Diaphanous-related formin 3 (100); inverted formin-2-like isoform X1 (100); Putative inverted formin-2-like isoform 5 (100)	0	no N-terminal seuqence detected	NA	NA	NA	TVAG_457060	TVAG_457060
TVAG_262370	insignificant	0.339862	-1.22576	F	NA	NA	ribosylnicotinamide kinase activity	Uridine kinase (100); Uridine kinase (100); Phosphoribulokinase / Uridine kinase family protein (100); Uridine kinase (Fragment) (100); Uridine kinase (100); Uridine kinase (100); Uridine kinase (100); Uridine kinase (100); Uridine kinase (100); Uridine kinase (100)	0	no N-terminal seuqence detected	NA	NA	NA	NA	TVAG_262370
TVAG_005750	insignificant	0.340258	-1.30885	H	NA	Choline_transpo (Family)	choline transmembrane transporter activity	Solute carrier family 44 (100); Choline transporter-like protein 5 (100); Choline transporter-like protein 2 isoform 2 (100); CG11880 protein (100); CTL-like protein 1 (100); Choline transporter-like protein 2 isoform 2 (Fragment) (100); Choline transporter-like 1 (Fragment) (100); Choline transporter-like protein (100); Interleukin enhancer-binding factor 3 (Fragment) (100); Choline transporter-…	11	no N-terminal seuqence detected	NA	NA	TVAG_005750	NA	NA
TVAG_436700	insignificant	0.341759	-1.07329	G	NA	Glyco_hydro_14 (Domain)	beta-amylase	Beta-amylase (100); Beta-amylase (100); Beta-amylase (100); Beta-amylase (100); Beta-amylase (100); Beta-amylase (100); Beta-amylase (100); Beta-amylase (100); Beta-amylase (100); Beta-amylase (100)	0	no N-terminal seuqence detected	NA	NA	TVAG_436700	NA	TVAG_436700
TVAG_137770	insignificant	0.341971	-3.56436	S	NA	NA	NA	TPR-repeat-containing protein (56); Oxaloacetate decarboxylase gamma chain (50.1); Peptidoglycan-binding lysin domain protein (48.5); V-set domain containing T-cell activation inhibitor 1-like (45.6); Peptidoglycan-binding protein LysM (Fragment) (44.1); DUF5067 domain-containing protein (39.6); Oxaloacetate decarboxylase gamma chain (38.9); Major facilitator superfamily permease (36.9); Ion chan…	1	no N-terminal seuqence detected	NA	NA	NA	NA	NA
TVAG_434010	insignificant	0.342015	3.6672	S	NA	NA	NA	Peptidylprolyl isomerase (97.3); Peptidylprolyl isomerase (97.1); Peptidylprolyl isomerase (95.6); Massive surface protein MspF (95); GRIP and coiled-coil domain-containing protein 2 (95); Chromosome segregation protein SMC (Fragment) (94.7); SMC hinge domain-containing protein (Fragment) (93.4); DNA sulfur modification protein DndD (93.1); Cell end marker tea3 (92.7); Chromosome partition protei…	0	no N-terminal seuqence detected	NA	NA	NA	NA	NA
TVAG_403340	insignificant	0.342421	-1.09862	S	NA	SNAP (Repeat)	SNARE complex disassembly	Aromatic-di-Alanine repeat protein (100); Sec17p (100); TPR_REGION domain-containing protein (100); Alpha-soluble NSF attachment protein (Fragment) (100); Alpha-soluble NSF attachment protein (100); Alpha-soluble NSF attachment (100); Alpha-soluble NSF attachment protein (100); Alpha-soluble nsf attachment (100); Beta-soluble NSF attachment protein (Fragment) (100); Alpha-soluble NSF attachment p…	0	no N-terminal seuqence detected	NA	NA	NA	NA	NA
TVAG_266780	insignificant	0.343712	5.04611	I	NA	DUF3447 (Repeat) ; Pkinase (Domain)	protein ubiquitination	ANK_REP_REGION domain-containing protein (100); ANK_REP_REGION domain-containing protein (100); ANK_REP_REGION domain-containing protein (100); ANK_REP_REGION domain-containing protein (100); ANK_REP_REGION domain-containing protein (100); ANK_REP_REGION domain-containing protein (100); ANK_REP_REGION domain-containing protein (100); ANK_REP_REGION domain-containing protein (100); Uncoordinated, …	0	no N-terminal seuqence detected	NA	NA	NA	NA	NA
TVAG_351870	insignificant	0.345245	-1.43191	U	NA	SCAMP (Family)	protein transport	Secretory carrier-associated membrane protein (Fragment) (100); Secretory carrier-associated membrane protein (100); Secretory carrier-associated membrane protein (100); Secretory carrier-associated membrane protein (100); Secretory carrier-associated membrane protein (100); Secretory carrier-associated membrane protein (Fragment) (100); Secretory carrier-associated membrane protein (100); Secret…	4	no N-terminal seuqence detected	TVAG_351870	NA	NA	NA	NA
TVAG_226360	insignificant	0.347009	1.30237	J	NA	eIF-5_eIF-2B (Family) ; W2 (Repeat)	translation initiation factor activity	Domain found in IF2B/IF5 (100); Eukaryotic translation initiation factor 5 (100); Eukaryotic translation initiation factor 5 (100); Eukaryotic translation initiation factor 5 (100); W2 domain-containing protein (100); Eukaryotic translation initiation factor 5 (100); Domain found in IF2B/IF5 family protein (100); Eukaryotic translation initiation factor 5 (100); Eukaryotic translation initiation …	0	no N-terminal seuqence detected	NA	NA	NA	NA	TVAG_226360
TVAG_434420	insignificant	0.349418	1.19084	O	NA	LIM (Domain) ; LIM (Domain)	negative regulation of hippo signaling	Lim domain (100); Putative paxillin (Fragment) (100); Leupaxin (Fragment) (100); Putative paxillin (100); Paxillin (100); Putative adaptor protein enigma (100); Paxillin (100); transforming growth factor beta-1-induced transcript 1 protein isoform X4 (100); Paxillin (100); Putative four and a half lim protein 2 (100)	0	no N-terminal seuqence detected	NA	NA	NA	NA	NA
TVAG_247500	insignificant	0.349734	1.26843	U	NA	Snf7 (Family)	vacuolar transport	CYFA0S08e01354g1_1 (100); Putative vacuolar assembly/sorting protein did2 (100); SNF7 family protein (100); BnaC06g43840D protein (100); Charged multivesicular body protein 1a (100); Charged multivesicular body protein 1b (100); charged multivesicular body protein 1b-2-like isoform X1 (100); Charged multivesicular body protein 1a (Fragment) (100); Charged multivesicular body protein 1b (100); Cha…	0	no N-terminal seuqence detected	NA	NA	NA	NA	TVAG_247500
TVAG_174880	insignificant	0.350216	5.31751	T	NA	LMWPc (Domain)	non-membrane spanning protein tyrosine phosphatase activity	Protein-tyrosine phosphatase (100); LMWPc domain-containing protein (100); Protein-tyrosine-phosphatase (100); Low molecular weight protein-tyrosine-phosphatase wzb (100); Protein-tyrosine-phosphatase (100); Protein tyrosine phosphatase (100); Protein tyrosine phosphatase (100); Phosphotyrosine protein phosphatase (100); LMWPc domain-containing protein (100); Protein tyrosine phosphatase (100)	0	signal peptide	NA	NA	NA	NA	NA
TVAG_454270	insignificant	0.350358	1.28998	O	NA	HSP70 (Family)	ATP binding	Hsp70 family chaperone SSA4 (100); Hsp70-like protein (100); Chaperone protein (DnaK) (100); Hsp70-like protein (100); Heat shock 70 kDa protein 2 (100); Heat shock protein 70 (100); Heat shock protein 70 (100); Endoplasmic reticulum chaperone BiP (100); Endoplasmic reticulum chaperone BiP (100); Chaperone protein DnaK (100)	0	no N-terminal seuqence detected	NA	NA	NA	NA	TVAG_454270
TVAG_094810	insignificant	0.352255	1.183	T	NA	EF-hand_7 (Domain)	calcium ion binding	Calmodulin (100); Calmodulin (100); Calmodulin (100); Calmodulin (Fragment) (100); Calmodulin (100); Calmodulin (100); Calmodulin (100); Calmodulin (100); Calmodulin (100); Calmodulin (100)	0	no N-terminal seuqence detected	NA	NA	NA	NA	TVAG_094810
TVAG_071720	insignificant	0.352293	-1.25773	M	NA	NA	NA	Deoxyguanosinetriphosphate triphosphohydrolase (Fragment) (83.8); Triple QxxK/R motif-containing protein (83.4); Tetraspanin (75.8); Telomeric repeat-binding factor 2 (72.8); RING-type domain-containing protein (69.7); Tetraspanin (65.4); Tetratricopeptide repeat-containing protein (64.4); ABC transporter permease (Fragment) (60.8); Predicted membrane protein (59.6); Sugar transferase (Fragment) …	4	no N-terminal seuqence detected	TVAG_071720	NA	NA	NA	NA
TVAG_347840	insignificant	0.354019	2.617	S	NA	Pkinase (Domain) ; ANTH (Domain)	clathrin-coated pit assembly	AGC family protein kinase (100); Non-specific serine/threonine protein kinase (100); M3K2 (Fragment) (100); Serine/threonine-protein kinase Nek8 (100); Pkinase-domain-containing protein (100); Non-specific serine/threonine protein kinase (100); Protein kinase domain-containing protein (100); Protein kinase (100); Protein kinase domain-containing protein (Fragment) (100); Putative serine/threonine…	0	no N-terminal seuqence detected	NA	NA	NA	NA	NA
TVAG_188330	insignificant	0.354077	-1.20888	H	NA	NAD_synthase (Domain)	NAD synthase	NH(3)-dependent NAD(+) synthetase (100); NH(3)-dependent NAD(+) synthetase (100); NH(3)-dependent NAD(+) synthetase (100); NH(3)-dependent NAD(+) synthetase (100); NH(3)-dependent NAD(+) synthetase (100); NH(3)-dependent NAD(+) synthetase (100); NAD(+) synthase (glutamine-hydrolyzing) (100); NH(3)-dependent NAD(+) synthetase (100); NH(3)-dependent NAD(+) synthetase (100); NH(3)-dependent NAD(+) s…	0	no N-terminal seuqence detected	NA	NA	NA	NA	TVAG_188330
TVAG_231320	insignificant	0.354297	1.21164	S	NA	Steroid_dh (Family)	very-long-chain enoyl-CoA reductase activity	S5A_REDUCTASE domain-containing protein (100); S5A_REDUCTASE domain-containing protein (100); Very-long-chain enoyl-CoA reductase (Fragment) (100); S5A_REDUCTASE domain-containing protein (Fragment) (100); very-long-chain enoyl-CoA reductase (100); 3-oxo-5-alpha-steroid 4-dehydrogenase (100); very-long-chain enoyl-CoA reductase (100); Mediator of RNA polymerase II transcription subunit 20 (100); …	1	no N-terminal seuqence detected	NA	NA	NA	NA	NA
TVAG_227780	insignificant	0.356723	-1.11979	T	NA	NA	barbed-end actin filament uncapping	Leucine-rich repeat-containing protein 16C (100); CARMIL3 (100); Leucine-rich repeat-containing protein 16C-like protein (100); Leucine-rich repeat-containing protein 16A (100); CARMIL1 (100); Leucine-rich repeat-containing protein 16A (Fragment) (100); Leucine-rich repeat-containing protein 16C (Fragment) (100); Leucine-rich repeat-containing protein 16A (100); Leucine-rich repeat-containing pro…	0	no N-terminal seuqence detected	NA	NA	NA	TVAG_227780	NA
TVAG_344450	insignificant	0.356906	3.09819	E	NA	Aa_trans (Family)	amino acid transmembrane transporter activity	Avt2p (100); CYFA0S01e17480g1_1 (100); Transmembrane amino acid transporter (100); Amino acid transporter (100); Aa_trans domain-containing protein (100); Putative amino acid transporter ixodes scapularis amino acid transporter (Fragment) (100); Aa_trans domain-containing protein (100); Putative sodium-coupled neutral amino acid transporter 10 (Fragment) (100); Transmembrane amino acid transporte…	11	no N-terminal seuqence detected	NA	NA	NA	NA	NA
TVAG_381070	insignificant	0.359628	-3.07342	U	NA	Longin (Domain) ; Synaptobrevin (Family)	vesicle fusion with Golgi apparatus	Putative synaptobrevin/vamp-like protein sec22 (100); Protein transport protein sec22 (100); ARAD1A08800p (100); Sec22p (100); Vesicle-trafficking protein SEC22b (100); Putative synaptobrevin/vamp-like protein (100); Putative vesicle-trafficking protein SEC22b-like (100); Longin domain-containing protein (100); Synaptobrevin-domain-containing protein (100); 25.3 kDa vesicle transport protein (100)	1	no N-terminal seuqence detected	NA	NA	NA	NA	TVAG_381070
TVAG_243960	insignificant	0.360322	2.16147	S	NA	NA	NA	NADH-quinone oxidoreductase subunit A (88.8); NADH dehydrogenase I chain A (87.1); Methyl-accepting chemotaxis protein (TlpB), putative (78.9); CUB domain-containing protein (77.1); SPOR domain-containing protein (76.4); S-layer domain protein (75.7); Putative secreted protein (75); diffuse panbronchiolitis critical region protein 1 (74.3); NADH dehydrogenase I chain A (73.6); Asap3-B (Fragment) …	1	no N-terminal seuqence detected	NA	NA	TVAG_243960	NA	NA
TVAG_198370	insignificant	0.360972	1.29519	J	NA	Ribosomal_S25 (Family)	S25 ribosomal protein	40S ribosomal protein S25 (Fragment) (100); 40S ribosomal protein S25 (100); 40S ribosomal protein S25 (100); 40S ribosomal protein S25 (Fragment) (100); 40S ribosomal protein S25 (100); 40S ribosomal protein S25 (Fragment) (100); 40S ribosomal protein S25 (100); 40S ribosomal protein S25 (100); 40S ribosomal protein S25 (100); 40S ribosomal protein S25 (100)	0	no N-terminal seuqence detected	NA	NA	NA	NA	TVAG_198370
TVAG_061110	insignificant	0.36343	-1.10186	M	NA	Glyco_transf_4 (Domain) ; Glyco_trans_1_4 (Domain)	chitobiosyldiphosphodolichol beta-mannosyltransferase activity	Glycosyl transferase family 1 (100); Glycosyl transferase family 1 (100); Glycosyl transferase (100); Glycosyltransferase (100); Glycosyltransferase WecB/TagA/CpsF family protein (100); D-inositol 3-phosphate glycosyltransferase (100); Putative glycosyltransferase (100); Glycosyl transferase, group 1 (100); Glycosyl transferase group 1 (100); Glycosyl transferase GT4 family (100)	1	no N-terminal seuqence detected	TVAG_061110	NA	NA	NA	NA
TVAG_467860	insignificant	0.366304	3.01523	O	NA	UQ_con (Domain)	ubiquitin conjugating enzyme activity	ubiquitin-conjugating enzyme E2 Q1 (100); UBC core domain-containing protein (100); Ubiquitin-conjugating enzyme family protein (100); UBC core domain-containing protein (100); Ubiquitin-conjugating enzyme UBE2Q (100); UBC core domain-containing protein (100); Putative acid-amino acid ligase (100); UBC core domain-containing protein (100); ubiquitin-conjugating enzyme E2 Q2 isoform X10 (100); Ubi…	0	no N-terminal seuqence detected	NA	NA	NA	NA	TVAG_467860
TVAG_092490	insignificant	0.36666	-1.28311	O	NA	HSP70 (Family)	ATP binding	Heat shock 70 kDa protein cognate 4 (100); Endoplasmic reticulum chaperone BiP (100); Hsp70-like protein (100); Hsp70-like protein (100); Heat shock protein cognate 4 (100); Putative heat shock protein (Fragment) (100); Protein kinase domain-containing protein (100); Heat shock 70 kDa protein cognate 2 (100); Chaperone protein (DnaK) (100); Heat shock protein 70 (100)	0	no N-terminal seuqence detected	NA	NA	TVAG_092490	TVAG_092490	TVAG_092490
TVAG_109900	insignificant	0.36672	-2.77712	M	NA	NA	NA	ER membrane protein complex subunit 3 (96.4); Calcium load-activated calcium channel (89.7); ER membrane protein complex subunit 3 (87.9); ER membrane protein complex subunit 3 (83.9); ER membrane protein complex subunit 3 (76.6); ER membrane protein complex subunit 3 (74.1); Gamma-ECS (71.5); type II secretion system F family protein (71.1); ER membrane protein complex subunit 3 (69.5); Zinc-rib…	2	no N-terminal seuqence detected	NA	NA	NA	NA	NA
TVAG_605460	insignificant	0.366871	-3.50186	G	NA	ABC_membrane_2 (Family) ; ABC_tran (Domain)	ATP-binding cassette sub-family D	ABC transporter domain-containing protein (Fragment) (100); ATP-binding cassette sub-family D member 4, peroxisomal membrane (Fragment) (100); ATP-binding cassette sub-family D member 4 (100); ATP-binding cassette sub-family D member 4 isoform X11 (100); ATP-binding cassette sub-family D member 4 (100); ATP-binding cassette sub-family D member 4 (100); ABC transporter domain-containing protein (1…	3	no N-terminal seuqence detected	NA	NA	NA	NA	NA
TVAG_317210	insignificant	0.367747	1.11294	O	NA	DnaJ (Domain) ; DnaJ_C (Domain)	protein folding	Chaperone protein DnaJ (100); J domain-containing protein (100); Chaperone protein DnaJ (100); Pco077147 (100); Chaperone protein DnaJ (100); Chaperone protein (DnaJ) (100); J domain-containing protein (Fragment) (100); Dnaj homolog subfamily b member 13-like (100); Chaperone DnaJ (100); Chaperone protein DNAj, putative isoform 2 (Fragment) (100)	0	no N-terminal seuqence detected	TVAG_317210	NA	NA	TVAG_317210	TVAG_317210
TVAG_301870	insignificant	0.368351	1.20182	M	NA	Metallophos (Domain)	Calcineurin-like phosphoesterase	Putative conserved plasma membrane protein (100); Metallophos domain-containing protein (100); TMEM62 (100); Transmembrane protein 62 (100); Transmembrane protein 62 (Fragment) (100); Transmembrane protein 62 (Fragment) (100); Ser/Thr protein phosphatase, putative (100); Ser/Thr protein phosphatase (100); Metallophos domain-containing protein (100); Transmembrane protein 62 (100)	7	no N-terminal seuqence detected	NA	NA	TVAG_301870	NA	NA
TVAG_379050	insignificant	0.368994	-2.65469	O	NA	Thioredoxin_4 (Domain)	tRNA 5'-leader removal	Thiol-disulfide oxidoreductase D (100); Thioredoxin domain-containing protein (100); Thioredoxin domain-containing protein (100); Protein-disulfide isomerase (100); DSBA oxidoreductase (100); Thioredoxin domain-containing protein (100); Thioredoxin domain-containing protein (100); Protein-disulfide isomerase (100); Thioredoxin domain-containing protein (100); Protein-disulfide isomerase (100)	0	signal peptide	NA	NA	NA	NA	NA
TVAG_172140	insignificant	0.371703	-2.6399	M	NA	ABC_membrane (Family) ; ABC_tran (Domain)	ATPase activity, coupled to transmembrane movement of substances	Multidrug ABC transporter ATPase (100); Putative multidrug export ATP-binding/permease protein (100); Multidrug ABC transporter ATPase (100); ABC transporter permease (100); ABC transporter B family protein (100); ABC transporter (100); Lipid A export ATP-binding/permease protein MsbA (100); ABC transporter (100); Multidrug ABC transporter ATPase (100); ABC-type multidrug transport system, ATPase…	5	no N-terminal seuqence detected	NA	NA	TVAG_172140	NA	NA
TVAG_409150	insignificant	0.372143	-1.24298	S	NA	AAA (Domain) ; Rep_fac_C (Domain)	DNA replication	AAA domain-containing protein (100); AAA domain-containing protein (100); Replication factor C (100); AAA domain-containing protein (100); Replication factor C subunit 2/4 (100); DNA damage repair protein (100); AAA domain-containing protein (100); Replication factor C subunit 3 (100); AAA domain-containing protein (100); AAA domain-containing protein (100)	0	no N-terminal seuqence detected	NA	NA	NA	NA	TVAG_409150
TVAG_413730	insignificant	0.372554	-3.38659	S	NA	NA	NA	Cornifelin homolog Alike [Chrysemys picta] (99.3); placenta-specific gene 8 protein (99.2); TSA: Wollemia nobilis Ref_Wollemi_Transcript_28746_1126 transcribed RNA sequence (99); Cornifelin-like (98.8); Cell number regulator 1 (98.8); placenta-specific gene 8 protein (98.8); PLAC8-domain-containing protein (98.8); Putative PLAC8 motif-containing protein (98.8); protein PLANT CADMIUM RESISTANCE 2-…	0	no N-terminal seuqence detected	NA	NA	NA	NA	NA
TVAG_291670	insignificant	0.37269	-4.17555	S	NA	NA	protein folding in endoplasmic reticulum	ER membrane protein complex subunit 2 (100); ER membrane protein complex subunit 2 (100); ER membrane protein complex subunit 2 (100); ER membrane protein complex subunit 2 (Fragment) (100); ER membrane protein complex subunit 2 (100); ER membrane protein complex subunit 2 (100); ER membrane protein complex subunit 2 (100); ER membrane protein complex subunit 2 (Fragment) (100); ER membrane prote…	0	no N-terminal seuqence detected	TVAG_291670	NA	NA	NA	NA
TVAG_377740	insignificant	0.3729	1.06488	M	NA	NA	Listeria-Bacteroides repeat domain (List_Bact_rpt)	Bap-like (100); Listeria/Bacterioides repeat-containing protein (100); MBG_2 domain-containing protein (100); Listeria/Bacterioides repeat-containing protein (100); DUF11 domain-containing protein (100); YDG domain-containing protein (100); Ig-like domain-containing protein (99.3); Listeria/Bacterioides repeat-containing protein (99.1); TNFR-Cys domain-containing protein (98.9); Bap-like (98.9)	0	no N-terminal seuqence detected	NA	NA	TVAG_377740	NA	TVAG_377740
TVAG_475890	insignificant	0.372915	1.39026	P	NA	Kelch_5 (Repeat) ; Kelch_4 (Repeat)	nitrile biosynthetic process	RHTO0S08e06590g1_1 (100); Galactose oxidase (100); Cell end marker tea3 (100); Kelch domain-containing protein (100); BTB domain-containing protein (100); Kelch repeat type 1 and Kelch-type beta propeller domain-containing protein (100); Conjugation with cellular fusion-related protein (100); Fibronectin type-III domain-containing protein (100); Conjugation with cellular fusion-related protein (1…	0	no N-terminal seuqence detected	NA	NA	NA	NA	NA
TVAG_082020	insignificant	0.372946	1.12727	S	NA	Peptidase_M28 (Family)	Peptidase family M28	Aminopeptidase YwaD (100); Aminopeptidase, putative (100); Peptidase_M28 domain-containing protein (100); Peptidase_M28 domain-containing protein (100); Peptidase_M28 domain-containing protein (100); Peptidase_M28 domain-containing protein (100); Peptidase M28 (100); Peptidase_M28 domain-containing protein (100); Peptidase_M28 domain-containing protein (100); Peptidase_M28 domain-containing prote…	3	no N-terminal seuqence detected	TVAG_082020	NA	NA	NA	NA
TVAG_179700	insignificant	0.37389	-1.40021	S	NA	NA	NA	GABA-A receptor epsilon, putative (99.4); C2 domain containing protein (96.8); C2 domain-containing protein (94.8); XYPPX repeat family protein (93.4); Roco2, Roco family protein (92.2); Circumsporozoite protein (91.8); Proline-rich proteoglycan 2, putative (90.4); death-associated protein kinase related (85.5); ANF_receptor domain-containing protein (82.5); Troponin T (82.3)	0	no N-terminal seuqence detected	NA	NA	NA	NA	NA
TVAG_450640	insignificant	0.374606	-1.18621	S	NA	NA	NA	Endonuclease/exonuclease/phosphatase (100); Protein kinase domain-containing protein (99.9); SMB domain-containing protein (99.9); Endonuclease/exonuclease/phosphatase (99.8); Endonuclease exonuclease phosphatase (99.6); Endo/exonuclease/phosphatase domain-containing protein (99.6); Endo/exonuclease/phosphatase domain-containing protein (99.5); Endonuclease/Exonuclease/phosphatase family protein …	1	signal peptide	TVAG_450640	NA	NA	NA	NA
TVAG_491760	insignificant	0.37515	1.33569	S	NA	NA	NA	MUC1-CT (83.9); transmembrane protein 154 (82.7); Serine/threonine protein kinase (81.4); mucin-1-like (81.3); CUB domain-containing protein (80.9); Peptidase A1 domain-containing protein (78.3); LPXTG-domain-containing protein (76.2); mucin-1-like (74.3); Bravo_FIGEY domain-containing protein (73.5); Peptidase A1 domain-containing protein (72.3)	1	signal peptide	NA	NA	NA	NA	NA
TVAG_238350	insignificant	0.376532	1.16925	F	NA	IP_trans (Family)	phosphatidylinositol transporter activity	Phosphatidylinositol transfer protein alpha (100); Phosphatidylinositol transfer protein beta isoform (100); Protein retinal degeneration B (Fragment) (100); Putative phosphatidylinositol transfer protein (100); Putative phosphatidylinositol transfer protein (100); Phosphatidylinositol transfer protein beta isoform (100); Phosphatidylinositol transfer protein, alpha a (100); Expressed protein (10…	0	no N-terminal seuqence detected	TVAG_238350	NA	NA	TVAG_238350	TVAG_238350
TVAG_497440	insignificant	0.376852	7.19941	S	NA	NA	negative regulation of mitochondrial outer membrane permeabilization involved in apoptotic signaling pathway	Integral membrane protein (100); UAA transporter family protein (100); CYFA0S06e00254g1_1 (100); Solute carrier family 35 member F6 (Fragment) (100); MFS general substrate transporter (100); EamA domain-containing protein (100); Drug/Metabolite Transporter (DMT) Superfamily (100); Solute carrier family 35 member F6 (100); Nucleotide-sugar transporter (100); Solute carrier family 35 member F6 (100)	10	no N-terminal seuqence detected	NA	NA	NA	NA	NA
TVAG_050400	insignificant	0.377098	-1.27692	S	NA	NA	NA	M20_dimer domain-containing protein (Fragment) (86.4); Par3_HAL_N_term domain-containing protein (81.6); DNA-binding winged helix-turn-helix (WHTH) domain-containing protein (79.7); Bgt-4162 (70); LysM peptidoglycan-binding domain-containing protein (65); Unannotated protein (63); ATP synthase beta 1 subunit (Fragment) (62.1); Calcyclin-binding protein (60.5); Ca2+-binding EF-hand superfamily pro…	0	no N-terminal seuqence detected	NA	NA	NA	NA	TVAG_050400
[truncated: 3,595 more rows]

## Sheet: O
TVAG_135700	insignificant	0.792591	-1.0646	O	O			Prot_ATP_ID_OB (Domain) ; AAA (Domain) ; AAA_lid_3 (Domain)	proteasome-activating ATPase activity		AAA domain-containing protein (100); AAA domain-containing protein (100); FYVE-type domain-containing protein (100); Regulatory particle triple-A ATPase 3 isoform 2 (100); 26S protease regulatory subunit 6B (100); 26S protease regulatory subunit 6B (Fragment) (100); 26S protease regulatory subunit 6B (100); GM11458 (100); 26S protease regulatory subunit 6B-like (100); AAA domain-containing protei…	0	no N-terminal seuqence detected	NA	NA	NA	NA	TVAG_135700
[truncated: 186 more rows]

[truncated: 1 more sheets: List3]
