# Supplementary material for: Double-Stranded RNA Viruses Are Released From Trichomonas vaginalis Inside Small Extracellular Vesicles and Modulate the Exosomal Cargo
Source: Front Microbiol. 2022 May 4;13:893692. doi: 10.3389/fmicb.2022.893692 (PMC9114709; doi:10.3389/fmicb.2022.893692)
Supplement: Supplementary file 4 [file Table_3.XLSX]

## Sheet: proteins
Table S3. Mapping of TVV peptides identified in sEVs from TV79-49c1+ (experiments were performed in triplicate, A, B, and C)
TVV+/A	TVV+/B	TVV+C	N: Peptides	N: Unique peptides	N: Sequence coverage [%]	N: Unique sequence coverage [%]	N: Mol. weight [kDa]	N: MS/MS count	T: Protein IDs	T: Majority protein IDs	T: id
27.1098	27.1495	27.1459	9	3	17.8	5.6	74.376	61	AAC55468.1capsidprotein[Trichomonasvaginalisvirus1];ABF57712.1capsidprotein[Trichomonasvaginalisvirus1]	AAC55468.1capsidprotein[Trichomonasvaginalisvirus1]	4273	TVV1	capsid protein
24.8931	25.1353	24.3112	8	3	20.2	8.6	74.558	19	ABC86750.1capsidprotein[Trichomonasvaginalisvirus1]	ABC86750.1capsidprotein[Trichomonasvaginalisvirus1]	4274	TVV1	capsid protein
27.1337	26.9738	26.6206	9	1	12.9	1.7	79.012	18	AED99801.1capsidprotein[Trichomonasvaginalisvirus3];AED99802.1RNA-dependentRNApolymerase[Trichomonasvaginalisvirus3]	AED99801.1capsidprotein[Trichomonasvaginalisvirus3];AED99802.1RNA-dependentRNApolymerase[Trichomonasvaginalisvirus3]	4275	TVV3	capsid protein
26.9374	27.3143	27.1584	12	0	17.7	0	79.149	80	AED99803.1capsidprotein[Trichomonasvaginalisvirus3];AED99804.1RNA-dependentRNApolymerase[Trichomonasvaginalisvirus3]	AED99803.1capsidprotein[Trichomonasvaginalisvirus3];AED99804.1RNA-dependentRNApolymerase[Trichomonasvaginalisvirus3]	4276	TVV3	capsid protein
25.8886	26.2059	25.6505	11	2	19.5	4.8	78.344	62	AED99805.1capsidprotein[Trichomonasvaginalisvirus2];AKE98369.1capsidprotein[Trichomonasvaginalisvirus2];AED99806.1RNA-dependentRNApolymerase[Trichomonasvaginalisvirus2];AKE98370.1RNA-dependentRNApolymerase[Trichomonasvaginalisvirus2];ATD84665.1RNA-dependentRNApolymerase,partial[Trichomonasvaginalisvirus2];ATD84663.1RNA-dependentRNApolymerase,partial[Trichomonasvaginalisvirus2];ATD84662.1RNA-depen…	AED99805.1capsidprotein[Trichomonasvaginalisvirus2];AKE98369.1capsidprotein[Trichomonasvaginalisvirus2];AED99806.1RNA-dependentRNApolymerase[Trichomonasvaginalisvirus2];AKE98370.1RNA-dependentRNApolymerase[Trichomonasvaginalisvirus2]	4277	TVV2	capsid protein
25.6353	25.6773	25.6784	10	0	18.6	0	78.182	30	AED99807.1capsidprotein[Trichomonasvaginalisvirus2];AED99808.1RNA-dependentRNApolymerase[Trichomonasvaginalisvirus2]	AED99807.1capsidprotein[Trichomonasvaginalisvirus2];AED99808.1RNA-dependentRNApolymerase[Trichomonasvaginalisvirus2]	4278	TVV2	capsid protein
NaN	NaN	NaN	7	1	9.2	1.5	159.34	1	AED99812.1RNA-dependentRNApolymerase[Trichomonasvaginalisvirus1];YP_009162331.1capsidprotein[Trichomonasvaginalisvirus1];YP_009162330.1_TVV1RNA-dependentRNApolymerase[Trichomonasvaginalisvirus1];TVV1_capsid_YP_009162330.1;TVV2;TVV1_RDRP;TVV1_capsid1	AED99812.1RNA-dependentRNApolymerase[Trichomonasvaginalisvirus1];YP_009162331.1capsidprotein[Trichomonasvaginalisvirus1];YP_009162330.1_TVV1RNA-dependentRNApolymerase[Trichomonasvaginalisvirus1];TVV1_capsid_YP_009162330.1	4279	TVV1	RdRp
27.4032	27.2536	27.6862	9	4	23.5	15	74.523	52	AED99815.1capsidprotein[Trichomonasvaginalisvirus1];AED99816.1RNA-dependentRNApolymerase[Trichomonasvaginalisvirus1];AED99817.1capsidprotein[Trichomonasvaginalisvirus1];AED99813.1_TVV1_KH;AED99813.1;TVV1_AED99814.1RNA-dependentRNApolymerase[Trichomonasvaginalisvirus1];AED99818.1RNA-dependentRNApolymerase[Trichomonasvaginalisvirus1];AED99814.1	AED99815.1capsidprotein[Trichomonasvaginalisvirus1];AED99816.1RNA-dependentRNApolymerase[Trichomonasvaginalisvirus1];AED99817.1capsidprotein[Trichomonasvaginalisvirus1];AED99813.1_TVV1_KH;AED99813.1;TVV1_AED99814.1RNA-dependentRNApolymerase[Trichomonasvaginalisvirus1];AED99818.1RNA-dependentRNApolymerase[Trichomonasvaginalisvirus1];AED99814.1	4280	TVV1	capsid protein
20.7569	20.943	20.5624	7	0	9	0	159.55	20	AED99820.1_TVV1_KHRNA-dependentRNApolymerase[Trichomonasvaginalisvirus1];AED99820.1RNA-dependentRNApolymerase[Trichomonasvaginalisvirus1];AED99819.1capsidprotein[Trichomonasvaginalisvirus1]	AED99820.1_TVV1_KHRNA-dependentRNApolymerase[Trichomonasvaginalisvirus1];AED99820.1RNA-dependentRNApolymerase[Trichomonasvaginalisvirus1];AED99819.1capsidprotein[Trichomonasvaginalisvirus1]	4281	TVV1	RdRp

## Sheet: peptides
Table S2. Mapping of TVV peptides identified in sEVs from TV79-49c1+ (experiments were performed in triplicate, A, B, and C)
Intensity TVV+/A	Intensity TVV+/B	Intensity TVV+/C	N: Length	N: Mass	N: MS/MS Count	T: Sequence	T: Proteins	T: Leading razor protein
263100000	136800000	86581000	35	3876.95	7	AARPVPESVESMLYAYGTQMIIQPHSLYTEGGLIR	AED99815.1capsidprotein[Trichomonasvaginalisvirus1];AED99816.1RNA-dependentRNApolymerase[Trichomonasvaginalisvirus1];AED99817.1capsidprotein[Trichomonasvaginalisvirus1];AED99813.1_TVV1_KH;AED99813.1;TVV1_AED99814.1RNA-dependentRNApolymerase[Trichomonasvaginalisvirus1];AED99818.1RNA-dependentRNApolymerase[Trichomonasvaginalisvirus1];AED99814.1	AED99815.1capsidprotein[Trichomonasvaginalisvirus1]
6474700	19190000	9613500	8	872.472	3	ADTAIINR	AED99805.1capsidprotein[Trichomonasvaginalisvirus2];AKE98369.1capsidprotein[Trichomonasvaginalisvirus2];AED99806.1RNA-dependentRNApolymerase[Trichomonasvaginalisvirus2];AKE98370.1RNA-dependentRNApolymerase[Trichomonasvaginalisvirus2];AED99807.1capsidprotein[Trichomonasvaginalisvirus2];AED99808.1RNA-dependentRNApolymerase[Trichomonasvaginalisvirus2]	AED99805.1capsidprotein[Trichomonasvaginalisvirus2]
1312500	950350	858910	18	1923.08	3	AGLLGVPWILGLSELTER	AED99812.1RNA-dependentRNApolymerase[Trichomonasvaginalisvirus1];TVV2;TVV1_RDRP;TVV1_capsid1;AED99820.1_TVV1_KHRNA-dependentRNApolymerase[Trichomonasvaginalisvirus1];AED99820.1RNA-dependentRNApolymerase[Trichomonasvaginalisvirus1]	AED99820.1_TVV1_KHRNA-dependentRNApolymerase[Trichomonasvaginalisvirus1]
74065000	50759000	46292000	8	819.485	5	ALAAIFSK	ABC86750.1capsidprotein[Trichomonasvaginalisvirus1];AED99815.1capsidprotein[Trichomonasvaginalisvirus1];AED99816.1RNA-dependentRNApolymerase[Trichomonasvaginalisvirus1]	AED99815.1capsidprotein[Trichomonasvaginalisvirus1]
115770000	60153000	69822000	14	1457.78	6	ATGTIPIPIFDGEK	AAC55468.1capsidprotein[Trichomonasvaginalisvirus1]	AAC55468.1capsidprotein[Trichomonasvaginalisvirus1]
52239000	66739000	30669000	20	2206.16	8	ATGTIPIPIFDGEKYKETAR	AAC55468.1capsidprotein[Trichomonasvaginalisvirus1]	AAC55468.1capsidprotein[Trichomonasvaginalisvirus1]
0	19397000	18141000	9	860.497	2	ATSLASALK	AED99801.1capsidprotein[Trichomonasvaginalisvirus3];AED99802.1RNA-dependentRNApolymerase[Trichomonasvaginalisvirus3];AED99803.1capsidprotein[Trichomonasvaginalisvirus3];AED99804.1RNA-dependentRNApolymerase[Trichomonasvaginalisvirus3]	AED99803.1capsidprotein[Trichomonasvaginalisvirus3]
25084000	13334000	6768500	24	2840.29	7	DHGYLARPYACHIVDSDGIEFYDK	AED99803.1capsidprotein[Trichomonasvaginalisvirus3];AED99804.1RNA-dependentRNApolymerase[Trichomonasvaginalisvirus3]	AED99803.1capsidprotein[Trichomonasvaginalisvirus3]
39216000	36381000	24970000	10	1134.55	6	FAAPPEYQGR	AED99801.1capsidprotein[Trichomonasvaginalisvirus3];AED99802.1RNA-dependentRNApolymerase[Trichomonasvaginalisvirus3];AED99803.1capsidprotein[Trichomonasvaginalisvirus3];AED99804.1RNA-dependentRNApolymerase[Trichomonasvaginalisvirus3]	AED99803.1capsidprotein[Trichomonasvaginalisvirus3]
7467500	2639200	0	19	2200	1	FHDPEFAYMFGITGNGIER	AAC55468.1capsidprotein[Trichomonasvaginalisvirus1];ABF57712.1capsidprotein[Trichomonasvaginalisvirus1];ABC86750.1capsidprotein[Trichomonasvaginalisvirus1];AED99812.1RNA-dependentRNApolymerase[Trichomonasvaginalisvirus1];YP_009162331.1capsidprotein[Trichomonasvaginalisvirus1];YP_009162330.1_TVV1RNA-dependentRNApolymerase[Trichomonasvaginalisvirus1];TVV1_capsid_YP_009162330.1;AED99815.1capsidprote…	AAC55468.1capsidprotein[Trichomonasvaginalisvirus1]
47089000	37773000	35457000	9	1210.54	6	FHEPEYAYR	AED99801.1capsidprotein[Trichomonasvaginalisvirus3];AED99802.1RNA-dependentRNApolymerase[Trichomonasvaginalisvirus3];AED99803.1capsidprotein[Trichomonasvaginalisvirus3];AED99804.1RNA-dependentRNApolymerase[Trichomonasvaginalisvirus3]	AED99803.1capsidprotein[Trichomonasvaginalisvirus3]
148310000	137390000	113420000	14	1520.9	14	GLDAILGLRPIQQK	AED99803.1capsidprotein[Trichomonasvaginalisvirus3];AED99804.1RNA-dependentRNApolymerase[Trichomonasvaginalisvirus3]	AED99803.1capsidprotein[Trichomonasvaginalisvirus3]
67518000	52989000	34053000	11	1202.72	7	GLGQIVHVRPK	AED99805.1capsidprotein[Trichomonasvaginalisvirus2];AKE98369.1capsidprotein[Trichomonasvaginalisvirus2];AED99806.1RNA-dependentRNApolymerase[Trichomonasvaginalisvirus2];AKE98370.1RNA-dependentRNApolymerase[Trichomonasvaginalisvirus2];ATD84665.1RNA-dependentRNApolymerase,partial[Trichomonasvaginalisvirus2];ATD84663.1RNA-dependentRNApolymerase,partial[Trichomonasvaginalisvirus2];ATD84662.1RNA-depen…	AED99805.1capsidprotein[Trichomonasvaginalisvirus2]
18207000	8679900	3716800	15	1554.9	2	GRVNVLISGFAIPGR	AED99801.1capsidprotein[Trichomonasvaginalisvirus3];AED99802.1RNA-dependentRNApolymerase[Trichomonasvaginalisvirus3];AED99803.1capsidprotein[Trichomonasvaginalisvirus3];AED99804.1RNA-dependentRNApolymerase[Trichomonasvaginalisvirus3]	AED99803.1capsidprotein[Trichomonasvaginalisvirus3]
18676000	12448000	6538200	18	2267.04	12	HEISFNSFSNDFFFNFLR	ABC86750.1capsidprotein[Trichomonasvaginalisvirus1]	ABC86750.1capsidprotein[Trichomonasvaginalisvirus1]
6322400	4885500	3116900	13	1525.81	9	HIPAIQSMIQNFK	AED99805.1capsidprotein[Trichomonasvaginalisvirus2];AKE98369.1capsidprotein[Trichomonasvaginalisvirus2];AED99806.1RNA-dependentRNApolymerase[Trichomonasvaginalisvirus2];AKE98370.1RNA-dependentRNApolymerase[Trichomonasvaginalisvirus2];AED99807.1capsidprotein[Trichomonasvaginalisvirus2];AED99808.1RNA-dependentRNApolymerase[Trichomonasvaginalisvirus2]	AED99805.1capsidprotein[Trichomonasvaginalisvirus2]
53332000	43703000	31732000	14	1694.82	16	ILLSMFNDDEETLR	AED99807.1capsidprotein[Trichomonasvaginalisvirus2];AED99808.1RNA-dependentRNApolymerase[Trichomonasvaginalisvirus2]	AED99807.1capsidprotein[Trichomonasvaginalisvirus2]
43665000	36667000	24501000	10	1094.71	10	ILVVVNTPLK	AED99805.1capsidprotein[Trichomonasvaginalisvirus2];AED99806.1RNA-dependentRNApolymerase[Trichomonasvaginalisvirus2]	AED99805.1capsidprotein[Trichomonasvaginalisvirus2]
15544000	7580300	2786600	20	2434.16	2	KGIETMFRPCCFYTEGGLLR	AED99805.1capsidprotein[Trichomonasvaginalisvirus2];AKE98369.1capsidprotein[Trichomonasvaginalisvirus2];AED99806.1RNA-dependentRNApolymerase[Trichomonasvaginalisvirus2];AKE98370.1RNA-dependentRNApolymerase[Trichomonasvaginalisvirus2];AED99807.1capsidprotein[Trichomonasvaginalisvirus2];AED99808.1RNA-dependentRNApolymerase[Trichomonasvaginalisvirus2]	AED99805.1capsidprotein[Trichomonasvaginalisvirus2]
48913000	43978000	38443000	21	2169.23	21	LGILADGIIPLSGSFEVDILK	AED99803.1capsidprotein[Trichomonasvaginalisvirus3];AED99804.1RNA-dependentRNApolymerase[Trichomonasvaginalisvirus3]	AED99803.1capsidprotein[Trichomonasvaginalisvirus3]
27160000	29868000	15700000	25	2654.45	5	LGILADGIIPLSGSFEVDILKEAER	AED99803.1capsidprotein[Trichomonasvaginalisvirus3];AED99804.1RNA-dependentRNApolymerase[Trichomonasvaginalisvirus3]	AED99803.1capsidprotein[Trichomonasvaginalisvirus3]
0	38127000	31890000	8	915.503	1	LITGEDIR	AED99801.1capsidprotein[Trichomonasvaginalisvirus3];AED99802.1RNA-dependentRNApolymerase[Trichomonasvaginalisvirus3];AED99803.1capsidprotein[Trichomonasvaginalisvirus3];AED99804.1RNA-dependentRNApolymerase[Trichomonasvaginalisvirus3]	AED99803.1capsidprotein[Trichomonasvaginalisvirus3]
10536000	5938800	6053500	32	3443.73	23	LTHNVIASAVQLNVTADNVLEVDYGFGQDVSR	AED99815.1capsidprotein[Trichomonasvaginalisvirus1];AED99816.1RNA-dependentRNApolymerase[Trichomonasvaginalisvirus1]	AED99815.1capsidprotein[Trichomonasvaginalisvirus1]
1767400	1497100	782680	32	3444.73	16	LTHNVVASAVQLNITANNTLEVDYGFGQDVSR	AED99812.1RNA-dependentRNApolymerase[Trichomonasvaginalisvirus1];YP_009162331.1capsidprotein[Trichomonasvaginalisvirus1];YP_009162330.1_TVV1RNA-dependentRNApolymerase[Trichomonasvaginalisvirus1];TVV1_capsid_YP_009162330.1;AED99820.1_TVV1_KHRNA-dependentRNApolymerase[Trichomonasvaginalisvirus1];AED99820.1RNA-dependentRNApolymerase[Trichomonasvaginalisvirus1];AED99819.1capsidprotein[Trichomonasvagi…	AED99820.1_TVV1_KHRNA-dependentRNApolymerase[Trichomonasvaginalisvirus1]
0	0	0	30	3040.38	1	MEASANGLSHDDNANKSQNVGPSTLPGSDK	AED99812.1RNA-dependentRNApolymerase[Trichomonasvaginalisvirus1];YP_009162331.1capsidprotein[Trichomonasvaginalisvirus1];YP_009162330.1_TVV1RNA-dependentRNApolymerase[Trichomonasvaginalisvirus1];TVV1_capsid_YP_009162330.1;AED99820.1_TVV1_KHRNA-dependentRNApolymerase[Trichomonasvaginalisvirus1];AED99820.1RNA-dependentRNApolymerase[Trichomonasvaginalisvirus1];AED99819.1capsidprotein[Trichomonasvagi…	AED99820.1_TVV1_KHRNA-dependentRNApolymerase[Trichomonasvaginalisvirus1]
5223400	2476400	2849300	30	3055.39	4	MEASANGLSHDDNATRSQNVGPSTLPGSDK	AED99815.1capsidprotein[Trichomonasvaginalisvirus1];AED99816.1RNA-dependentRNApolymerase[Trichomonasvaginalisvirus1]	AED99815.1capsidprotein[Trichomonasvaginalisvirus1]
0	20811000	7133200	22	2549.25	1	MIFTVPHLPAHGYFVTNAEYSR	AED99812.1RNA-dependentRNApolymerase[Trichomonasvaginalisvirus1];YP_009162331.1capsidprotein[Trichomonasvaginalisvirus1];YP_009162330.1_TVV1RNA-dependentRNApolymerase[Trichomonasvaginalisvirus1];TVV1_capsid_YP_009162330.1	AED99812.1RNA-dependentRNApolymerase[Trichomonasvaginalisvirus1]
124060000	115370000	63233000	22	2549.25	7	MIFTVPHLPAHGYFVTNSEFSR	AAC55468.1capsidprotein[Trichomonasvaginalisvirus1];ABF57712.1capsidprotein[Trichomonasvaginalisvirus1];ABC86750.1capsidprotein[Trichomonasvaginalisvirus1]	AAC55468.1capsidprotein[Trichomonasvaginalisvirus1]
4123300	3225600	410600	24	2717.25	1	MPNQMQNDWPFALNIVSTCAAPGR	AED99805.1capsidprotein[Trichomonasvaginalisvirus2];AKE98369.1capsidprotein[Trichomonasvaginalisvirus2];AED99806.1RNA-dependentRNApolymerase[Trichomonasvaginalisvirus2];AKE98370.1RNA-dependentRNApolymerase[Trichomonasvaginalisvirus2]	AED99805.1capsidprotein[Trichomonasvaginalisvirus2]
22289000	15242000	13991000	24	2716.27	14	MPNQMQNNWPFALNIVSTCAAPGR	AED99807.1capsidprotein[Trichomonasvaginalisvirus2];AED99808.1RNA-dependentRNApolymerase[Trichomonasvaginalisvirus2]	AED99807.1capsidprotein[Trichomonasvaginalisvirus2]
92937000	57277000	64978000	18	1906.89	4	MSMNTHISDSPGVSFIGK	AAC55468.1capsidprotein[Trichomonasvaginalisvirus1]	AAC55468.1capsidprotein[Trichomonasvaginalisvirus1]
40261000	26587000	17762000	11	1278.61	3	NCFGLNALNTR	AED99805.1capsidprotein[Trichomonasvaginalisvirus2];AKE98369.1capsidprotein[Trichomonasvaginalisvirus2];AED99806.1RNA-dependentRNApolymerase[Trichomonasvaginalisvirus2];AKE98370.1RNA-dependentRNApolymerase[Trichomonasvaginalisvirus2];ATD84665.1RNA-dependentRNApolymerase,partial[Trichomonasvaginalisvirus2];ATD84663.1RNA-dependentRNApolymerase,partial[Trichomonasvaginalisvirus2];ATD84662.1RNA-depen…	AED99805.1capsidprotein[Trichomonasvaginalisvirus2]
34461000	30277000	21553000	10	1239.67	6	NFQPQIIQPR	AED99805.1capsidprotein[Trichomonasvaginalisvirus2];AKE98369.1capsidprotein[Trichomonasvaginalisvirus2];AED99806.1RNA-dependentRNApolymerase[Trichomonasvaginalisvirus2];AKE98370.1RNA-dependentRNApolymerase[Trichomonasvaginalisvirus2];AED99807.1capsidprotein[Trichomonasvaginalisvirus2];AED99808.1RNA-dependentRNApolymerase[Trichomonasvaginalisvirus2]	AED99805.1capsidprotein[Trichomonasvaginalisvirus2]
45483000	12308000	30582000	20	2041.05	14	NSDLTIATVAAGYYTALAAR	AAC55468.1capsidprotein[Trichomonasvaginalisvirus1];ABC86750.1capsidprotein[Trichomonasvaginalisvirus1];AED99815.1capsidprotein[Trichomonasvaginalisvirus1];AED99816.1RNA-dependentRNApolymerase[Trichomonasvaginalisvirus1];AED99817.1capsidprotein[Trichomonasvaginalisvirus1];AED99813.1_TVV1_KH;AED99813.1;TVV1_AED99814.1RNA-dependentRNApolymerase[Trichomonasvaginalisvirus1];AED99818.1RNA-dependentRNA…	AAC55468.1capsidprotein[Trichomonasvaginalisvirus1]
20168000	15459000	15709000	17	2027.89	4	PYACHIVDSDGIEFYDK	AED99801.1capsidprotein[Trichomonasvaginalisvirus3];AED99802.1RNA-dependentRNApolymerase[Trichomonasvaginalisvirus3];AED99803.1capsidprotein[Trichomonasvaginalisvirus3];AED99804.1RNA-dependentRNApolymerase[Trichomonasvaginalisvirus3]	AED99803.1capsidprotein[Trichomonasvaginalisvirus3]
29469000	25081000	14123000	23	2766.28	6	QGGEKHEISFNSFSNDFFFNFLR	ABC86750.1capsidprotein[Trichomonasvaginalisvirus1]	ABC86750.1capsidprotein[Trichomonasvaginalisvirus1]
34730000	20089000	15217000	23	2705.35	4	RMIFTVPHLPAHGYFVTNSEFSR	AAC55468.1capsidprotein[Trichomonasvaginalisvirus1]	AAC55468.1capsidprotein[Trichomonasvaginalisvirus1]
36125000	34807000	26392000	11	1211.61	3	SAPEPLNTEVR	AED99801.1capsidprotein[Trichomonasvaginalisvirus3];AED99802.1RNA-dependentRNApolymerase[Trichomonasvaginalisvirus3];AED99803.1capsidprotein[Trichomonasvaginalisvirus3];AED99804.1RNA-dependentRNApolymerase[Trichomonasvaginalisvirus3]	AED99803.1capsidprotein[Trichomonasvaginalisvirus3]
63536000	46351000	34980000	14	1385.68	8	SQNVGPSTLPGSDK	AED99812.1RNA-dependentRNApolymerase[Trichomonasvaginalisvirus1];YP_009162331.1capsidprotein[Trichomonasvaginalisvirus1];YP_009162330.1_TVV1RNA-dependentRNApolymerase[Trichomonasvaginalisvirus1];TVV1_capsid_YP_009162330.1;AED99815.1capsidprotein[Trichomonasvaginalisvirus1];AED99816.1RNA-dependentRNApolymerase[Trichomonasvaginalisvirus1];AED99817.1capsidprotein[Trichomonasvaginalisvirus1];AED99813…	AED99815.1capsidprotein[Trichomonasvaginalisvirus1]
9164700	6821600	5673500	19	1884.92	5	SQNVGPSTLPGSDKQGGEK	AED99815.1capsidprotein[Trichomonasvaginalisvirus1];AED99816.1RNA-dependentRNApolymerase[Trichomonasvaginalisvirus1];AED99817.1capsidprotein[Trichomonasvaginalisvirus1];AED99813.1_TVV1_KH;AED99813.1;TVV1_AED99814.1RNA-dependentRNApolymerase[Trichomonasvaginalisvirus1];AED99818.1RNA-dependentRNApolymerase[Trichomonasvaginalisvirus1];AED99814.1	AED99815.1capsidprotein[Trichomonasvaginalisvirus1]
57666000	61261000	41790000	10	1144.57	11	SSHVISSCLR	AAC55468.1capsidprotein[Trichomonasvaginalisvirus1];ABC86750.1capsidprotein[Trichomonasvaginalisvirus1];AED99812.1RNA-dependentRNApolymerase[Trichomonasvaginalisvirus1];YP_009162331.1capsidprotein[Trichomonasvaginalisvirus1];YP_009162330.1_TVV1RNA-dependentRNApolymerase[Trichomonasvaginalisvirus1];TVV1_capsid_YP_009162330.1;AED99815.1capsidprotein[Trichomonasvaginalisvirus1];AED99816.1RNA-depende…	AAC55468.1capsidprotein[Trichomonasvaginalisvirus1]
3587700	3081200	0	35	3908.94	1	SSRPVPESVESMLYAYGTQMIIQPHSLYTEGGLIR	ABC86750.1capsidprotein[Trichomonasvaginalisvirus1]	ABC86750.1capsidprotein[Trichomonasvaginalisvirus1]
162090000	112430000	76248000	12	1387.71	18	TLDGTFHEVTIR	AED99801.1capsidprotein[Trichomonasvaginalisvirus3];AED99802.1RNA-dependentRNApolymerase[Trichomonasvaginalisvirus3]	AED99801.1capsidprotein[Trichomonasvaginalisvirus3]
63118000	25340000	15747000	13	1323.65	10	TSAAYQGPSFAPK	AED99805.1capsidprotein[Trichomonasvaginalisvirus2];AKE98369.1capsidprotein[Trichomonasvaginalisvirus2];AED99807.1capsidprotein[Trichomonasvaginalisvirus2]	AED99805.1capsidprotein[Trichomonasvaginalisvirus2]
4560800	2897500	1815600	21	2195.99	4	TSAAYQGPSFAPKPGSAMWNE	AED99805.1capsidprotein[Trichomonasvaginalisvirus2];AKE98369.1capsidprotein[Trichomonasvaginalisvirus2];AED99807.1capsidprotein[Trichomonasvaginalisvirus2]	AED99805.1capsidprotein[Trichomonasvaginalisvirus2]
31177000	24214000	15317000	10	1236.61	7	TVDSFEWVVR	AED99805.1capsidprotein[Trichomonasvaginalisvirus2];AKE98369.1capsidprotein[Trichomonasvaginalisvirus2];AED99806.1RNA-dependentRNApolymerase[Trichomonasvaginalisvirus2];AKE98370.1RNA-dependentRNApolymerase[Trichomonasvaginalisvirus2]	AED99805.1capsidprotein[Trichomonasvaginalisvirus2]
86387000	76697000	55304000	13	1341.78	9	VNVLISGFAIPGR	AED99801.1capsidprotein[Trichomonasvaginalisvirus3];AED99802.1RNA-dependentRNApolymerase[Trichomonasvaginalisvirus3];AED99803.1capsidprotein[Trichomonasvaginalisvirus3];AED99804.1RNA-dependentRNApolymerase[Trichomonasvaginalisvirus3]	AED99803.1capsidprotein[Trichomonasvaginalisvirus3]
73270000	56058000	46283000	11	1289.61	6	YMNIAVPDDPR	AAC55468.1capsidprotein[Trichomonasvaginalisvirus1]	AAC55468.1capsidprotein[Trichomonasvaginalisvirus1]
