# Supplementary material for: Double-Stranded RNA Viruses Are Released From Trichomonas vaginalis Inside Small Extracellular Vesicles and Modulate the Exosomal Cargo
Source: Front Microbiol. 2022 May 4;13:893692. doi: 10.3389/fmicb.2022.893692 (PMC9114709; doi:10.3389/fmicb.2022.893692)
Supplement: Supplementary file 5 [file Table_4.XLSX]

## Sheet: Summary of mapping
Table S4. Comparison of mRNA, rRNA, and tRNA sEV cargos between TV79-49c1- and TV79-49c1+.
	TVV-/A	%	TVV+/A	%	TVV-/B	%	TVV+/B	%	TVV-/C	%	TVV+/C	%	mapping
References_Tachezy_15-50	98611	-	98611	-	98611	-	98611	-	98611	-	98611	-	bowtie2, end-to-end
Mapped and anno reads_Tachezy_15-50	1046850	56.752	952694	52.1349	1310931	54.2362	2095038	53.4991	1910888	52.4299	1717371	59.1072
Mapped and unannoreads_Tachezy_15-50	582466	31.5767	450740	24.6661	843227	34.8862	1231389	31.4448	1311224	35.9766	814464	28.0316
Not mapped reads_Tachezy_15-50	215290	11.6713	423929	23.1989	262918	10.8775	589601	15.0561	422542	11.5935	373683	12.8611
Total reads_Tachezy_15-50	1844606	100	1827363	100	2417076	100	3916028	100	3644654	100	2905518	100

## Sheet: DESeg
ID	DESeg normalized counts	Fold change (log2)	Standart error of fold change (log2)	P value	adjusted P value	Annotation	A_minus	A_minus_rpm	A_plus	A_plus_rpm	B_minus	B_minus_rpm	B_plus	B_plus_rpm	C_minus	C_minus_rpm	C_plus	C_plus_rpm	groups
KM268108.1-TVV1	664.29	9.7563	0.792331	1.01951e-34	5.02824e-31	KM268108.1-TVV1	3	2.8657	1073	1123.51	0	0	2662	1264.92	1	0.523315	1074	623.664	mRNA
HQ607514.1-TVV2	345.869	8.48184	0.746454	2.4368e-30	6.00916e-27	HQ607514.1-TVV2	3	2.8657	306	320.406	1	0.762816	1394	662.397	1	0.523315	940	545.851	mRNA
KM268110.1-TVV3	1161.02	8.66877	1.06581	1.38764e-17	2.28128e-14	KM268110.1-TVV3	8	7.64187	966	1011.48	0	0	5385	2558.83	5	2.61657	2696	1565.55	mRNA
TVAG_336320	24.5702	4.48897	0.799592	3.03704e-09	3.74468e-06	Hydroxylamine reductase, putative	2	1.91047	43	45.0243	1	0.762816	61	28.9858	2	1.04663	58	33.6802	mRNA
TVAG_206500	12.5427	1.74859	0.838818	0.00132526	0.0895364	Hydroxylamine reductase, putative	3	2.8657	18	18.8474	5	3.81408	28	13.305	4	2.09326	26	15.098	mRNA
TVAG_460400	43.5331	-1.06626	0.523583	0.0018821	0.109206	conserved hypothetical protein	59	56.3588	11	11.5179	48	36.6152	40	19.0071	73	38.202	37	21.4856	mRNA
TVAG_167830	7.86649	2.07685	1.24169	0.00286735	0.13063	conserved hypothetical protein	3	2.8657	8	8.37662	0	0	23	10.9291	2	1.04663	20	11.6139	mRNA
TVAG_306240	11.5486	2.03077	1.38139	0.00301149	0.132613	DNA double-strand break repair Rad50 ATPase, putative	2	1.91047	39	40.836	3	2.28845	11	5.22695	2	1.04663	6	3.48416	mRNA
TVAG_296070	23.9193	-1.17102	0.680322	0.00309509	0.133897	myosin heavy chain, cardiac muscle alpha isoform, putative	26	24.8361	5	5.23539	40	30.5126	27	12.8298	38	19.886	12	6.96831	mRNA
TVAG_059760	108.331	0.926808	0.54621	0.00387709	0.158031	conserved hypothetical protein	60	57.314	178	186.38	57	43.4805	115	54.6454	54	28.259	197	114.396	mRNA
TVAG_055650	9.95047	0.198505	0.381335	0.00614697	0.213949	conserved hypothetical protein	2	1.91047	34	35.6006	3	2.28845	6	2.85106	1	0.523315	7	4.06485	mRNA
TVAG_055440	109.078	0.787745	0.509956	0.00615994	0.213949	conserved hypothetical protein	67	64.0007	167	174.862	48	36.6152	130	61.773	74	38.7253	189	109.751	mRNA
TVAG_351310	5.08063	2.25097	1.9463	0.006877	0.229439	plastin, putative	0	0	5	5.23539	2	1.52563	21	9.97872	0	0	10	5.80693	mRNA
TVAG_264920	28.615	-0.894328	0.686602	0.00702459	0.229439	conserved hypothetical protein	35	33.4332	5	5.23539	33	25.1729	29	13.7801	53	27.7357	25	14.5173	mRNA
TVAG_020120	2.75172	0.0978304	0.291769	0.00708173	0.229783	conserved hypothetical protein	0	0	9	9.4237	0	0	4	1.90071	0	0	3	1.74208	mRNA
TVAG_051070	4.32663	0.127515	0.310519	0.00737227	0.231782	conserved hypothetical protein	0	0	14	14.6591	1	0.762816	2	0.950354	0	0	7	4.06485	mRNA
TVAG_472370	10.0583	0.205731	0.388037	0.00932702	0.264324	conserved hypothetical protein	2	1.91047	33	34.5536	2	1.52563	7	3.32624	4	2.09326	7	4.06485	mRNA
TVAG_322450	4.49015	0.1085	0.297766	0.00948259	0.264324	serine/threonine-protein kinase ripk4, putative	0	0	18	18.8474	1	0.762816	2	0.950354	0	0	2	1.16139	mRNA
TVAG_RG_DS134770_2	17.529	0.219057	0.406162	0.00953966	0.264324	hypothetical protein	5	4.77617	59	61.7776	3	2.28845	6	2.85106	8	4.18652	12	6.96831	mRNA
TVAG_329890	48.0571	0.700248	0.554317	0.0102622	0.273584	conserved hypothetical protein	24	22.9256	64	67.013	35	26.6986	82	38.9645	24	12.5596	77	44.7133	mRNA
TVAG_431140	6.06013	0.118987	0.304729	0.0108459	0.281536	conserved hypothetical protein	0	0	23	24.0828	1	0.762816	8	3.80142	1	0.523315	0	0	mRNA
TVAG_215420	3.40986	0.13252	0.313748	0.0109064	0.281624	conserved hypothetical protein	0	0	4	4.18831	0	0	6	2.85106	1	0.523315	13	7.54901	mRNA
TVAG_340290	59.4508	-0.670405	0.549179	0.011705	0.290243	malic enzyme, putative	45	42.9855	26	27.224	73	55.6856	84	39.9149	129	67.5076	30	17.4208	mRNA
TVAG_333960	27.6199	0.648267	0.982513	0.0132715	0.29888	cohesin subunit Smc3	13	12.418	56	58.6363	11	8.39098	46	21.8581	18	9.41967	25	14.5173	mRNA
TVAG_452620	16.3465	0.173225	0.348407	0.0133795	0.299944	leucine-rich transmembrane proteins, putative	4	3.82094	60	62.8247	3	2.28845	4	1.90071	7	3.6632	6	3.48416	mRNA
TVAG_266330	8.94355	0.18665	0.362535	0.0137151	0.304697	conserved hypothetical protein	1	0.955234	27	28.2711	1	0.762816	6	2.85106	6	3.13989	10	5.80693	mRNA
TVAG_230590	4.48793	0.152028	0.328796	0.0138519	0.304989	ankyrin, putative	1	0.955234	7	7.32954	1	0.762816	5	2.37588	0	0	15	8.71039	mRNA
TVAG_347420	7.30107	0.176837	0.351274	0.0153376	0.321251	DNAj/HSP40, putative	0	0	19	19.8945	3	2.28845	5	2.37588	3	1.56994	13	7.54901	mRNA
TVAG_021740	10.4224	0.147801	0.324396	0.0155024	0.321251	calcineurin B subunit, putative	3	2.8657	38	39.789	3	2.28845	3	1.42553	1	0.523315	5	2.90346	mRNA
TVAG_059550	7.62329	0.128242	0.309868	0.0171494	0.344323	coiled-coil domain-containing protein, putative	0	0	29	30.3653	1	0.762816	2	0.950354	4	2.09326	4	2.32277	mRNA
TVAG_340460	8.47995	0.234964	0.419951	0.0171742	0.344323	conserved hypothetical protein	2	1.91047	18	18.8474	4	3.05126	17	8.07801	3	1.56994	9	5.22624	mRNA
TVAG_226530	6.2338	0.177867	0.35126	0.0173718	0.345619	conserved hypothetical protein	1	0.955234	5	5.23539	3	2.28845	9	4.27659	1	0.523315	24	13.9366	mRNA
TVAG_010490	5.05668	0.133782	0.313817	0.0182042	0.352092	centromeric protein E, putative	0	0	14	14.6591	0	0	3	1.42553	3	1.56994	10	5.80693	mRNA
TVAG_214090	2.01295	0.0790182	0.282249	0.0197446	0.373105	myosin heavy chain, putative	0	0	5	5.23539	0	0	5	2.37588	0	0	3	1.74208	mRNA
TVAG_140120	10.6761	0.125996	0.307629	0.0212905	0.386047	WD-repeat protein, putative	0	0	40	41.8831	4	3.05126	1	0.475177	4	2.09326	6	3.48416	mRNA
TVAG_287360	5.47355	0.109082	0.297283	0.022603	0.399563	conserved hypothetical protein	0	0	21	21.9886	0	0	2	0.950354	3	1.56994	3	1.74208	mRNA
TVAG_264760	7.17881	0.13362	0.310935	0.0315344	0.496894	conserved hypothetical protein	2	1.91047	24	25.1299	2	1.52563	3	1.42553	2	1.04663	5	2.90346	mRNA
TVAG_203910	19.8287	-0.332804	0.525391	0.0318204	0.499803	myosin-2 heavy chain, non muscle, putative	20	19.1047	3	3.14123	21	16.0191	22	10.4539	44	23.0259	19	11.0332	mRNA
TVAG_296090	13.0263	-0.300944	0.484853	0.0323993	0.505675	conserved hypothetical protein	13	12.418	5	5.23539	15	11.4422	11	5.22695	28	14.6528	10	5.80693	mRNA
TVAG_417930	1.74867	0.0668068	0.27742	0.0346074	0.525181	conserved hypothetical protein	0	0	4	4.18831	0	0	2	0.950354	0	0	5	2.90346	mRNA
TVAG_019800	4.61789	0.129263	0.307962	0.0360562	0.54545	conserved hypothetical protein	1	0.955234	5	5.23539	0	0	22	10.4539	3	1.56994	4	2.32277	mRNA
TVAG_267930	9.53783	0.1494	0.320821	0.0382453	0.569866	CMGC family protein kinase	5	4.77617	28	29.3182	1	0.762816	10	4.75177	4	2.09326	5	2.90346	mRNA
TVAG_107080	1.6564	0.0643002	0.276573	0.0389707	0.575596	conserved hypothetical protein	0	0	1	1.04708	0	0	7	3.32624	0	0	5	2.90346	mRNA
TVAG_337240	21.4209	-0.328533	0.487504	0.0391751	0.575596	actin, putative	21	20.0599	8	8.37662	24	18.3076	31	14.7305	43	22.5025	11	6.38762	mRNA
TVAG_068870	1.51942	-0.060441	0.275414	0.0397223	0.577906	conserved hypothetical protein	3	2.8657	0	0	1	0.762816	0	0	5	2.61657	0	0	mRNA
TVAG_328600	19.6611	-0.323064	0.477382	0.040745	0.589653	dock-10, putative	14	13.3733	8	8.37662	29	22.1217	23	10.9291	38	19.886	14	8.1297	mRNA
TVAG_139300	24.5818	0.362539	0.481302	0.0407688	0.589653	phosphoenolpyruvate carboxykinase, putative	13	12.418	25	26.1769	14	10.6794	47	22.3333	20	10.4663	44	25.5505	mRNA
TVAG_309660	1.62828	0.0629396	0.276115	0.0414987	0.59336	conserved hypothetical protein	0	0	1	1.04708	0	0	8	3.80142	0	0	4	2.32277	mRNA
TVAG_495510	1.58923	0.0641587	0.276435	0.042134	0.597141	conserved hypothetical protein	0	0	3	3.14123	0	0	5	2.37588	0	0	3	1.74208	mRNA
TVAG_083710	9.23929	0.152779	0.323052	0.042278	0.597464	ubiquitin-protein ligase, putative	2	1.91047	3	3.14123	4	3.05126	8	3.80142	5	2.61657	43	24.9698	mRNA
TVAG_258220	9.01163	-0.18354	0.346928	0.0437201	0.612578	glycosyltransferase, putative	14	13.3733	2	2.09416	15	11.4422	11	5.22695	8	4.18652	3	1.74208	mRNA
TVAG_172020	7.14197	0.142112	0.314926	0.0442307	0.614495	hypothetical protein	2	1.91047	20	20.9416	1	0.762816	6	2.85106	5	2.61657	7	4.06485	mRNA
TVAG_189860	1.61189	0.0618429	0.27569	0.0449495	0.615656	actin, putative	0	0	4	4.18831	0	0	2	0.950354	0	0	4	2.32277	mRNA
TVAG_337230	9.1751	0.190984	0.3525	0.0454964	0.615656	superoxide dismutase [fe], putative	2	1.91047	18	18.8474	5	3.81408	13	6.1773	6	3.13989	13	7.54901	mRNA
TVAG_433130	2.9923	0.108925	0.295165	0.046847	0.62615	heat shock protein, putative	0	0	4	4.18831	1	0.762816	8	3.80142	1	0.523315	7	4.06485	mRNA
TVAG_192290	2.94815	0.0666268	0.27719	0.0487607	0.643016	conserved hypothetical protein	0	0	12	12.5649	0	0	0	0	1	0.523315	2	1.16139	mRNA
TVAG_266310	4.73737	0.13569	0.309996	0.0499407	0.651608	conserved hypothetical protein	1	0.955234	4	4.18831	2	1.52563	9	4.27659	2	1.04663	15	8.71039	mRNA
TVAG_411030	5.97422	0.117504	0.299115	0.0511573	0.664015	conserved hypothetical protein	1	0.955234	19	19.8945	1	0.762816	3	1.42553	4	2.09326	5	2.90346	mRNA
TVAG_344910	3.08456	0.1003	0.290489	0.0513446	0.664015	conserved hypothetical protein	0	0	7	7.32954	1	0.762816	3	1.42553	1	0.523315	7	4.06485	mRNA
TVAG_070320	6.43369	0.136105	0.309771	0.0514302	0.664015	conserved hypothetical protein	3	2.8657	14	14.6591	1	0.762816	4	1.90071	3	1.56994	13	7.54901	mRNA
TVAG_RG_DS114498_1	13.2187	0.18301	0.342435	0.0538184	0.69019	hypothetical protein	6	5.7314	32	33.5065	6	4.5769	13	6.1773	7	3.6632	12	6.96831	mRNA
TVAG_380910	11.7934	0.195538	0.352365	0.0542744	0.69019	DEAD box ATP-dependent RNA helicase, putative	5	4.77617	24	25.1299	5	3.81408	13	6.1773	8	4.18652	16	9.29108	mRNA
TVAG_234170	8.20914	0.133708	0.307752	0.0549146	0.696244	Thyroid receptor-interacting protein, putative	3	2.8657	24	25.1299	4	3.05126	7	3.32624	2	1.04663	5	2.90346	mRNA
TVAG_171090	9.21237	0.173904	0.33534	0.0560997	0.706341	malate dehydrogenase, putative	4	3.82094	5	5.23539	5	3.81408	37	17.5815	4	2.09326	13	7.54901	mRNA
TVAG_410260	3.13485	0.0977706	0.288781	0.0561406	0.706341	Clan CA, family C1, cathepsin L-like cysteine peptidase	1	0.955234	5	5.23539	1	0.762816	4	1.90071	0	0	9	5.22624	mRNA
TVAG_343940	1.40015	-0.053316	0.27325	0.0568978	0.710468	conserved hypothetical protein	4	3.82094	0	0	2	1.52563	0	0	1	0.523315	0	0	mRNA
TVAG_535540	6.38167	-0.150785	0.318758	0.0573967	0.710468	caldesmon, putative	8	7.64187	1	1.04708	11	8.39098	8	3.80142	9	4.70983	2	1.16139	mRNA
TVAG_162810	3.11948	0.0872664	0.284533	0.0575873	0.710468	conserved hypothetical protein	0	0	10	10.4708	0	0	3	1.42553	2	1.04663	3	1.74208	mRNA
TVAG_288540	3.99054	0.087909	0.284765	0.0580219	0.710468	transcription initiation factor tfiid, putative	0	0	14	14.6591	0	0	2	0.950354	3	1.56994	3	1.74208	mRNA
TVAG_069350	2.73358	0.0610602	0.275035	0.060151	0.7238	leucine-rich repeat protein, BspA family	0	0	11	11.5179	1	0.762816	2	0.950354	0	0	0	0	mRNA
TVAG_284060	1.52206	0.0549074	0.273589	0.0604442	0.725331	heat shock protein 70kD, putative	0	0	5	5.23539	0	0	3	1.42553	0	0	1	0.580693	mRNA
TVAG_205910	27.6839	-0.290808	0.39851	0.0626624	0.74113	phosphoglucomutase, putative	23	21.9704	16	16.7532	34	25.9357	37	17.5815	50	26.1657	16	9.29108	mRNA
TVAG_574720	4.20273	-0.117555	0.298174	0.0638746	0.746158	conserved hypothetical protein	4	3.82094	0	0	9	6.86534	4	1.90071	7	3.6632	2	1.16139	mRNA
TVAG_401930	1.75657	0.047984	0.271933	0.065005	0.756143	CAMK family protein kinase	0	0	7	7.32954	0	0	0	0	0	0	2	1.16139	mRNA
TVAG_369300	2.3988	-0.0859327	0.283489	0.0662647	0.767178	Clan MA, family M8, leishmanolysin-like metallopeptidase	5	4.77617	0	0	2	1.52563	1	0.475177	5	2.61657	1	0.580693	mRNA
TVAG_123190	2.02595	0.0715287	0.277923	0.0675498	0.775825	conserved hypothetical protein	0	0	2	2.09416	1	0.762816	8	3.80142	0	0	4	2.32277	mRNA
TVAG_198210	1.37191	0.0548338	0.273482	0.0675599	0.775825	conserved hypothetical protein	0	0	3	3.14123	0	0	3	1.42553	0	0	3	1.74208	mRNA
TVAG_375900	7.24067	0.122547	0.300279	0.0676409	0.775825	conserved hypothetical protein	2	1.91047	21	21.9886	1	0.762816	5	2.37588	6	3.13989	6	3.48416	mRNA
TVAG_218190	7.03108	0.109296	0.293488	0.0688482	0.782609	conserved hypothetical protein	1	0.955234	23	24.0828	2	1.52563	2	0.950354	5	2.61657	5	2.90346	mRNA
TVAG_120340	6.55573	0.147054	0.314113	0.0689988	0.782609	superoxide dismutase [mn], putative	2	1.91047	12	12.5649	3	2.28845	14	6.65248	4	2.09326	7	4.06485	mRNA
TVAG_416640	3.38837	0.101268	0.289747	0.0690258	0.782609	structural maintenance of chromosome 1 protein, putative	1	0.955234	2	2.09416	1	0.762816	16	7.60283	1	0.523315	5	2.90346	mRNA
TVAG_349040	1.70033	0.0470369	0.271685	0.0697718	0.787447	conserved hypothetical protein	0	0	7	7.32954	0	0	2	0.950354	0	0	0	0	mRNA
TVAG_071840	2.65304	0.0559552	0.273496	0.0713244	0.797668	conserved hypothetical protein	0	0	11	11.5179	1	0.762816	0	0	0	0	1	0.580693	mRNA
TVAG_256720	2.12973	0.064917	0.27567	0.0718378	0.801593	conserved hypothetical protein	1	0.955234	1	1.04708	0	0	3	1.42553	0	0	10	5.80693	mRNA
TVAG_328940	9.62594	0.168083	0.326603	0.0724083	0.804319	alcohol dehydrogenase, putative	4	3.82094	18	18.8474	4	3.05126	11	5.22695	7	3.6632	15	8.71039	mRNA
TVAG_243360	4.55146	0.117006	0.296739	0.0728625	0.807314	midasin, putative	2	1.91047	9	9.4237	1	0.762816	6	2.85106	2	1.04663	8	4.64554	mRNA
TVAG_171100	8.99277	0.168441	0.32754	0.0730879	0.807314	malate dehydrogenase, putative	2	1.91047	6	6.28247	4	3.05126	29	13.7801	9	4.70983	16	9.29108	mRNA
TVAG_032930	8.63794	0.116486	0.296735	0.073169	0.807314	conserved hypothetical protein	0	0	24	25.1299	5	3.81408	3	1.42553	6	3.13989	11	6.38762	mRNA
TVAG_250730	1.44152	0.0509119	0.272484	0.0735833	0.810073	C-MYB, putative	0	0	5	5.23539	0	0	1	0.475177	0	0	2	1.16139	mRNA
TVAG_267870	30.4893	-0.250093	0.373037	0.0746282	0.814732	malic enzyme, putative	30	28.657	10	10.4708	25	19.0704	51	24.234	67	35.0621	19	11.0332	mRNA
TVAG_137310	21.7606	-0.226206	0.362471	0.0751982	0.815279	conserved hypothetical protein	13	12.418	8	8.37662	31	23.6473	35	16.6312	46	24.0725	11	6.38762	mRNA
TVAG_262240	3.28673	0.088425	0.284211	0.0769537	0.824005	60S ribosomal protein L31, putative	0	0	5	5.23539	0	0	3	1.42553	3	1.56994	11	6.38762	mRNA
TVAG_361110	1.96806	0.0675395	0.276433	0.0770821	0.824005	conserved hypothetical protein	0	0	3	3.14123	1	0.762816	3	1.42553	0	0	6	3.48416	mRNA
TVAG_340420	1.3023	0.0516834	0.272645	0.0775219	0.824005	conserved hypothetical protein	0	0	1	1.04708	0	0	5	2.37588	0	0	4	2.32277	mRNA
TVAG_414190	1.94977	0.0670617	0.276644	0.0786313	0.830427	conserved hypothetical protein	0	0	1	1.04708	0	0	11	5.22695	1	0.523315	3	1.74208	mRNA
TVAG_337970	8.85231	-0.161916	0.320981	0.0798498	0.836134	conserved hypothetical protein	5	4.77617	4	4.18831	14	10.6794	5	2.37588	20	10.4663	8	4.64554	mRNA
TVAG_343660	7.60757	0.121591	0.298346	0.0803628	0.837947	conserved hypothetical protein	5	4.77617	3	3.14123	3	2.28845	11	5.22695	1	0.523315	29	16.8401	mRNA
TVAG_574510	6.04056	-0.131939	0.30352	0.0816156	0.842926	tropomyosin, putative	6	5.7314	2	2.09416	11	8.39098	2	0.950354	9	4.70983	6	3.48416	mRNA
TVAG_459130	7.66243	-0.153252	0.315082	0.0821079	0.843388	profilin	9	8.59711	5	5.23539	9	6.86534	6	2.85106	14	7.32641	3	1.74208	mRNA
TVAG_213710	19.8341	0.227986	0.356969	0.0822526	0.843388	phosphoenolpyruvate carboxykinase, putative	12	11.4628	22	23.0357	7	5.33971	32	15.2057	20	10.4663	37	21.4856	mRNA
TVAG_190450	33.8635	-0.251112	0.360473	0.0836092	0.853748	kakapo, putative	23	21.9704	13	13.612	52	39.6664	54	25.6596	54	28.259	24	13.9366	mRNA
TVAG_RG_DS130593_1	1.3102	0.0488687	0.271912	0.0867048	0.867284	conserved hypothetical protein	0	0	4	4.18831	0	0	3	1.42553	0	0	1	0.580693	mRNA
TVAG_098295	1.3102	0.0488687	0.271912	0.0867048	0.867284	nuclease Mre11	0	0	4	4.18831	0	0	3	1.42553	0	0	1	0.580693	mRNA
TVAG_435850	1.26325	0.0496911	0.272083	0.0873307	0.867284	conserved hypothetical protein	0	0	3	3.14123	0	0	2	0.950354	0	0	3	1.74208	mRNA
TVAG_532080	1.26325	0.0496911	0.272083	0.0873307	0.867284	conserved hypothetical protein	0	0	3	3.14123	0	0	2	0.950354	0	0	3	1.74208	mRNA
TVAG_491130	1.24059	0.0498628	0.272133	0.087336	0.867284	conserved hypothetical protein	0	0	2	2.09416	0	0	5	2.37588	0	0	2	1.16139	mRNA
TVAG_169830	1.54472	0.0437085	0.27087	0.0873966	0.867284	RING finger, putative	0	0	6	6.28247	0	0	0	0	0	0	2	1.16139	mRNA
TVAG_366320	2.5959	0.0832189	0.281607	0.0877669	0.86921	pyrazinamidase/nicotinamidase, putative	1	0.955234	4	4.18831	0	0	4	1.90071	1	0.523315	7	4.06485	mRNA
TVAG_182480	1.65862	-0.061039	0.274731	0.0890606	0.874369	PIKK family atypical protein kinase	1	0.955234	0	0	5	3.81408	1	0.475177	3	1.56994	0	0	mRNA
TVAG_120660	1.8411	0.063769	0.275463	0.0904667	0.876779	conserved hypothetical protein	0	0	1	1.04708	0	0	10	4.75177	1	0.523315	3	1.74208	mRNA
TVAG_090470	13.9864	-0.185127	0.331955	0.0905295	0.876779	actin, putative	15	14.3285	2	2.09416	18	13.7307	20	9.50354	23	12.0362	12	6.96831	mRNA
TVAG_340570	11.1788	-0.166958	0.322026	0.0907459	0.876779	conserved hypothetical protein	9	8.59711	2	2.09416	15	11.4422	18	8.55319	24	12.5596	6	3.48416	mRNA
TVAG_291010	11.0156	0.163139	0.318924	0.0910496	0.876779	60S ribosomal protein L10, putative	7	6.68664	17	17.8003	4	3.05126	12	5.70212	7	3.6632	21	12.1945	mRNA
TVAG_009810	1.23513	0.0489737	0.271894	0.0913871	0.876779	conserved hypothetical protein	0	0	3	3.14123	0	0	3	1.42553	0	0	2	1.16139	mRNA
TVAG_528900	1.23513	0.0489737	0.271894	0.0913871	0.876779	peroxiredoxin, putative	0	0	3	3.14123	0	0	3	1.42553	0	0	2	1.16139	mRNA
TVAG_217780	1.39212	0.0443681	0.270992	0.0917444	0.876779	tankyrase, putative	0	0	0	0	0	0	4	1.90071	0	0	7	4.06485	mRNA
TVAG_259190	11.5	-0.177409	0.326245	0.0923982	0.876779	succinate thiokinase, beta subunit	13	12.418	7	7.32954	12	9.15379	13	6.1773	21	10.9896	5	2.90346	mRNA
TVAG_452070	3.13279	0.0879506	0.283204	0.0925679	0.876779	kchip4.2, putative	0	0	2	2.09416	2	1.52563	14	6.65248	1	0.523315	5	2.90346	mRNA
TVAG_110430	5.09223	0.0823172	0.281124	0.09262	0.876779	TKL family protein kinase	1	0.955234	17	17.8003	1	0.762816	0	0	3	1.56994	5	2.90346	mRNA
TVAG_065120	37.4786	0.237504	0.344192	0.0955175	0.901062	conserved hypothetical protein	29	27.7018	42	43.9773	17	12.9679	47	22.3333	30	15.6994	72	41.8099	mRNA
TVAG_192540	5.01197	0.111931	0.29288	0.0955506	0.901062	conserved hypothetical protein	0	0	9	9.4237	2	1.52563	9	4.27659	5	2.61657	8	4.64554	mRNA
TVAG_173990	9.13313	0.153043	0.312652	0.0959232	0.902849	30S 40S ribosomal protein, putative	3	2.8657	16	16.7532	6	4.5769	14	6.65248	6	3.13989	12	6.96831	mRNA
TVAG_125710	1.80588	0.0629791	0.27508	0.096441	0.905994	heat shock protein 70kD, putative	0	0	3	3.14123	0	0	2	0.950354	1	0.523315	6	3.48416	mRNA
TVAG_013270	5.18449	0.104077	0.288957	0.0966475	0.906208	dynein heavy chain, putative	3	2.8657	13	13.612	1	0.762816	7	3.32624	2	1.04663	4	2.32277	mRNA
TVAG_329640	5.28141	0.0991622	0.287343	0.0977495	0.911343	polyq enhancer protein, putative	0	0	14	14.6591	1	0.762816	6	2.85106	6	3.13989	5	2.90346	mRNA
TVAG_032920	2.56555	0.0752952	0.278606	0.0995475	0.921171	conserved hypothetical protein	0	0	7	7.32954	1	0.762816	2	0.950354	1	0.523315	4	2.32277	mRNA
TVAG_120600	10.0473	0.11788	0.294684	0.0996076	0.921171	conserved hypothetical protein	6	5.7314	25	26.1769	5	3.81408	4	1.90071	2	1.04663	13	7.54901	mRNA
TVAG_054030	24.9882	-0.215426	0.338865	0.0996358	0.921171	actin, putative	14	13.3733	15	15.7062	34	25.9357	34	16.156	51	26.6891	14	8.1297	mRNA
TVAG_605450	1.30474	0.0449052	0.270996	0.10014	0.921171	conserved hypothetical protein	0	0	5	5.23539	0	0	1	0.475177	0	0	1	0.580693	mRNA
TVAG_242510	1.81925	0.0612884	0.274544	0.100417	0.921171	conserved hypothetical protein	0	0	5	5.23539	0	0	2	0.950354	1	0.523315	3	1.74208	mRNA
TVAG_011080	3.4649	0.0914891	0.284263	0.100485	0.921171	axonemal dynein gamma heavy chain, putative	0	0	5	5.23539	1	0.762816	13	6.1773	3	1.56994	3	1.74208	mRNA
TVAG_233430	1.207	0.0464325	0.271295	0.101373	0.92388	ribosome biogenesis protein bop1, putative	0	0	3	3.14123	0	0	4	1.90071	0	0	1	0.580693	mRNA
TVAG_197820	1.207	0.0464325	0.271295	0.101373	0.92388	translation initiation inhibitor, putative	0	0	3	3.14123	0	0	4	1.90071	0	0	1	0.580693	mRNA
TVAG_426420	1.16551	0.046599	0.271335	0.10251	0.927669	adaptin, alpha/gamma/epsilon, putative	0	0	1	1.04708	0	0	5	2.37588	0	0	3	1.74208	mRNA
TVAG_396140	1.16005	0.0470551	0.271409	0.102782	0.928422	conserved hypothetical protein	0	0	2	2.09416	0	0	3	1.42553	0	0	3	1.74208	mRNA
TVAG_410110	2.1925	0.0493564	0.271366	0.103675	0.933079	CAMK family protein kinase	1	0.955234	8	8.37662	0	0	0	0	0	0	2	1.16139	mRNA
TVAG_360800	1.07129	-0.0431274	0.270666	0.104743	NA	TKL family protein kinase	1	0.955234	0	0	1	0.762816	0	0	5	2.61657	0	0	mRNA
TVAG_410050	1.22966	0.0450658	0.27099	0.105281	0.938315	conserved hypothetical protein	0	0	4	4.18831	0	0	1	0.475177	0	0	2	1.16139	mRNA
TVAG_225320	1.22966	0.0450658	0.27099	0.105281	0.938315	hypothetical protein	0	0	4	4.18831	0	0	1	0.475177	0	0	2	1.16139	mRNA
TVAG_182750	1.78433	0.0577925	0.273301	0.105785	0.939873	conserved hypothetical protein	0	0	2	2.09416	1	0.762816	2	0.950354	0	0	7	4.06485	mRNA
TVAG_321370	1.76847	0.0593805	0.273983	0.106732	0.939873	PIKK family atypical protein kinase	0	0	4	4.18831	0	0	6	2.85106	1	0.523315	1	0.580693	mRNA
TVAG_151730	1.73822	0.0572778	0.272939	0.10846	0.939873	dynein intermediate chain 2, ciliary, putative	1	0.955234	2	2.09416	0	0	5	2.37588	0	0	4	2.32277	mRNA
TVAG_044490	1.73822	0.0572778	0.272939	0.10846	0.939873	Rabx18 protein, putative	1	0.955234	2	2.09416	0	0	5	2.37588	0	0	4	2.32277	mRNA
TVAG_183710	1.71605	0.0603253	0.274155	0.108785	0.939873	Clan CA, family C2, calpain-like cysteine peptidase	0	0	4	4.18831	0	0	3	1.42553	1	0.523315	3	1.74208	mRNA
TVAG_064650	5.47663	0.120871	0.295356	0.109099	0.939873	conserved hypothetical protein	2	1.91047	7	7.32954	3	2.28845	10	4.75177	3	1.56994	11	6.38762	mRNA
TVAG_160060	8.89445	-0.151146	0.309451	0.109258	0.939873	actin, putative	8	7.64187	3	3.14123	12	9.15379	12	5.70212	17	8.89635	5	2.90346	mRNA
TVAG_120380	1.04606	-0.0429725	0.270596	0.109263	NA	MYB, putative	1	0.955234	0	0	3	2.28845	0	0	2	1.04663	0	0	mRNA
TVAG_539120	5.90574	-0.119103	0.294153	0.109496	0.939873	conserved hypothetical protein	9	8.59711	4	4.18831	6	4.5769	3	1.42553	9	4.70983	3	1.74208	mRNA
TVAG_226790	1.13193	0.045764	0.271106	0.109555	0.939873	histone H2a, putative	0	0	2	2.09416	0	0	4	1.90071	0	0	2	1.16139	mRNA
TVAG_155020	18.5548	0.202235	0.329396	0.10977	0.939873	heat shock protein, putative	11	10.5076	16	16.7532	12	9.15379	34	16.156	14	7.32641	36	20.9049	mRNA
TVAG_403780	1.20154	0.0444	0.270831	0.110018	0.939873	conserved hypothetical protein	0	0	4	4.18831	0	0	2	0.950354	0	0	1	0.580693	mRNA
TVAG_100560	1.20154	0.0444	0.270831	0.110018	0.939873	conserved hypothetical protein	0	0	4	4.18831	0	0	2	0.950354	0	0	1	0.580693	mRNA
TVAG_238570	6.13717	0.114649	0.292566	0.110437	0.939873	conserved hypothetical protein	2	1.91047	14	14.6591	2	1.52563	8	3.80142	5	2.61657	6	3.48416	mRNA
TVAG_102340	1.99117	-0.0695733	0.276646	0.110528	0.939873	conserved hypothetical protein	2	1.91047	0	0	2	1.52563	1	0.475177	7	3.6632	1	0.580693	mRNA
TVAG_200190	9.6928	-0.154706	0.310188	0.111619	0.947516	actin, putative	12	11.4628	4	4.18831	11	8.39098	7	3.32624	15	7.84972	10	5.80693	mRNA
TVAG_065720	1.48566	-0.0545933	0.272556	0.114297	0.963615	neurobeachin-like protein, putative	2	1.91047	0	0	2	1.52563	0	0	4	2.09326	1	0.580693	mRNA
TVAG_440750	1.15458	0.0437773	0.270677	0.116106	0.973865	WD-repeat protein, putative	0	0	3	3.14123	0	0	1	0.475177	0	0	3	1.74208	mRNA
TVAG_471510	1.76252	0.0529457	0.271898	0.116818	0.976516	conserved hypothetical protein	1	0.955234	2	2.09416	0	0	9	4.27659	0	0	1	0.580693	mRNA
TVAG_364940	1.12646	0.0441846	0.270742	0.117273	0.977328	Antigenic protein P1, putative	0	0	3	3.14123	0	0	2	0.950354	0	0	2	1.16139	mRNA
TVAG_264700	8.79143	0.128086	0.297328	0.118303	0.980451	ubiquitin, putative	3	2.8657	19	19.8945	6	4.5769	10	4.75177	5	2.61657	9	5.22624	mRNA
TVAG_476120	1.37981	0.0383996	0.269737	0.118807	0.981501	conserved hypothetical protein	0	0	6	6.28247	0	0	1	0.475177	0	0	0	0	mRNA
TVAG_058800	1.78566	0.0545451	0.272641	0.119483	0.982152	mannosyltransferase 1, putative	0	0	6	6.28247	0	0	1	0.475177	1	0.523315	2	1.16139	mRNA
TVAG_552760	1.78566	0.0545451	0.272641	0.119483	0.982152	conserved hypothetical protein	0	0	6	6.28247	0	0	1	0.475177	1	0.523315	2	1.16139	mRNA
TVAG_318870	55.8679	0.211725	0.322678	0.119836	0.983414	spermatogenesis associated factor, putative	41	39.1646	57	59.6834	36	27.4614	52	24.7092	37	19.3627	127	73.748	mRNA
TVAG_094720	8.31114	-0.132514	0.298658	0.121277	0.984523	60S ribosomal protein L34, putative	5	4.77617	6	6.28247	13	9.91661	4	1.90071	17	8.89635	6	3.48416	mRNA
TVAG_487340	1.61285	0.0579091	0.273374	0.121491	0.984523	galactokinase, putative	0	0	3	3.14123	0	0	4	1.90071	1	0.523315	3	1.74208	mRNA
TVAG_233330	2.41491	0.0716547	0.27674	0.122469	0.987933	conserved hypothetical protein	1	0.955234	2	2.09416	1	0.762816	7	3.32624	0	0	6	3.48416	mRNA
TVAG_391780	4.78845	0.0764495	0.2784	0.12259	0.987933	arsenical pump membrane protein, putative	0	0	15	15.7062	0	0	5	2.37588	6	3.13989	2	1.16139	mRNA
TVAG_221990	7.5594	0.128205	0.297206	0.123375	0.990434	conserved hypothetical protein	2	1.91047	7	7.32954	4	3.05126	10	4.75177	7	3.6632	21	12.1945	mRNA
TVAG_222450	1.65301	0.0540836	0.272203	0.123503	0.990434	Rabx18 protein, putative	0	0	1	1.04708	1	0.762816	4	1.90071	0	0	6	3.48416	mRNA
TVAG_167010	1.10927	0.0420755	0.270347	0.124171	0.992482	rad25/xp-B DNA repair helicase, putative	0	0	1	1.04708	0	0	7	3.32624	0	0	1	0.580693	mRNA
TVAG_008880	11.3171	0.15395	0.306967	0.12486	0.992482	Clan MA, family M1, aminopeptidase N-like metallopeptidase	8	7.64187	12	12.5649	6	4.5769	19	9.02836	6	3.13989	22	12.7752	mRNA
TVAG_282980	1.65981	0.0553342	0.272747	0.125088	0.992482	phospholipid-transporting ATPase, putative	0	0	4	4.18831	0	0	5	2.37588	1	0.523315	1	0.580693	mRNA
TVAG_213730	4.34394	0.0864077	0.281047	0.125102	0.992482	Heat shock 70 kDa protein, putative	1	0.955234	10	10.4708	3	2.28845	2	0.950354	1	0.523315	8	4.64554	mRNA
TVAG_300850	7.96748	-0.130512	0.297876	0.125355	0.992482	conserved hypothetical protein	10	9.55234	1	1.04708	11	8.39098	11	5.22695	11	5.75646	6	3.48416	mRNA
TVAG_195780	2.33692	-0.0733559	0.27727	0.126676	0.998027	Clan CA, family C19, ubiquitin hydrolase-like cysteine peptidase	4	3.82094	0	0	3	2.28845	2	0.950354	4	2.09326	1	0.580693	mRNA
TVAG_129560	5.54709	0.108717	0.28875	0.127152	0.999188	leucine-rich transmembrane proteins, putative	3	2.8657	10	10.4708	2	1.52563	12	5.70212	3	1.56994	5	2.90346	mRNA
TVAG_409360	1.09834	0.042363	0.270355	0.127228	0.999188	conserved hypothetical protein	0	0	3	3.14123	0	0	3	1.42553	0	0	1	0.580693	mRNA
TVAG_347440	2.48287	-0.0737635	0.277194	0.128188	0.999598	annexin VII, putative	1	0.955234	1	1.04708	4	3.05126	1	0.475177	8	4.18652	1	0.580693	mRNA
TVAG_464510	8.8118	0.128845	0.296103	0.129583	0.999598	conserved hypothetical protein	7	6.68664	14	14.6591	3	2.28845	13	6.1773	4	2.09326	13	7.54901	mRNA
TVAG_372980	1.25778	0.0382009	0.269653	0.129687	0.999598	conserved hypothetical protein	0	0	4	4.18831	0	0	0	0	0	0	3	1.74208	mRNA
TVAG_203850	1.25778	0.0382009	0.269653	0.129687	0.999598	conserved hypothetical protein	0	0	4	4.18831	0	0	0	0	0	0	3	1.74208	mRNA
TVAG_183790	31.8091	-0.207939	0.315076	0.130182	0.999598	malic enzyme, putative	21	20.0599	20	20.9416	34	25.9357	43	20.4326	66	34.5388	23	13.3559	mRNA
TVAG_286460	3.80935	0.0906256	0.282327	0.130607	0.999598	Rab1, putative	1	0.955234	8	8.37662	1	0.762816	7	3.32624	3	1.56994	4	2.32277	mRNA
TVAG_473150	1.5659	0.0556261	0.272732	0.130742	0.999598	pelota, putative	0	0	2	2.09416	0	0	3	1.42553	1	0.523315	5	2.90346	mRNA
TVAG_101440	1.05139	0.0422475	0.270308	0.132151	NA	conserved hypothetical protein	0	0	2	2.09416	0	0	2	0.950354	0	0	3	1.74208	mRNA
TVAG_368970	7.33231	0.110031	0.289133	0.13218	0.999598	peptidylprolyl isomerase, putative	1	0.955234	12	12.5649	4	3.05126	4	1.90071	7	3.6632	18	10.4525	mRNA
TVAG_484050	2.39226	0.066982	0.275249	0.133109	0.999598	conserved hypothetical protein	1	0.955234	1	1.04708	1	0.762816	10	4.75177	0	0	5	2.90346	mRNA
TVAG_474540	1.53778	0.055342	0.272625	0.133841	0.999598	leucine-rich repeat protein, BspA family	0	0	2	2.09416	0	0	4	1.90071	1	0.523315	4	2.32277	mRNA
TVAG_387720	4.37654	0.0905552	0.282189	0.1342	0.999598	ankyrin repeat-rich membrane-spanning protein, putative	0	0	7	7.32954	3	2.28845	4	1.90071	3	1.56994	11	6.38762	mRNA
TVAG_044790	3.12351	0.0700921	0.275956	0.13524	0.999598	conserved hypothetical protein	1	0.955234	10	10.4708	1	0.762816	3	1.42553	1	0.523315	1	0.580693	mRNA
TVAG_110540	12.4155	0.147025	0.302245	0.135811	0.999598	ubiquitin, putative	5	4.77617	21	21.9886	9	6.86534	14	6.65248	9	4.70983	18	10.4525	mRNA
TVAG_077420	1.56318	0.0525352	0.271677	0.136244	0.999598	neurobeachin, putative	0	0	2	2.09416	1	0.762816	5	2.37588	0	0	3	1.74208	mRNA
TVAG_433470	1.57927	0.0538831	0.272255	0.136523	0.999598	aldehyde oxidase, putative	0	0	4	4.18831	0	0	3	1.42553	1	0.523315	2	1.16139	mRNA
TVAG_259950	5.56109	0.0876709	0.28093	0.13657	0.999598	conserved hypothetical protein	2	1.91047	16	16.7532	3	2.28845	2	0.950354	2	1.04663	5	2.90346	mRNA
TVAG_339630	6.15174	0.106801	0.287189	0.137409	0.999598	thioredoxin, putative	4	3.82094	11	11.5179	2	1.52563	6	2.85106	3	1.56994	11	6.38762	mRNA
TVAG_416020	1.02873	0.0411724	0.270108	0.137507	NA	centaurin delta, putative	0	0	1	1.04708	0	0	5	2.37588	0	0	2	1.16139	mRNA
TVAG_451860	2.25322	0.0608263	0.273861	0.137526	0.999598	conserved hypothetical protein	0	0	5	5.23539	0	0	1	0.475177	2	1.04663	6	3.48416	mRNA
TVAG_391200	1.56864	0.0511918	0.271415	0.138374	0.999598	neurobeachin-like protein, putative	0	0	1	1.04708	1	0.762816	7	3.32624	0	0	3	1.74208	mRNA
TVAG_266060	56.3275	0.210978	0.305696	0.138626	0.999598	conserved hypothetical protein	37	35.3437	64	67.013	42	32.0383	61	28.9858	44	23.0259	104	60.392	mRNA
TVAG_182250	1.02327	0.0414756	0.270139	0.138651	NA	conserved hypothetical protein	0	0	2	2.09416	0	0	3	1.42553	0	0	2	1.16139	mRNA
TVAG_070870	1.02327	0.0414756	0.270139	0.138651	NA	conserved hypothetical protein	0	0	2	2.09416	0	0	3	1.42553	0	0	2	1.16139	mRNA
TVAG_170440	0.939006	-0.0386031	0.269693	0.138897	NA	conserved hypothetical protein	1	0.955234	0	0	1	0.762816	0	0	4	2.09326	0	0	mRNA
TVAG_478270	7.94741	-0.127696	0.294395	0.139262	0.999598	conserved hypothetical protein	8	7.64187	6	6.28247	9	6.86534	5	2.37588	15	7.84972	5	2.90346	mRNA
TVAG_382020	0.952028	-0.0387198	0.269693	0.139302	NA	ubiquitin-conjugating enzyme E2, putative	2	1.91047	0	0	2	1.52563	0	0	1	0.523315	0	0	mRNA
TVAG_368740	3.95902	0.0864621	0.280497	0.13976	0.999598	ornithine carbamoyltransferase, putative	2	1.91047	7	7.32954	1	0.762816	12	5.70212	2	1.04663	2	1.16139	mRNA
TVAG_248480	1.83262	0.0467162	0.270858	0.13987	0.999598	chromosome region maintenance protein 1/exportin, putative	0	0	7	7.32954	0	0	2	0.950354	1	0.523315	0	0	mRNA
TVAG_392120	1.83262	0.0467162	0.270858	0.13987	0.999598	conserved hypothetical protein	0	0	7	7.32954	0	0	2	0.950354	1	0.523315	0	0	mRNA
TVAG_129070	1.17888	0.0373016	0.26947	0.140435	0.999598	adaptin, alpha/gamma/epsilon, putative	0	0	3	3.14123	0	0	5	2.37588	0	0	0	0	mRNA
TVAG_497150	1.84379	-0.0593327	0.273422	0.140989	0.999598	TKL family protein kinase	3	2.8657	0	0	3	2.28845	2	0.950354	3	1.56994	0	0	mRNA
TVAG_124200	1.09288	0.0392797	0.269745	0.142895	0.999598	guanylate cyclase, putative	0	0	4	4.18831	0	0	1	0.475177	0	0	1	0.580693	mRNA
TVAG_269950	1.09288	0.0392797	0.269745	0.142895	0.999598	conserved hypothetical protein	0	0	4	4.18831	0	0	1	0.475177	0	0	1	0.580693	mRNA
TVAG_292690	2.32011	0.0614901	0.273778	0.142942	0.999598	myo-inositol-1 phosphate synthase, putative	0	0	7	7.32954	1	0.762816	1	0.475177	1	0.523315	3	1.74208	mRNA
TVAG_311670	1.64293	0.0482136	0.270586	0.142976	0.999598	conserved hypothetical protein	1	0.955234	4	4.18831	0	0	4	1.90071	0	0	1	0.580693	mRNA
TVAG_160000	1.53231	0.0528408	0.271958	0.143209	0.999598	conserved hypothetical protein	0	0	3	3.14123	0	0	2	0.950354	1	0.523315	4	2.32277	mRNA
TVAG_256820	1.53231	0.0528408	0.271958	0.143209	0.999598	purine nucleoside phosphorylase, putative	0	0	3	3.14123	0	0	2	0.950354	1	0.523315	4	2.32277	mRNA
TVAG_120500	1.18271	0.0366555	0.269349	0.144088	0.999598	conserved hypothetical protein	0	0	3	3.14123	0	0	0	0	0	0	4	2.32277	mRNA
TVAG_340870	2.23846	0.0589911	0.273286	0.14438	0.999598	cohesin subunit Smc3	0	0	7	7.32954	0	0	2	0.950354	2	1.04663	2	1.16139	mRNA
TVAG_076690	1.60467	0.0493701	0.270955	0.144445	0.999598	kinectin, putative	0	0	4	4.18831	1	0.762816	4	1.90071	0	0	1	0.580693	mRNA
TVAG_209020	2.94008	0.0724862	0.276288	0.145488	0.999598	phosphoglycerate mutase, putative	1	0.955234	4	4.18831	2	1.52563	10	4.75177	0	0	3	1.74208	mRNA
TVAG_345120	3.40137	0.081754	0.278744	0.145992	0.999598	conserved hypothetical protein	2	1.91047	6	6.28247	1	0.762816	5	2.37588	1	0.523315	6	3.48416	mRNA
TVAG_009960	13.3726	0.144101	0.299115	0.147612	0.999598	conserved hypothetical protein	6	5.7314	24	25.1299	7	5.33971	21	9.97872	13	6.80309	12	6.96831	mRNA
TVAG_287570	1.56785	0.0485854	0.270582	0.14785	0.999598	conserved hypothetical protein	1	0.955234	3	3.14123	0	0	4	1.90071	0	0	2	1.16139	mRNA
TVAG_318670	11.6373	-0.149109	0.300258	0.148241	0.999598	succinate thiokinase a subunit	14	13.3733	6	6.28247	14	10.6794	13	6.1773	15	7.84972	9	5.22624	mRNA
TVAG_290410	3.64139	0.0748497	0.277166	0.148954	0.999598	conserved hypothetical protein	0	0	7	7.32954	0	0	10	4.75177	5	2.61657	3	1.74208	mRNA
TVAG_542460	2.29697	0.0637261	0.274035	0.15003	0.999598	multidrug resistance protein 1, 2, putative	1	0.955234	3	3.14123	1	0.762816	9	4.27659	0	0	2	1.16139	mRNA
TVAG_086470	2.07223	0.0651836	0.274527	0.15038	0.999598	thioredoxin f-type, putative	0	0	3	3.14123	1	0.762816	4	1.90071	1	0.523315	5	2.90346	mRNA
TVAG_409800	1.49082	0.0509704	0.271528	0.150827	0.999598	RAB, putative	0	0	1	1.04708	0	0	3	1.42553	1	0.523315	6	3.48416	mRNA
TVAG_226350	2.72831	-0.0708051	0.275857	0.151173	0.999598	clathrin coat assembly protein ap-1, putative	3	2.8657	0	0	7	5.33971	2	0.950354	2	1.04663	2	1.16139	mRNA
TVAG_444860	4.05989	0.0907528	0.281454	0.151792	0.999598	conserved hypothetical protein	1	0.955234	2	2.09416	2	1.52563	13	6.1773	3	1.56994	9	5.22624	mRNA
TVAG_320210	3.82413	0.0853782	0.279654	0.151964	0.999598	conserved hypothetical protein	1	0.955234	5	5.23539	3	2.28845	12	5.70212	1	0.523315	4	2.32277	mRNA
TVAG_564290	1.69068	0.0445102	0.270096	0.152025	0.999598	adenylate cyclase type III, putative	0	0	3	3.14123	1	0.762816	8	3.80142	0	0	0	0	mRNA
TVAG_099920	0.995146	0.0392964	0.269715	0.152171	NA	conserved hypothetical protein	0	0	2	2.09416	0	0	4	1.90071	0	0	1	0.580693	mRNA
TVAG_276390	0.995146	0.0392964	0.269715	0.152171	NA	conserved hypothetical protein	0	0	2	2.09416	0	0	4	1.90071	0	0	1	0.580693	mRNA
TVAG_268180	2.04682	0.0608424	0.273594	0.15224	0.999598	hypothetical protein	0	0	3	3.14123	0	0	3	1.42553	2	1.04663	6	3.48416	mRNA
TVAG_392110	3.04733	0.0609335	0.27347	0.152249	0.999598	conserved hypothetical protein	1	0.955234	9	9.4237	0	0	6	2.85106	2	1.04663	0	0	mRNA
TVAG_538710	6.40352	-0.115132	0.289086	0.152359	0.999598	tropomyosin 1 alpha chain, putative	7	6.68664	2	2.09416	6	4.5769	7	3.32624	14	7.32641	5	2.90346	mRNA
TVAG_130270	1.94295	-0.0540175	0.272073	0.152718	0.999598	serine palmitoyltransferase, putative	0	0	0	0	7	5.33971	1	0.475177	3	1.56994	1	0.580693	mRNA
TVAG_039050	1.47607	0.0514157	0.271553	0.152924	0.999598	NAD dependent epimerase/dehydratase, putative	0	0	3	3.14123	0	0	4	1.90071	1	0.523315	2	1.16139	mRNA
TVAG_074440	52.8839	0.199241	0.298538	0.153213	0.999598	conserved hypothetical protein	45	42.9855	58	60.7305	30	22.8845	70	33.2624	39	20.4093	89	51.6817	mRNA
TVAG_286340	0.913773	-0.0368245	0.269342	0.153226	NA	Intracellular protein transport protein USO1, putative	1	0.955234	0	0	3	2.28845	0	0	1	0.523315	0	0	mRNA
TVAG_296200	0.913773	-0.0368245	0.269342	0.153226	NA	conserved hypothetical protein	1	0.955234	0	0	3	2.28845	0	0	1	0.523315	0	0	mRNA
TVAG_073860	42.954	-0.20656	0.292694	0.153947	0.999598	phosphoenolpyruvate-protein phosphotransferase, putative	37	35.3437	21	21.9886	47	35.8524	62	29.461	67	35.0621	43	24.9698	mRNA
TVAG_071950	1.0178	0.038744	0.269607	0.154016	NA	leucine-rich repeat protein, BspA family	0	0	3	3.14123	0	0	1	0.475177	0	0	2	1.16139	mRNA
TVAG_197740	1.0178	0.038744	0.269607	0.154016	NA	conserved hypothetical protein	0	0	3	3.14123	0	0	1	0.475177	0	0	2	1.16139	mRNA
TVAG_466100	1.0178	0.038744	0.269607	0.154016	NA	TKL family protein kinase	0	0	3	3.14123	0	0	1	0.475177	0	0	2	1.16139	mRNA
TVAG_010230	1.0178	0.038744	0.269607	0.154016	NA	sex-determining region Y protein, sry, putative	0	0	3	3.14123	0	0	1	0.475177	0	0	2	1.16139	mRNA
TVAG_254910	1.51076	0.0483742	0.270649	0.155203	0.999598	modulator of drug activity B, putative	0	0	2	2.09416	1	0.762816	2	0.950354	0	0	5	2.90346	mRNA
TVAG_393150	13.4099	0.146896	0.29835	0.15545	0.999598	ubiquitin protein ligase, putative	8	7.64187	14	14.6591	8	6.10253	16	7.60283	10	5.23315	30	17.4208	mRNA
TVAG_210010	18.9745	0.160235	0.301569	0.155627	0.999598	conserved hypothetical protein	8	7.64187	15	15.7062	20	15.2563	46	21.8581	10	5.23315	29	16.8401	mRNA
TVAG_212740	7.77638	-0.124695	0.291764	0.155892	0.999598	phosphoglycerate mutase, putative	8	7.64187	3	3.14123	10	7.62816	10	4.75177	13	6.80309	5	2.90346	mRNA
TVAG_366610	1.19608	0.0344461	0.268973	0.155948	0.999598	conserved hypothetical protein	0	0	5	5.23539	0	0	0	0	0	0	1	0.580693	mRNA
TVAG_117340	1.19608	0.0344461	0.268973	0.155948	0.999598	conserved hypothetical protein	0	0	5	5.23539	0	0	0	0	0	0	1	0.580693	mRNA
TVAG_139260	2.96132	0.0618717	0.27355	0.15667	0.999598	nucleolar protein, putative	1	0.955234	10	10.4708	0	0	2	0.950354	2	1.04663	1	0.580693	mRNA
TVAG_286960	4.08499	0.0900586	0.280814	0.15742	0.999598	Family T1, proteasome beta subunit, threonine peptidase	1	0.955234	7	7.32954	2	1.52563	6	2.85106	3	1.56994	7	4.06485	mRNA
TVAG_449850	2.71932	-0.0731832	0.27611	0.158326	0.999598	unc-44 ankyrins, putative	5	4.77617	1	1.04708	2	1.52563	2	0.950354	5	2.61657	1	0.580693	mRNA
TVAG_390770	3.45752	0.0675426	0.274796	0.159181	0.999598	conserved hypothetical protein	0	0	11	11.5179	2	1.52563	2	0.950354	2	1.04663	2	1.16139	mRNA
TVAG_453700	2.21643	0.0627708	0.273594	0.159607	0.999598	calcium binding protein, putative	1	0.955234	3	3.14123	1	0.762816	7	3.32624	0	0	3	1.74208	mRNA
TVAG_030610	1.56239	0.0456448	0.269933	0.16006	0.999598	alpha-mannosidase 2c1, putative	1	0.955234	4	4.18831	0	0	2	0.950354	0	0	2	1.16139	mRNA
TVAG_246270	6.59641	0.100731	0.283692	0.160264	0.999598	conserved hypothetical protein	4	3.82094	5	5.23539	4	3.05126	7	3.32624	2	1.04663	21	12.1945	mRNA
TVAG_RG_DS135727_1	1.49277	0.0468079	0.270131	0.160357	0.999598	conserved hypothetical protein	1	0.955234	2	2.09416	0	0	4	1.90071	0	0	3	1.74208	mRNA
TVAG_060260	4.3665	0.0820528	0.278454	0.1608	0.999598	heat shock protein 70 (HSP70)-4, putative	1	0.955234	2	2.09416	3	2.28845	4	1.90071	2	1.04663	18	10.4525	mRNA
TVAG_236600	2.48697	0.0565402	0.272218	0.160974	0.999598	thermophilic beta-amylase precursor, putative	1	0.955234	8	8.37662	1	0.762816	1	0.475177	0	0	2	1.16139	mRNA
TVAG_263230	1.52413	0.0467975	0.270283	0.161697	0.999598	conserved hypothetical protein	0	0	4	4.18831	1	0.762816	2	0.950354	0	0	2	1.16139	mRNA
TVAG_251750	0.94819	0.0384508	0.269541	0.161855	NA	101 kDa malaria antigen, putative	0	0	1	1.04708	0	0	3	1.42553	0	0	3	1.74208	mRNA
TVAG_462560	0.94819	0.0384508	0.269541	0.161855	NA	hypothetical protein	0	0	1	1.04708	0	0	3	1.42553	0	0	3	1.74208	mRNA
TVAG_391540	1.81574	0.0393018	0.26903	0.163328	0.999598	hypothetical protein	1	0.955234	7	7.32954	0	0	1	0.475177	0	0	0	0	mRNA
TVAG_163000	17.3412	0.151527	0.29766	0.164063	0.999598	heat shock protein, putative	7	6.68664	18	18.8474	13	9.91661	18	8.55319	16	8.37304	40	23.2277	mRNA
TVAG_295740	0.860247	-0.0361674	0.2692	0.164261	NA	Clan MA, family M8, leishmanolysin-like metallopeptidase	1	0.955234	0	0	2	1.52563	0	0	2	1.04663	0	0	mRNA
TVAG_059710	0.860247	-0.0361674	0.2692	0.164261	NA	conserved hypothetical protein	1	0.955234	0	0	2	1.52563	0	0	2	1.04663	0	0	mRNA
TVAG_401900	2.45885	0.056016	0.27205	0.16467	0.999598	30S ribosomal protein S17p, putative	1	0.955234	8	8.37662	1	0.762816	2	0.950354	0	0	1	0.580693	mRNA
TVAG_002250	1.62622	0.0444081	0.270212	0.164869	0.999598	conserved hypothetical protein	0	0	5	5.23539	0	0	4	1.90071	1	0.523315	0	0	mRNA
TVAG_375180	1.38795	-0.0410832	0.269107	0.165478	0.999598	flagellar radial spoke protein, putative	3	2.8657	1	1.04708	2	1.52563	0	0	1	0.523315	0	0	mRNA
TVAG_147010	1.38795	-0.0410832	0.269107	0.165478	0.999598	Derlin-2, putative	3	2.8657	1	1.04708	2	1.52563	0	0	1	0.523315	0	0	mRNA
TVAG_143810	1.38795	-0.0410832	0.269107	0.165478	0.999598	conserved hypothetical protein	3	2.8657	1	1.04708	2	1.52563	0	0	1	0.523315	0	0	mRNA
TVAG_292960	3.59972	0.0803528	0.277815	0.165617	0.999598	conserved hypothetical protein	2	1.91047	4	4.18831	0	0	10	4.75177	3	1.56994	6	3.48416	mRNA
TVAG_047900	3.94919	0.0796574	0.277371	0.16594	0.999598	conserved hypothetical protein	2	1.91047	9	9.4237	2	1.52563	5	2.37588	1	0.523315	4	2.32277	mRNA
TVAG_469020	1.40099	0.0495746	0.271058	0.166123	0.999598	biotin synthase, putative	0	0	2	2.09416	0	0	4	1.90071	1	0.523315	3	1.74208	mRNA
TVAG_139600	1.40099	0.0495746	0.271058	0.166123	0.999598	WD-repeat protein c2e1p5.05 in chromosome I, putative	0	0	2	2.09416	0	0	4	1.90071	1	0.523315	3	1.74208	mRNA
TVAG_247230	5.57397	0.0934344	0.281397	0.166371	0.999598	hypothetical protein	2	1.91047	5	5.23539	2	1.52563	4	1.90071	5	2.61657	19	11.0332	mRNA
TVAG_101840	5.67612	0.0987602	0.282698	0.168474	0.999598	conserved hypothetical protein	2	1.91047	4	4.18831	5	3.81408	18	8.55319	2	1.04663	9	5.22624	mRNA
TVAG_014310	1.2616	-0.0444103	0.269982	0.169233	0.999598	hypothetical protein	1	0.955234	0	0	2	1.52563	0	0	4	2.09326	1	0.580693	mRNA
TVAG_299380	4.68918	0.0926852	0.281129	0.170221	0.999598	30S ribosomal protein S11, putative	1	0.955234	5	5.23539	1	0.762816	11	5.22695	6	3.13989	9	5.22624	mRNA
TVAG_324230	2.18333	0.055579	0.272008	0.170347	0.999598	CAMK family protein kinase	0	0	7	7.32954	1	0.762816	1	0.475177	1	0.523315	2	1.16139	mRNA
TVAG_113880	2.64854	0.0450865	0.270193	0.17054	0.999598	conserved hypothetical protein	0	0	11	11.5179	1	0.762816	0	0	1	0.523315	0	0	mRNA
TVAG_456850	3.54507	0.0793293	0.277315	0.170839	0.999598	conserved hypothetical protein	1	0.955234	7	7.32954	1	0.762816	4	1.90071	3	1.56994	6	3.48416	mRNA
TVAG_420410	1.4264	0.0462143	0.270099	0.171393	0.999598	conserved hypothetical protein	0	0	2	2.09416	1	0.762816	5	2.37588	0	0	2	1.16139	mRNA
TVAG_224410	2.1298	0.0525033	0.27151	0.171667	0.999598	Clan CA, family C19, ubiquitin hydrolase-like cysteine peptidase	0	0	7	7.32954	0	0	1	0.475177	2	1.04663	2	1.16139	mRNA
TVAG_388900	0.920069	0.0372943	0.269324	0.171962	NA	conserved hypothetical protein	0	0	1	1.04708	0	0	4	1.90071	0	0	2	1.16139	mRNA
TVAG_498850	0.920069	0.0372943	0.269324	0.171962	NA	conserved hypothetical protein	0	0	1	1.04708	0	0	4	1.90071	0	0	2	1.16139	mRNA
TVAG_247220	3.7018	0.0781508	0.276877	0.172144	0.999598	conserved hypothetical protein	1	0.955234	8	8.37662	2	1.52563	3	1.42553	2	1.04663	6	3.48416	mRNA
TVAG_010810	1.65545	0.0409578	0.269327	0.172353	0.999598	cardiac ankyrin repeat protein, putative	0	0	5	5.23539	1	0.762816	0	0	0	0	3	1.74208	mRNA
TVAG_278580	1.34969	-0.0401809	0.268914	0.173036	0.999598	conserved hypothetical protein	2	1.91047	1	1.04708	3	2.28845	0	0	1	0.523315	0	0	mRNA
TVAG_164570	1.44905	0.045621	0.269964	0.17319	0.999598	conserved hypothetical protein	0	0	3	3.14123	1	0.762816	2	0.950354	0	0	3	1.74208	mRNA
TVAG_230200	1.67428	0.0404161	0.269243	0.173331	0.999598	conserved hypothetical protein	0	0	6	6.28247	1	0.762816	2	0.950354	0	0	0	0	mRNA
TVAG_171670	13.3596	0.138552	0.292919	0.173351	0.999598	heat shock protein, putative	4	3.82094	18	18.8474	12	9.15379	18	8.55319	11	5.75646	22	12.7752	mRNA
TVAG_345900	0.942726	0.0368393	0.269238	0.173574	NA	conserved hypothetical protein	0	0	2	2.09416	0	0	1	0.475177	0	0	3	1.74208	mRNA
TVAG_419680	0.942726	0.0368393	0.269238	0.173574	NA	conserved hypothetical protein	0	0	2	2.09416	0	0	1	0.475177	0	0	3	1.74208	mRNA
TVAG_268950	0.942726	0.0368393	0.269238	0.173574	NA	conserved hypothetical protein	0	0	2	2.09416	0	0	1	0.475177	0	0	3	1.74208	mRNA
TVAG_304640	1.44248	0.0465819	0.270425	0.175307	0.999598	neurobeachin-like protein, putative	0	0	4	4.18831	0	0	3	1.42553	1	0.523315	1	0.580693	mRNA
TVAG_466640	11.9793	-0.128323	0.290266	0.175582	0.999598	conserved hypothetical protein	10	9.55234	3	3.14123	22	16.782	19	9.02836	13	6.80309	9	5.22624	mRNA
TVAG_044980	2.13314	0.0566227	0.272073	0.17583	0.999598	protein phosphatase 1 regulatory subunit 12C, putative	1	0.955234	4	4.18831	0	0	1	0.475177	1	0.523315	6	3.48416	mRNA
TVAG_257460	1.62076	0.041968	0.269716	0.176657	0.999598	conserved hypothetical protein	0	0	6	6.28247	0	0	2	0.950354	1	0.523315	0	0	mRNA
TVAG_RG_DS132444_1	2.29666	0.0525645	0.271273	0.177268	0.999598	hypothetical protein	1	0.955234	8	8.37662	0	0	1	0.475177	1	0.523315	1	0.580693	mRNA
TVAG_119330	4.80362	0.0926068	0.280546	0.177278	0.999598	60S ribosomal protein L21, putative	2	1.91047	6	6.28247	1	0.762816	8	3.80142	5	2.61657	10	5.80693	mRNA
TVAG_132640	0.914605	0.0369194	0.269233	0.177326	NA	conserved hypothetical protein	0	0	2	2.09416	0	0	2	0.950354	0	0	2	1.16139	mRNA
TVAG_109010	0.914605	0.0369194	0.269233	0.177326	NA	conserved hypothetical protein	0	0	2	2.09416	0	0	2	0.950354	0	0	2	1.16139	mRNA
TVAG_033030	0.914605	0.0369194	0.269233	0.177326	NA	kelch repeat protein, putative	0	0	2	2.09416	0	0	2	0.950354	0	0	2	1.16139	mRNA
TVAG_359090	4.33905	-0.0894778	0.279721	0.177499	0.999598	tubulin beta chain, putative	4	3.82094	1	1.04708	6	4.5769	6	2.85106	9	4.70983	2	1.16139	mRNA
TVAG_109460	27.5407	0.1782	0.291235	0.178559	0.999598	conserved hypothetical protein	16	15.2837	29	30.3653	21	16.0191	51	24.234	25	13.0829	37	21.4856	mRNA
TVAG_360400	2.43792	0.0613849	0.273149	0.178738	0.999598	conserved hypothetical protein	0	0	5	5.23539	0	0	4	1.90071	3	1.56994	4	2.32277	mRNA
TVAG_066680	1.42093	0.0448901	0.269786	0.179105	0.999598	ankyrin repeat-containing protein, putative	0	0	3	3.14123	1	0.762816	3	1.42553	0	0	2	1.16139	mRNA
TVAG_010840	1.27115	0.0291527	0.268216	0.180268	0.999598	conserved hypothetical protein	0	0	6	6.28247	0	0	0	0	0	0	0	0	mRNA
TVAG_495780	1.06476	0.0329357	0.268681	0.180456	NA	conserved hypothetical protein	0	0	4	4.18831	0	0	2	0.950354	0	0	0	0	mRNA
TVAG_358780	1.06476	0.0329357	0.268681	0.180456	NA	conserved hypothetical protein	0	0	4	4.18831	0	0	2	0.950354	0	0	0	0	mRNA
TVAG_119560	1.06476	0.0329357	0.268681	0.180456	NA	leucine-rich repeat protein, BspA family	0	0	4	4.18831	0	0	2	0.950354	0	0	0	0	mRNA
TVAG_262510	7.49366	0.0839086	0.278039	0.180891	0.999598	cation chloride cotransporter, putative	2	1.91047	22	23.0357	3	2.28845	2	0.950354	7	3.6632	5	2.90346	mRNA
TVAG_097910	4.32816	0.0887763	0.279346	0.180995	0.999598	nuclear anchorage protein, putative	2	1.91047	4	4.18831	1	0.762816	10	4.75177	4	2.09326	9	5.22624	mRNA
TVAG_339890	1.64785	-0.054688	0.271696	0.181412	0.999598	conserved hypothetical protein	2	1.91047	0	0	3	2.28845	1	0.475177	3	1.56994	1	0.580693	mRNA
TVAG_043460	2.00506	0.0564149	0.271943	0.183317	0.999598	cell division control protein, putative	0	0	5	5.23539	1	0.762816	2	0.950354	1	0.523315	3	1.74208	mRNA
TVAG_443630	1.35404	0.0461871	0.270305	0.18349	0.999598	conserved hypothetical protein	0	0	1	1.04708	0	0	3	1.42553	1	0.523315	5	2.90346	mRNA
TVAG_462020	12.6085	0.134399	0.290047	0.184804	0.999598	conserved hypothetical protein	9	8.59711	8	8.37662	7	5.33971	30	14.2553	9	4.70983	23	13.3559	mRNA
TVAG_038950	1.97286	-0.0512908	0.270815	0.185298	0.999598	Rabx3 protein, putative	5	4.77617	1	1.04708	2	1.52563	0	0	1	0.523315	1	0.580693	mRNA
TVAG_119130	1.63483	-0.0531028	0.271389	0.185302	0.999598	ubiquitin protein ligase E3a, putative	1	0.955234	0	0	2	1.52563	1	0.475177	6	3.13989	1	0.580693	mRNA
TVAG_365620	6.36468	0.0997834	0.281731	0.185376	0.999598	ankyrin, putative	3	2.8657	9	9.4237	3	2.28845	6	2.85106	5	2.61657	14	8.1297	mRNA
TVAG_402580	29.6336	-0.17184	0.289211	0.185557	0.999598	ribonucleoside-diphosphate reductase alpha chain, putative	27	25.7913	17	17.8003	32	24.4101	48	22.8085	46	24.0725	20	11.6139	mRNA
TVAG_204060	8.49668	0.107034	0.283834	0.186259	0.999598	conserved hypothetical protein	5	4.77617	3	3.14123	2	1.52563	25	11.8794	9	4.70983	18	10.4525	mRNA
TVAG_147110	0.806722	-0.0338204	0.268796	0.186365	NA	multidrug resistance protein 1, 2, putative	1	0.955234	0	0	1	0.762816	0	0	3	1.56994	0	0	mRNA
TVAG_210320	23.3577	0.157132	0.292051	0.186504	0.999598	adenosylhomocysteinase, putative	15	14.3285	18	18.8474	14	10.6794	68	32.312	22	11.5129	24	13.9366	mRNA
TVAG_011650	2.08893	0.0570765	0.27186	0.188172	0.999598	Charged multivesicular body protein 1B, putative	1	0.955234	2	2.09416	1	0.762816	4	1.90071	0	0	6	3.48416	mRNA
TVAG_353380	0.891948	0.0351622	0.268958	0.188544	NA	ADP-ribosylation factor, arf, putative	0	0	1	1.04708	0	0	5	2.37588	0	0	1	0.580693	mRNA
TVAG_346150	0.891948	0.0351622	0.268958	0.188544	NA	conserved hypothetical protein	0	0	1	1.04708	0	0	5	2.37588	0	0	1	0.580693	mRNA
TVAG_220300	4.98028	0.0903274	0.27911	0.188851	0.999598	60S acidic ribosomal protein P2, putative	2	1.91047	8	8.37662	3	2.28845	6	2.85106	3	1.56994	9	5.22624	mRNA
TVAG_125790	3.09002	0.058701	0.272046	0.189154	0.999598	conserved hypothetical protein	3	2.8657	6	6.28247	0	0	3	1.42553	0	0	6	3.48416	mRNA
TVAG_239310	70.3665	-0.169426	0.288262	0.189454	0.999598	bollus pemphigoid antigen, putative	65	62.0902	18	18.8474	79	60.2625	145	68.9007	104	54.4248	57	33.0995	mRNA
TVAG_105170	3.32073	0.060032	0.272478	0.190055	0.999598	dynein heavy chain, putative	0	0	11	11.5179	2	1.52563	2	0.950354	2	1.04663	1	0.580693	mRNA
TVAG_128250	6.28736	0.0936857	0.279749	0.190282	0.999598	26S protease regulatory subunit S10b, putative	5	4.77617	8	8.37662	2	1.52563	6	2.85106	3	1.56994	15	8.71039	mRNA
TVAG_303670	1.43107	0.0413199	0.268989	0.19044	0.999598	conserved hypothetical protein	1	0.955234	3	3.14123	0	0	4	1.90071	0	0	1	0.580693	mRNA
TVAG_071260	1.43107	0.0413199	0.268989	0.19044	0.999598	DNA double-strand break repair Rad50 ATPase, putative	1	0.955234	3	3.14123	0	0	4	1.90071	0	0	1	0.580693	mRNA
TVAG_497280	1.37398	0.0432612	0.269437	0.190451	0.999598	conserved hypothetical protein	0	0	2	2.09416	1	0.762816	2	0.950354	0	0	4	2.32277	mRNA
TVAG_336630	0.886484	0.0353017	0.268953	0.191196	NA	conserved hypothetical protein	0	0	2	2.09416	0	0	3	1.42553	0	0	1	0.580693	mRNA
TVAG_347770	0.886484	0.0353017	0.268953	0.191196	NA	dolichol-phosphate mannosyltransferase, putative	0	0	2	2.09416	0	0	3	1.42553	0	0	1	0.580693	mRNA
TVAG_206340	0.886484	0.0353017	0.268953	0.191196	NA	conserved hypothetical protein	0	0	2	2.09416	0	0	3	1.42553	0	0	1	0.580693	mRNA
TVAG_065680	0.886484	0.0353017	0.268953	0.191196	NA	WD-repeat protein, putative	0	0	2	2.09416	0	0	3	1.42553	0	0	1	0.580693	mRNA
TVAG_061930	64.7063	-0.190522	0.265698	0.19129	0.999598	glucose-6-phosphate isomerase, putative	48	45.8512	47	49.2126	73	55.6856	79	37.539	100	52.3315	63	36.5836	mRNA
TVAG_224380	1.49055	0.0406968	0.269075	0.191379	0.999598	zinc finger protein DHHC domain containing protein, putative	0	0	5	5.23539	1	0.762816	1	0.475177	0	0	1	0.580693	mRNA
TVAG_456350	2.51685	0.0626811	0.272936	0.191666	0.999598	MYB37, putative	0	0	5	5.23539	2	1.52563	5	2.37588	1	0.523315	3	1.74208	mRNA
TVAG_493130	1.35132	0.0430862	0.269424	0.191706	0.999598	conserved hypothetical protein	0	0	1	1.04708	1	0.762816	5	2.37588	0	0	3	1.74208	mRNA
TVAG_061260	1.53565	0.0377556	0.268604	0.191858	0.999598	conserved hypothetical protein	1	0.955234	0	0	0	0	2	0.950354	0	0	8	4.64554	mRNA
TVAG_299730	1.23636	-0.0403117	0.269159	0.192194	0.999598	kinesin heavy chain, putative	1	0.955234	0	0	4	3.05126	0	0	1	0.523315	1	0.580693	mRNA
TVAG_158110	1.39281	0.0424292	0.269302	0.19253	0.999598	conserved hypothetical protein	0	0	3	3.14123	1	0.762816	4	1.90071	0	0	1	0.580693	mRNA
TVAG_074280	1.39281	0.0424292	0.269302	0.19253	0.999598	conserved hypothetical protein	0	0	3	3.14123	1	0.762816	4	1.90071	0	0	1	0.580693	mRNA
TVAG_110290	1.81856	-0.0443323	0.269894	0.192702	0.999598	conserved hypothetical protein	3	2.8657	0	0	5	3.81408	2	0.950354	0	0	0	0	mRNA
TVAG_446640	1.94558	0.0564784	0.271732	0.193405	0.999598	conserved hypothetical protein	1	0.955234	3	3.14123	0	0	5	2.37588	1	0.523315	3	1.74208	mRNA
TVAG_043500	46.2008	-0.18239	0.277059	0.193805	0.999598	enolase, putative	34	32.478	29	30.3653	46	35.0895	66	31.3617	84	43.9585	41	23.8084	mRNA
TVAG_237280	5.0239	0.0819056	0.276917	0.194255	0.999598	ctl transporter, putative	1	0.955234	12	12.5649	3	2.28845	7	3.32624	4	2.09326	3	1.74208	mRNA
TVAG_440920	2.47346	0.0614103	0.272659	0.194301	0.999598	tuberin, putative	1	0.955234	5	5.23539	0	0	6	2.85106	2	1.04663	2	1.16139	mRNA
TVAG_028070	1.20824	-0.0413782	0.269479	0.19469	0.999598	conserved hypothetical protein	1	0.955234	0	0	4	3.05126	1	0.475177	1	0.523315	0	0	mRNA
TVAG_243080	1.32045	0.0449344	0.26997	0.194744	0.999598	protein disulfide isomerase, putative	0	0	2	2.09416	0	0	2	0.950354	1	0.523315	4	2.32277	mRNA
TVAG_147520	1.32045	0.0449344	0.26997	0.194744	0.999598	lim domain, putative	0	0	2	2.09416	0	0	2	0.950354	1	0.523315	4	2.32277	mRNA
TVAG_225100	1.8792	0.0557008	0.271632	0.195445	0.999598	conserved hypothetical protein	0	0	3	3.14123	1	0.762816	6	2.85106	1	0.523315	2	1.16139	mRNA
TVAG_476450	1.87645	0.0520566	0.271073	0.195823	0.999598	conserved hypothetical protein	0	0	4	4.18831	0	0	2	0.950354	2	1.04663	4	2.32277	mRNA
TVAG_212250	2.01519	0.0542431	0.271252	0.196406	0.999598	conserved hypothetical protein	1	0.955234	5	5.23539	0	0	3	1.42553	1	0.523315	2	1.16139	mRNA
TVAG_122850	1.34857	0.0437112	0.269778	0.19662	0.999598	hypothetical protein	0	0	2	2.09416	0	0	1	0.475177	1	0.523315	5	2.90346	mRNA
TVAG_475680	1.34857	0.0437112	0.269778	0.19662	0.999598	ankyrin repeat-containing protein, putative	0	0	2	2.09416	0	0	1	0.475177	1	0.523315	5	2.90346	mRNA
TVAG_127040	3.02923	0.0695947	0.27414	0.196646	0.999598	Clan IH, family I25, phytocystatin-like peptidase inhibitor	1	0.955234	3	3.14123	2	1.52563	4	1.90071	1	0.523315	9	5.22624	mRNA
TVAG_100140	1.33929	0.0441103	0.269827	0.19671	0.999598	protein SEY1, putative	0	0	3	3.14123	0	0	4	1.90071	1	0.523315	1	0.580693	mRNA
TVAG_098270	1.33929	0.0441103	0.269827	0.19671	0.999598	F-box and WD domain protein, putative	0	0	3	3.14123	0	0	4	1.90071	1	0.523315	1	0.580693	mRNA
TVAG_137290	1.82568	0.0522675	0.271093	0.198488	0.999598	DNA primase large subunit, putative	0	0	3	3.14123	0	0	6	2.85106	2	1.04663	2	1.16139	mRNA
TVAG_494990	1.18284	-0.0403813	0.269108	0.198656	0.999598	conserved hypothetical protein	1	0.955234	0	0	3	2.28845	0	0	2	1.04663	1	0.580693	mRNA
TVAG_037610	4.24762	0.0838587	0.277259	0.198792	0.999598	vacuolar ATP synthase subunit C, putative	2	1.91047	4	4.18831	1	0.762816	8	3.80142	4	2.09326	10	5.80693	mRNA
TVAG_063200	1.29233	0.0447042	0.269888	0.199232	0.999598	conserved hypothetical protein	0	0	2	2.09416	0	0	3	1.42553	1	0.523315	3	1.74208	mRNA
TVAG_473440	1.41547	0.0407276	0.268996	0.19942	0.999598	conserved hypothetical protein	0	0	4	4.18831	1	0.762816	1	0.475177	0	0	2	1.16139	mRNA
TVAG_252450	1.41547	0.0407276	0.268996	0.19942	0.999598	conserved hypothetical protein	0	0	4	4.18831	1	0.762816	1	0.475177	0	0	2	1.16139	mRNA
TVAG_224660	1.24875	-0.0387587	0.269116	0.199878	0.999598	histone H4, putative	0	0	0	0	4	3.05126	1	0.475177	3	1.56994	0	0	mRNA
TVAG_319560	2.99231	0.0649578	0.273186	0.200045	0.999598	conserved hypothetical protein	0	0	7	7.32954	2	1.52563	3	1.42553	2	1.04663	4	2.32277	mRNA
TVAG_362020	2.43031	-0.0598164	0.272299	0.200628	0.999598	threonine dehydratase/deaminase, putative	5	4.77617	0	0	1	0.762816	3	1.42553	5	2.61657	1	0.580693	mRNA
TVAG_349660	1.98057	-0.0574067	0.271833	0.201068	0.999598	conserved hypothetical protein	3	2.8657	0	0	3	2.28845	2	0.950354	3	1.56994	1	0.580693	mRNA
TVAG_436760	0.86765	0.0337837	0.268715	0.20294	NA	RAB, putative	0	0	1	1.04708	0	0	1	0.475177	0	0	4	2.32277	mRNA
TVAG_TEG_DS113626_1_1	54.1148	0.172935	0.278567	0.203064	0.999598	NeSL-1_NeSL/ transposable element protein	40	38.2094	48	50.2597	39	29.7498	67	31.8369	44	23.0259	107	62.1341	mRNA
TVAG_420370	1.36194	0.0424558	0.26951	0.203324	0.999598	dynein light chain, putative	0	0	4	4.18831	0	0	1	0.475177	1	0.523315	2	1.16139	mRNA
TVAG_153450	1.16757	-0.0398925	0.269002	0.203331	0.999598	calnexin, putative	2	1.91047	0	0	1	0.762816	0	0	3	1.56994	1	0.580693	mRNA
TVAG_190320	1.16757	-0.0398925	0.269002	0.203331	0.999598	lipid A export ATP-binding/permease protein msba, putative	2	1.91047	0	0	1	0.762816	0	0	3	1.56994	1	0.580693	mRNA
TVAG_003250	1.16757	-0.0398925	0.269002	0.203331	0.999598	eukaryotic peptide chain release factor GTP-binding subunit, putative	2	1.91047	0	0	1	0.762816	0	0	3	1.56994	1	0.580693	mRNA
TVAG_139450	2.34078	-0.0604406	0.272388	0.204176	0.999598	Involucrin, putative	2	1.91047	0	0	2	1.52563	3	1.42553	8	4.18652	1	0.580693	mRNA
TVAG_184150	8.1549	0.102084	0.280763	0.205155	0.999598	ubiquitin, putative	2	1.91047	13	13.612	8	6.10253	17	8.07801	5	2.61657	7	4.06485	mRNA
TVAG_604670	4.5556	0.0808251	0.276089	0.20535	0.999598	heat shock protein, putative	2	1.91047	7	7.32954	3	2.28845	4	1.90071	2	1.04663	10	5.80693	mRNA
TVAG_088470	1.72949	-0.0479611	0.270167	0.20547	0.999598	conserved hypothetical protein	2	1.91047	0	0	4	3.05126	0	0	2	1.04663	2	1.16139	mRNA
TVAG_278270	0.839529	0.034042	0.268736	0.206133	NA	conserved hypothetical protein	0	0	1	1.04708	0	0	2	0.950354	0	0	3	1.74208	mRNA
TVAG_149000	0.839529	0.034042	0.268736	0.206133	NA	protein CAF40, putative	0	0	1	1.04708	0	0	2	0.950354	0	0	3	1.74208	mRNA
TVAG_026700	1.13945	-0.04096	0.26932	0.206134	0.999598	Clan AD, family A22, presenilin-like aspartic peptidase	2	1.91047	0	0	1	0.762816	1	0.475177	3	1.56994	0	0	mRNA
TVAG_394330	0.970847	0.030908	0.268352	0.206261	NA	ankyrin repeat-containing protein, putative	0	0	2	2.09416	0	0	0	0	0	0	4	2.32277	mRNA
TVAG_412190	0.970847	0.030908	0.268352	0.206261	NA	conserved hypothetical protein	0	0	2	2.09416	0	0	0	0	0	0	4	2.32277	mRNA
TVAG_487020	2.59659	0.0586646	0.271776	0.206406	0.999598	conserved hypothetical protein	1	0.955234	7	7.32954	1	0.762816	4	1.90071	1	0.523315	1	0.580693	mRNA
TVAG_035180	7.44472	0.103487	0.281175	0.207203	0.999598	arp2/3 complex subunit, putative	2	1.91047	10	10.4708	3	2.28845	15	7.12765	10	5.23315	10	5.80693	mRNA
TVAG_494490	2.04695	-0.0557054	0.271346	0.208258	0.999598	Clan MA, family M8, leishmanolysin-like metallopeptidase	4	3.82094	0	0	2	1.52563	1	0.475177	3	1.56994	2	1.16139	mRNA
TVAG_284320	0.96156	0.0309055	0.268343	0.208426	NA	neurobeachin, putative	0	0	3	3.14123	0	0	3	1.42553	0	0	0	0	mRNA
TVAG_419700	0.88102	0.0331379	0.268599	0.208541	NA	conserved hypothetical protein	0	0	3	3.14123	0	0	1	0.475177	0	0	1	0.580693	mRNA
TVAG_207520	0.88102	0.0331379	0.268599	0.208541	NA	nucleolar phosphoprotein p130, putative	0	0	3	3.14123	0	0	1	0.475177	0	0	1	0.580693	mRNA
TVAG_486560	0.88102	0.0331379	0.268599	0.208541	NA	conserved hypothetical protein	0	0	3	3.14123	0	0	1	0.475177	0	0	1	0.580693	mRNA
TVAG_269940	0.88102	0.0331379	0.268599	0.208541	NA	CAMK family protein kinase	0	0	3	3.14123	0	0	1	0.475177	0	0	1	0.580693	mRNA
TVAG_130130	0.88102	0.0331379	0.268599	0.208541	NA	conserved hypothetical protein	0	0	3	3.14123	0	0	1	0.475177	0	0	1	0.580693	mRNA
TVAG_123470	1.26421	0.0434109	0.269611	0.208626	0.999598	CDC73 domain protein, putative	0	0	2	2.09416	0	0	4	1.90071	1	0.523315	2	1.16139	mRNA
TVAG_295640	1.51867	0.036464	0.268443	0.208628	0.999598	conserved hypothetical protein	0	0	5	5.23539	1	0.762816	0	0	0	0	2	1.16139	mRNA
TVAG_574700	0.925534	0.0309145	0.268359	0.209048	NA	kcs1 protein, putative	0	0	0	0	0	0	6	2.85106	0	0	2	1.16139	mRNA
TVAG_074310	6.13495	-0.09562	0.278872	0.209176	0.999598	40S ribosomal protein S15, putative	5	4.77617	4	4.18831	10	7.62816	4	1.90071	9	4.70983	5	2.90346	mRNA
TVAG_158990	2.5628	0.0582473	0.271686	0.210277	0.999598	Heterogeneous nuclear ribonucleoprotein A/B, putative	2	1.91047	1	1.04708	0	0	10	4.75177	1	0.523315	5	2.90346	mRNA
TVAG_459080	1.97147	0.0497878	0.270359	0.210331	0.999598	Clan AA, family A2, retrotansposon aspartic peptidase	0	0	6	6.28247	1	0.762816	1	0.475177	1	0.523315	2	1.16139	mRNA
TVAG_171770	1.91794	0.0471324	0.270062	0.210736	0.999598	endomembrane protein emp70, putative	0	0	6	6.28247	0	0	1	0.475177	2	1.04663	2	1.16139	mRNA
TVAG_RG_DS113402_2	1.5121	0.0373279	0.268809	0.211144	0.999598	hypothetical protein	0	0	6	6.28247	0	0	1	0.475177	1	0.523315	0	0	mRNA
TVAG_198020	1.9991	0.0535356	0.270812	0.211306	0.999598	conserved hypothetical protein	1	0.955234	3	3.14123	1	0.762816	5	2.37588	0	0	3	1.74208	mRNA
TVAG_462790	0.844977	-0.029248	0.268163	0.211318	NA	eukaryotic translation initiation factor 4E, putative	2	1.91047	0	0	0	0	0	0	3	1.56994	0	0	mRNA
TVAG_038050	4.02439	0.0736025	0.274414	0.211423	0.999598	50S ribosomal protein L24p, putative	1	0.955234	8	8.37662	3	2.28845	3	1.42553	2	1.04663	7	4.06485	mRNA
TVAG_296080	8.51414	-0.104781	0.280926	0.211949	0.999598	conserved hypothetical protein	8	7.64187	1	1.04708	13	9.91661	13	6.1773	12	6.27978	8	4.64554	mRNA
TVAG_249870	1.77326	0.0504324	0.27057	0.211957	0.999598	conserved hypothetical protein	0	0	3	3.14123	0	0	3	1.42553	2	1.04663	4	2.32277	mRNA
TVAG_294080	1.77326	0.0504324	0.27057	0.211957	0.999598	PIKK family atypical protein kinase	0	0	3	3.14123	0	0	3	1.42553	2	1.04663	4	2.32277	mRNA
TVAG_339760	2.56714	0.0599639	0.271856	0.212466	0.999598	protein phosphatase 2C delta isoform, putative	1	0.955234	3	3.14123	2	1.52563	6	2.85106	0	0	5	2.90346	mRNA
TVAG_260270	7.398	0.085038	0.276687	0.212875	0.999598	conserved hypothetical protein	2	1.91047	19	19.8945	4	3.05126	4	1.90071	7	3.6632	6	3.48416	mRNA
TVAG_464040	3.12105	0.0680676	0.273619	0.212967	0.999598	60S acidic ribosomal protein P2, putative	0	0	3	3.14123	1	0.762816	10	4.75177	4	2.09326	5	2.90346	mRNA
TVAG_016400	1.12931	-0.0388955	0.268799	0.213174	0.999598	conserved hypothetical protein	1	0.955234	0	0	2	1.52563	0	0	3	1.56994	1	0.580693	mRNA
TVAG_273960	1.12931	-0.0388955	0.268799	0.213174	0.999598	alpha-glucosidase, putative	1	0.955234	0	0	2	1.52563	0	0	3	1.56994	1	0.580693	mRNA
TVAG_307200	1.19522	-0.0374292	0.268849	0.213578	0.999598	conserved hypothetical protein	0	0	0	0	3	2.28845	1	0.475177	4	2.09326	0	0	mRNA
TVAG_460680	0.766219	-0.031408	0.268392	0.213584	NA	conserved hypothetical protein	2	1.91047	0	0	1	0.762816	0	0	1	0.523315	0	0	mRNA
TVAG_192930	0.766219	-0.031408	0.268392	0.213584	NA	hypothetical protein	2	1.91047	0	0	1	0.762816	0	0	1	0.523315	0	0	mRNA
TVAG_353510	0.766219	-0.031408	0.268392	0.213584	NA	conserved hypothetical protein	2	1.91047	0	0	1	0.762816	0	0	1	0.523315	0	0	mRNA
TVAG_402260	8.33106	0.0980101	0.279042	0.214034	0.999598	coactosin, putative	5	4.77617	17	17.8003	4	3.05126	9	4.27659	6	3.13989	8	4.64554	mRNA
TVAG_388060	10.5283	0.117767	0.282979	0.214796	0.999598	saposin, putative	4	3.82094	7	7.32954	8	6.10253	29	13.7801	10	5.23315	16	9.29108	mRNA
TVAG_426530	5.91852	0.0927024	0.278292	0.215139	0.999598	conserved hypothetical protein	1	0.955234	6	6.28247	5	3.81408	16	7.60283	5	2.61657	8	4.64554	mRNA
TVAG_377880	1.36528	0.0373167	0.268296	0.215878	0.999598	hypothetical protein	1	0.955234	1	1.04708	0	0	1	0.475177	0	0	6	3.48416	mRNA
TVAG_349880	0.984217	0.0296095	0.268165	0.21616	NA	ankyrin repeat-containing protein, putative	0	0	4	4.18831	0	0	0	0	0	0	1	0.580693	mRNA
TVAG_457340	0.984217	0.0296095	0.268165	0.21616	NA	conserved hypothetical protein	0	0	4	4.18831	0	0	0	0	0	0	1	0.580693	mRNA
TVAG_257770	0.984217	0.0296095	0.268165	0.21616	NA	multiple ankyrin repeats single kh domain protein, putative	0	0	4	4.18831	0	0	0	0	0	0	1	0.580693	mRNA
TVAG_178120	0.984217	0.0296095	0.268165	0.21616	NA	protein phosphatase-7, putative	0	0	4	4.18831	0	0	0	0	0	0	1	0.580693	mRNA
TVAG_329300	0.984217	0.0296095	0.268165	0.21616	NA	coatomer epsilon subunit, putative	0	0	4	4.18831	0	0	0	0	0	0	1	0.580693	mRNA
TVAG_446090	1.10119	-0.0399503	0.269109	0.21618	0.999598	vacuolar protein sorting, putative	1	0.955234	0	0	2	1.52563	1	0.475177	3	1.56994	0	0	mRNA
TVAG_421570	0.811408	0.0332282	0.268597	0.216673	NA	conserved hypothetical protein	0	0	1	1.04708	0	0	3	1.42553	0	0	2	1.16139	mRNA
TVAG_470680	0.811408	0.0332282	0.268597	0.216673	NA	histone H4, putative	0	0	1	1.04708	0	0	3	1.42553	0	0	2	1.16139	mRNA
TVAG_174210	0.811408	0.0332282	0.268597	0.216673	NA	conserved hypothetical protein	0	0	1	1.04708	0	0	3	1.42553	0	0	2	1.16139	mRNA
TVAG_437250	2.36395	0.055487	0.271201	0.216828	0.999598	conserved hypothetical protein	0	0	4	4.18831	1	0.762816	1	0.475177	2	1.04663	7	4.06485	mRNA
TVAG_432650	1.89316	0.0516804	0.270507	0.216958	0.999598	nitrogen fixation protein nifu, putative	1	0.955234	3	3.14123	0	0	2	0.950354	1	0.523315	5	2.90346	mRNA
TVAG_113710	9.94512	0.113805	0.282043	0.217126	0.999598	phosphoglycerate mutase, putative	2	1.91047	11	11.5179	8	6.10253	20	9.50354	11	5.75646	15	8.71039	mRNA
TVAG_320990	4.09824	-0.0697274	0.273408	0.217362	0.999598	CAMK family protein kinase	4	3.82094	2	2.09416	7	5.33971	0	0	6	3.13989	5	2.90346	mRNA
TVAG_199190	1.32787	0.0380651	0.268347	0.217589	0.999598	ankyrin 2,3/unc44, putative	1	0.955234	2	2.09416	0	0	5	2.37588	0	0	1	0.580693	mRNA
TVAG_056920	1.46848	0.0346713	0.268028	0.218212	0.999598	conserved hypothetical protein	1	0.955234	2	2.09416	0	0	0	0	0	0	6	3.48416	mRNA
TVAG_077200	6.84919	0.0866094	0.276838	0.218536	0.999598	conserved hypothetical protein	1	0.955234	14	14.6591	3	2.28845	5	2.37588	9	4.70983	10	5.80693	mRNA
TVAG_453990	13.5293	0.122467	0.28292	0.218759	0.999598	elongation factor 1-beta, putative	4	3.82094	19	19.8945	8	6.10253	26	12.3546	18	9.41967	14	8.1297	mRNA
TVAG_116720	6.48772	0.0797208	0.275348	0.218903	0.999598	TKL family protein kinase	1	0.955234	16	16.7532	5	3.81408	3	1.42553	5	2.61657	7	4.06485	mRNA
TVAG_365870	2.39949	0.0600345	0.271739	0.219333	0.999598	conserved hypothetical protein	1	0.955234	4	4.18831	1	0.762816	3	1.42553	1	0.523315	5	2.90346	mRNA
TVAG_339300	1.28962	0.0391448	0.268633	0.220108	0.999598	ion channel nompc, putative	0	0	2	2.09416	1	0.762816	5	2.37588	0	0	1	0.580693	mRNA
TVAG_180570	26.9067	-0.151636	0.280609	0.22016	0.999598	conserved hypothetical protein	24	22.9256	11	11.5179	33	25.1729	45	21.383	37	19.3627	24	13.9366	mRNA
TVAG_161100	12.3343	0.105199	0.279691	0.220499	0.999598	heat shock protein 70kD, putative	13	12.418	18	18.8474	3	2.28845	14	6.65248	6	3.13989	20	11.6139	mRNA
TVAG_160340	1.79209	0.0476338	0.270027	0.220561	0.999598	cytoplasmic dynein heavy chain, putative	0	0	4	4.18831	0	0	5	2.37588	2	1.04663	1	0.580693	mRNA
TVAG_263210	2.87112	0.0639758	0.272415	0.220588	0.999598	chromogranin A, putative	1	0.955234	6	6.28247	1	0.762816	6	2.85106	2	1.04663	2	1.16139	mRNA
TVAG_075420	17.3767	0.1143	0.281033	0.22073	0.999598	alkyl hydroperoxide reductase, subunit C, putative	13	12.418	32	33.5065	11	8.39098	12	5.70212	9	4.70983	23	13.3559	mRNA
TVAG_419580	1.24538	0.041172	0.269209	0.221033	0.999598	conserved hypothetical protein	0	0	1	1.04708	0	0	2	0.950354	1	0.523315	5	2.90346	mRNA
TVAG_221270	0.857999	-0.0280669	0.267998	0.221141	NA	conserved hypothetical protein	3	2.8657	0	0	1	0.762816	0	0	0	0	0	0	mRNA
TVAG_509960	1.25875	0.0414116	0.269203	0.22127	0.999598	conserved hypothetical protein	0	0	3	3.14123	0	0	2	0.950354	1	0.523315	2	1.16139	mRNA
TVAG_031310	1.25875	0.0414116	0.269203	0.22127	0.999598	conserved hypothetical protein	0	0	3	3.14123	0	0	2	0.950354	1	0.523315	2	1.16139	mRNA
TVAG_174040	1.46242	0.035262	0.26821	0.221729	0.999598	heat shock protein, putative	0	0	5	5.23539	1	0.762816	2	0.950354	0	0	0	0	mRNA
TVAG_103810	3.53042	0.0673855	0.272864	0.223498	0.999598	conserved hypothetical protein	3	2.8657	4	4.18831	0	0	6	2.85106	2	1.04663	8	4.64554	mRNA
TVAG_057000	6.6732	0.0890384	0.277136	0.224218	0.999598	Clan CA, family C1, papain-like cysteine peptidase	3	2.8657	5	5.23539	1	0.762816	24	11.4042	9	4.70983	7	4.06485	mRNA
TVAG_004670	3.50966	0.0676871	0.27293	0.224844	0.999598	conserved hypothetical protein	2	1.91047	1	1.04708	2	1.52563	9	4.27659	1	0.523315	10	5.80693	mRNA
TVAG_146430	0.956096	0.0290027	0.268073	0.225424	NA	hypothetical protein	0	0	4	4.18831	0	0	1	0.475177	0	0	0	0	mRNA
TVAG_491680	0.956096	0.0290027	0.268073	0.225424	NA	ankyrin repeat-containing protein, putative	0	0	4	4.18831	0	0	1	0.475177	0	0	0	0	mRNA
TVAG_153410	0.956096	0.0290027	0.268073	0.225424	NA	conserved hypothetical protein	0	0	4	4.18831	0	0	1	0.475177	0	0	0	0	mRNA
TVAG_027040	0.956096	0.0290027	0.268073	0.225424	NA	ankyrin repeat-containing protein, putative	0	0	4	4.18831	0	0	1	0.475177	0	0	0	0	mRNA
TVAG_433790	3.53988	-0.0678363	0.272724	0.226257	0.999598	Clan MH, family M20, peptidase T-like metallopeptidase	5	4.77617	3	3.14123	2	1.52563	2	0.950354	8	4.18652	1	0.580693	mRNA
TVAG_151290	1.39007	0.0370654	0.268662	0.226466	0.999598	conserved hypothetical protein	0	0	4	4.18831	0	0	0	0	1	0.523315	3	1.74208	mRNA
TVAG_356480	1.77983	0.0500932	0.270194	0.226688	0.999598	40S ribosomal protein S30, putative	0	0	2	2.09416	1	0.762816	2	0.950354	1	0.523315	6	3.48416	mRNA
TVAG_388650	5.72899	0.0878958	0.276316	0.227552	0.999598	serine palmitoyltransferase I, putative	4	3.82094	8	8.37662	2	1.52563	8	3.80142	4	2.09326	10	5.80693	mRNA
TVAG_126300	4.72393	0.0762154	0.27435	0.22841	0.999598	chromodomain-helicase-DNA-binding protein, putative	3	2.8657	7	7.32954	0	0	10	4.75177	5	2.61657	6	3.48416	mRNA
TVAG_087370	8.37897	0.0839298	0.275649	0.228485	0.999598	conserved hypothetical protein	1	0.955234	20	20.9416	8	6.10253	5	2.37588	6	3.13989	8	4.64554	mRNA
TVAG_528910	0.727964	-0.0303345	0.268227	0.228657	NA	conserved hypothetical protein	1	0.955234	0	0	2	1.52563	0	0	1	0.523315	0	0	mRNA
TVAG_262550	0.727964	-0.0303345	0.268227	0.228657	NA	conserved hypothetical protein	1	0.955234	0	0	2	1.52563	0	0	1	0.523315	0	0	mRNA
TVAG_162150	0.727964	-0.0303345	0.268227	0.228657	NA	MYB-1, putative	1	0.955234	0	0	2	1.52563	0	0	1	0.523315	0	0	mRNA
TVAG_437500	0.727964	-0.0303345	0.268227	0.228657	NA	hypothetical protein	1	0.955234	0	0	2	1.52563	0	0	1	0.523315	0	0	mRNA
TVAG_358110	4.86247	0.0817553	0.275438	0.22983	0.999598	enolase, putative	2	1.91047	4	4.18831	1	0.762816	15	7.12765	6	3.13989	7	4.06485	mRNA
TVAG_136050	0.805944	0.031856	0.268375	0.230647	NA	hypothetical protein	0	0	2	2.09416	0	0	1	0.475177	0	0	2	1.16139	mRNA
TVAG_430720	0.805944	0.031856	0.268375	0.230647	NA	conserved hypothetical protein	0	0	2	2.09416	0	0	1	0.475177	0	0	2	1.16139	mRNA
TVAG_050150	0.805944	0.031856	0.268375	0.230647	NA	toll, putative	0	0	2	2.09416	0	0	1	0.475177	0	0	2	1.16139	mRNA
TVAG_168160	0.805944	0.031856	0.268375	0.230647	NA	conserved hypothetical protein	0	0	2	2.09416	0	0	1	0.475177	0	0	2	1.16139	mRNA
TVAG_020880	0.805944	0.031856	0.268375	0.230647	NA	AGC family protein kinase	0	0	2	2.09416	0	0	1	0.475177	0	0	2	1.16139	mRNA
TVAG_430100	0.805944	0.031856	0.268375	0.230647	NA	protein phosphatase, caeel, putative	0	0	2	2.09416	0	0	1	0.475177	0	0	2	1.16139	mRNA
TVAG_212580	0.805944	0.031856	0.268375	0.230647	NA	ankyrin repeat and sam domain-containing protein, putative	0	0	2	2.09416	0	0	1	0.475177	0	0	2	1.16139	mRNA
TVAG_158950	0.819744	-0.0277085	0.267939	0.230791	NA	conserved hypothetical protein	2	1.91047	0	0	2	1.52563	0	0	0	0	0	0	mRNA
TVAG_RG_DS114025_2	4.59519	0.0706449	0.273117	0.230877	0.999598	hypothetical protein	3	2.8657	11	11.5179	1	0.762816	3	1.42553	3	1.56994	5	2.90346	mRNA
TVAG_291690	8.77754	0.105987	0.278889	0.231337	0.999598	60S acidic ribosomal protein P2, putative	6	5.7314	11	11.5179	5	3.81408	16	7.60283	6	3.13989	12	6.96831	mRNA
TVAG_257430	1.78663	0.0454207	0.269552	0.231843	0.999598	conserved hypothetical protein	0	0	5	5.23539	0	0	3	1.42553	2	1.04663	1	0.580693	mRNA
TVAG_024980	4.06006	0.0763514	0.274313	0.231854	0.999598	ubiquitin fusion degradaton protein, putative	2	1.91047	3	3.14123	1	0.762816	12	5.70212	4	2.09326	7	4.06485	mRNA
TVAG_383310	1.73967	0.0466179	0.269706	0.232312	0.999598	conserved hypothetical protein	0	0	4	4.18831	0	0	2	0.950354	2	1.04663	3	1.74208	mRNA
TVAG_275520	4.78656	-0.0781448	0.274365	0.232369	0.999598	conserved hypothetical protein	4	3.82094	3	3.14123	9	6.86534	6	2.85106	6	3.13989	1	0.580693	mRNA
TVAG_238370	15.4749	0.1051	0.278925	0.23289	0.999598	sporulation-specific protein, putative	1	0.955234	27	28.2711	15	11.4422	25	11.8794	17	8.89635	13	7.54901	mRNA
TVAG_159160	13.9972	0.122433	0.280492	0.233064	0.999598	profilin	5	4.77617	19	19.8945	10	7.62816	26	12.3546	16	8.37304	15	8.71039	mRNA
TVAG_065810	2.28524	0.0442376	0.269131	0.233374	0.999598	conserved hypothetical protein	2	1.91047	7	7.32954	0	0	2	0.950354	0	0	1	0.580693	mRNA
TVAG_106580	1.23063	0.0396421	0.268876	0.234244	0.999598	conserved hypothetical protein	0	0	3	3.14123	0	0	3	1.42553	1	0.523315	1	0.580693	mRNA
TVAG_190620	1.23063	0.0396421	0.268876	0.234244	0.999598	Antiviral helicase SLH1, putative	0	0	3	3.14123	0	0	3	1.42553	1	0.523315	1	0.580693	mRNA
TVAG_342990	1.23063	0.0396421	0.268876	0.234244	0.999598	conserved hypothetical protein	0	0	3	3.14123	0	0	3	1.42553	1	0.523315	1	0.580693	mRNA
TVAG_030870	3.49317	0.0604193	0.271487	0.234381	0.999598	conserved hypothetical protein	0	0	9	9.4237	3	2.28845	2	0.950354	2	1.04663	4	2.32277	mRNA
TVAG_028670	1.12707	-0.0356436	0.268242	0.234643	0.999598	conserved hypothetical protein	3	2.8657	0	0	1	0.762816	0	0	1	0.523315	1	0.580693	mRNA
TVAG_427520	0.909141	0.0287788	0.268026	0.234739	NA	CAMK family protein kinase	0	0	3	3.14123	0	0	0	0	0	0	2	1.16139	mRNA
TVAG_166160	0.909141	0.0287788	0.268026	0.234739	NA	protein C10orf118, putative	0	0	3	3.14123	0	0	0	0	0	0	2	1.16139	mRNA
TVAG_238600	0.909141	0.0287788	0.268026	0.234739	NA	conserved hypothetical protein	0	0	3	3.14123	0	0	0	0	0	0	2	1.16139	mRNA
TVAG_128980	0.909141	0.0287788	0.268026	0.234739	NA	conserved hypothetical protein	0	0	3	3.14123	0	0	0	0	0	0	2	1.16139	mRNA
TVAG_354650	0.909141	0.0287788	0.268026	0.234739	NA	conserved hypothetical protein	0	0	3	3.14123	0	0	0	0	0	0	2	1.16139	mRNA
TVAG_186100	0.783287	0.0314448	0.268328	0.23483	NA	hypothetical protein	0	0	1	1.04708	0	0	4	1.90071	0	0	1	0.580693	mRNA
TVAG_034690	0.783287	0.0314448	0.268328	0.23483	NA	methionine sulfoxide reductase, putative	0	0	1	1.04708	0	0	4	1.90071	0	0	1	0.580693	mRNA
TVAG_055270	0.783287	0.0314448	0.268328	0.23483	NA	conserved hypothetical protein	0	0	1	1.04708	0	0	4	1.90071	0	0	1	0.580693	mRNA
TVAG_136620	0.783287	0.0314448	0.268328	0.23483	NA	phenylalanyl-tRNA synthetase alpha chain, putative	0	0	1	1.04708	0	0	4	1.90071	0	0	1	0.580693	mRNA
TVAG_249080	4.26597	0.0742041	0.273742	0.23521	0.999598	snare proteins, putative	3	2.8657	2	2.09416	1	0.762816	15	7.12765	3	1.56994	7	4.06485	mRNA
TVAG_094500	1.16389	-0.0330358	0.267593	0.235341	0.999598	hypothetical protein	2	1.91047	1	1.04708	2	1.52563	0	0	1	0.523315	0	0	mRNA
TVAG_296100	5.7982	-0.0786821	0.274551	0.23535	0.999598	conserved hypothetical protein	9	8.59711	0	0	8	6.10253	10	4.75177	5	2.61657	4	2.32277	mRNA
TVAG_245710	1.2372	0.0378339	0.268325	0.235949	0.999598	neutral sphingomyelinase (N-smase) activation associated factor fan, putative	0	0	2	2.09416	1	0.762816	2	0.950354	0	0	3	1.74208	mRNA
TVAG_402780	2.93621	0.0449393	0.269313	0.236019	0.999598	hypothetical protein	0	0	8	8.37662	3	2.28845	0	0	0	0	5	2.90346	mRNA
TVAG_256570	1.81808	0.048657	0.269777	0.236511	0.999598	ankyrin repeat and socs box protein, putative	1	0.955234	2	2.09416	0	0	2	0.950354	1	0.523315	6	3.48416	mRNA
TVAG_329900	1.99199	-0.0542035	0.270461	0.236535	0.999598	uveal autoantigen with coiled-coil domains and ankyrin repeats protein, putative	2	1.91047	1	1.04708	3	2.28845	1	0.475177	4	2.09326	1	0.580693	mRNA
TVAG_099980	6.40655	0.0872537	0.275731	0.237099	0.999598	30S ribosomal protein S10p, putative	2	1.91047	12	12.5649	4	3.05126	11	5.22695	6	3.13989	5	2.90346	mRNA
TVAG_324900	3.51567	0.0643023	0.27192	0.237168	0.999598	60S ribosomal protein L24, putative	3	2.8657	6	6.28247	0	0	7	3.32624	2	1.04663	4	2.32277	mRNA
TVAG_038290	1.78996	0.0492755	0.269845	0.237459	0.999598	conserved hypothetical protein	1	0.955234	2	2.09416	0	0	3	1.42553	1	0.523315	5	2.90346	mRNA
TVAG_219180	1.09894	-0.03673	0.268534	0.237504	0.999598	conserved hypothetical protein	3	2.8657	0	0	1	0.762816	1	0.475177	1	0.523315	0	0	mRNA
TVAG_289980	1.19811	-0.0328324	0.267998	0.23759	0.999598	r2r3-MYB transcription factor, putative	0	0	0	0	5	3.81408	0	0	1	0.523315	1	0.580693	mRNA
TVAG_371810	1.46204	-0.0462404	0.269524	0.238	0.999598	conserved hypothetical protein	2	1.91047	0	0	2	1.52563	1	0.475177	3	1.56994	1	0.580693	mRNA
TVAG_206040	2.2635	0.0555896	0.27075	0.238201	0.999598	Family T1, proteasome alpha subunit, threonine peptidase	0	0	2	2.09416	2	1.52563	6	2.85106	1	0.523315	5	2.90346	mRNA
TVAG_317610	2.55844	0.0551429	0.270513	0.238251	0.999598	Clan ME, family M16, insulinase-like metallopeptidase	2	1.91047	2	2.09416	1	0.762816	5	2.37588	0	0	7	4.06485	mRNA
TVAG_195890	1.05929	0.025326	0.26767	0.23897	NA	conserved hypothetical protein	0	0	5	5.23539	0	0	0	0	0	0	0	0	mRNA
TVAG_208880	1.05929	0.025326	0.26767	0.23897	NA	leucine-rich repeat protein, BspA family	0	0	5	5.23539	0	0	0	0	0	0	0	0	mRNA
TVAG_267310	4.14965	0.0601159	0.271307	0.239372	0.999598	arm-domain protein, putative	0	0	12	12.5649	4	3.05126	3	1.42553	2	1.04663	2	1.16139	mRNA
TVAG_031780	1.21454	0.0372753	0.268264	0.239548	0.999598	r2r3-MYB transcription factor, putative	0	0	1	1.04708	1	0.762816	5	2.37588	0	0	2	1.16139	mRNA
TVAG_229400	1.21454	0.0372753	0.268264	0.239548	0.999598	DNA-binding protein eta2, putative	0	0	1	1.04708	1	0.762816	5	2.37588	0	0	2	1.16139	mRNA
TVAG_377380	16.6444	-0.127064	0.278889	0.239989	0.999598	conserved hypothetical protein	14	13.3733	8	8.37662	24	18.3076	27	12.8298	21	10.9896	12	6.96831	mRNA
TVAG_408560	1.21179	0.0388738	0.268744	0.240239	0.999598	conserved hypothetical protein	0	0	2	2.09416	0	0	1	0.475177	1	0.523315	4	2.32277	mRNA
TVAG_447390	1.21179	0.0388738	0.268744	0.240239	0.999598	conserved hypothetical protein	0	0	2	2.09416	0	0	1	0.475177	1	0.523315	4	2.32277	mRNA
TVAG_340390	2.36954	-0.0551386	0.270593	0.240915	0.999598	heat shock protein 70 (HSP70)-4, putative	4	3.82094	0	0	3	2.28845	1	0.475177	3	1.56994	3	1.74208	mRNA
TVAG_327050	1.08881	-0.0355261	0.268183	0.240942	0.999598	ankyrin, putative	2	1.91047	0	0	2	1.52563	0	0	1	0.523315	1	0.580693	mRNA
TVAG_262220	1.08881	-0.0355261	0.268183	0.240942	0.999598	ADP-ribosylation factor, arf, putative	2	1.91047	0	0	2	1.52563	0	0	1	0.523315	1	0.580693	mRNA
TVAG_473850	1.18367	0.039509	0.268803	0.241116	0.999598	histone acetyltransferase gcn5, putative	0	0	2	2.09416	0	0	2	0.950354	1	0.523315	3	1.74208	mRNA
TVAG_203760	2.05668	0.0422314	0.268901	0.241346	0.999598	conserved hypothetical protein	1	0.955234	7	7.32954	0	0	2	0.950354	1	0.523315	0	0	mRNA
TVAG_190290	2.70214	0.062071	0.271583	0.241488	0.999598	60S ribosomal protein L24, putative	1	0.955234	3	3.14123	1	0.762816	4	1.90071	2	1.04663	7	4.06485	mRNA
TVAG_003220	1.24733	0.0359816	0.267902	0.241597	0.999598	neurobeachin-like protein, putative	1	0.955234	2	2.09416	0	0	3	1.42553	0	0	2	1.16139	mRNA
TVAG_186560	1.24733	0.0359816	0.267902	0.241597	0.999598	conserved hypothetical protein	1	0.955234	2	2.09416	0	0	3	1.42553	0	0	2	1.16139	mRNA
TVAG_077920	0.844993	0.0286575	0.268013	0.241618	NA	protein phosphatase-5, putative	0	0	0	0	0	0	4	1.90071	0	0	3	1.74208	mRNA
TVAG_205920	0.804474	-0.0267892	0.26782	0.241779	NA	alpha-amylase, putative	3	2.8657	0	0	0	0	0	0	1	0.523315	0	0	mRNA
TVAG_365330	0.804474	-0.0267892	0.26782	0.241779	NA	conserved hypothetical protein	3	2.8657	0	0	0	0	0	0	1	0.523315	0	0	mRNA
TVAG_236540	3.08533	0.0660525	0.272267	0.241855	0.999598	ubiquitin-protein ligase, putative	1	0.955234	2	2.09416	1	0.762816	7	3.32624	3	1.56994	8	4.64554	mRNA
TVAG_121800	0.777823	0.0310578	0.268248	0.242372	NA	conserved hypothetical protein	0	0	2	2.09416	0	0	2	0.950354	0	0	1	0.580693	mRNA
TVAG_028300	0.777823	0.0310578	0.268248	0.242372	NA	conserved hypothetical protein	0	0	2	2.09416	0	0	2	0.950354	0	0	1	0.580693	mRNA
TVAG_370540	0.777823	0.0310578	0.268248	0.242372	NA	conserved hypothetical protein	0	0	2	2.09416	0	0	2	0.950354	0	0	1	0.580693	mRNA
TVAG_287810	0.777823	0.0310578	0.268248	0.242372	NA	conserved hypothetical protein	0	0	2	2.09416	0	0	2	0.950354	0	0	1	0.580693	mRNA
TVAG_020300	0.777823	0.0310578	0.268248	0.242372	NA	conserved hypothetical protein	0	0	2	2.09416	0	0	2	0.950354	0	0	1	0.580693	mRNA
TVAG_167410	0.777823	0.0310578	0.268248	0.242372	NA	conserved hypothetical protein	0	0	2	2.09416	0	0	2	0.950354	0	0	1	0.580693	mRNA
TVAG_059260	0.777823	0.0310578	0.268248	0.242372	NA	conserved hypothetical protein	0	0	2	2.09416	0	0	2	0.950354	0	0	1	0.580693	mRNA
TVAG_065750	7.11476	0.0899355	0.275603	0.242718	0.999598	sucrose transport protein, putative	5	4.77617	12	12.5649	3	2.28845	13	6.1773	5	2.61657	6	3.48416	mRNA
TVAG_055150	2.21788	0.0533238	0.270357	0.242727	0.999598	conserved hypothetical protein	0	0	5	5.23539	1	0.762816	4	1.90071	2	1.04663	2	1.16139	mRNA
TVAG_RG_DS120364_1	1.89124	0.0459722	0.269366	0.242838	0.999598	conserved hypothetical protein	0	0	1	1.04708	2	1.52563	7	3.32624	0	0	4	2.32277	mRNA
TVAG_433970	2.26817	0.057067	0.27076	0.243126	0.999598	TKL family protein kinase	1	0.955234	3	3.14123	1	0.762816	5	2.37588	1	0.523315	4	2.32277	mRNA
TVAG_434630	1.6474	0.0452951	0.269442	0.243651	0.999598	conserved hypothetical protein	0	0	1	1.04708	0	0	7	3.32624	2	1.04663	3	1.74208	mRNA
TVAG_311190	1.68889	0.0447842	0.269348	0.243684	0.999598	conserved hypothetical protein	0	0	3	3.14123	0	0	6	2.85106	2	1.04663	1	0.580693	mRNA
TVAG_387630	1.06069	-0.0366035	0.268473	0.244008	NA	Nicastrin precursor, putative	2	1.91047	0	0	2	1.52563	1	0.475177	1	0.523315	0	0	mRNA
TVAG_510270	1.06069	-0.0366035	0.268473	0.244008	NA	conserved hypothetical protein	2	1.91047	0	0	2	1.52563	1	0.475177	1	0.523315	0	0	mRNA
TVAG_378940	1.06069	-0.0366035	0.268473	0.244008	NA	vesicle protein sorting-associated, putative	2	1.91047	0	0	2	1.52563	1	0.475177	1	0.523315	0	0	mRNA
TVAG_361130	12.4412	0.108898	0.277974	0.244252	0.999598	glycerol-3-phosphate dehydrogenase, putative	11	10.5076	7	7.32954	5	3.81408	36	17.1064	9	4.70983	18	10.4525	mRNA
TVAG_473110	10.0153	-0.0990061	0.277077	0.244257	0.999598	conserved hypothetical protein	3	2.8657	4	4.18831	11	8.39098	14	6.65248	29	15.1761	8	4.64554	mRNA
TVAG_433060	1.20908	0.0370528	0.268172	0.244417	0.999598	hypothetical protein	0	0	2	2.09416	1	0.762816	3	1.42553	0	0	2	1.16139	mRNA
TVAG_119910	2.23943	0.0480715	0.269711	0.24462	0.999598	Clan CA, family C40, NlpC/P60 superfamily cysteine peptidase	0	0	6	6.28247	0	0	4	1.90071	3	1.56994	1	0.580693	mRNA
TVAG_199430	1.31499	0.0354724	0.268357	0.245019	0.999598	Clan CA, family C19, ubiquitin hydrolase-like cysteine peptidase	0	0	3	3.14123	0	0	0	0	1	0.523315	4	2.32277	mRNA
TVAG_192620	13.7739	0.115077	0.278577	0.245462	0.999598	actin depolymerizing factor, putative	7	6.68664	7	7.32954	6	4.5769	30	14.2553	18	9.41967	29	16.8401	mRNA
TVAG_368250	3.44706	0.060552	0.271169	0.245641	0.999598	chromodomain-helicase-DNA-binding protein, putative	1	0.955234	9	9.4237	2	1.52563	5	2.37588	2	1.04663	1	0.580693	mRNA
TVAG_403350	0.858363	0.0282352	0.267948	0.246065	NA	conserved hypothetical protein	0	0	2	2.09416	0	0	4	1.90071	0	0	0	0	mRNA
TVAG_291620	2.33778	0.055073	0.270375	0.246219	0.999598	protein kinase inhibitor, putative	1	0.955234	5	5.23539	1	0.762816	3	1.42553	1	0.523315	3	1.74208	mRNA
TVAG_348320	3.24015	0.0632891	0.271585	0.247064	0.999598	60S acidic ribosomal protein P2, putative	2	1.91047	5	5.23539	0	0	6	2.85106	3	1.56994	5	2.90346	mRNA
TVAG_302620	5.29415	-0.0839596	0.274534	0.247117	0.999598	high mobility group protein, putative	6	5.7314	3	3.14123	5	3.81408	6	2.85106	10	5.23315	3	1.74208	mRNA
TVAG_348290	1.90843	0.0452813	0.269166	0.248036	0.999598	UV excision repair protein rad23, putative	0	0	3	3.14123	2	1.52563	2	0.950354	0	0	5	2.90346	mRNA
TVAG_350510	4.47215	-0.0772741	0.273572	0.248358	0.999598	chaperonin containing t-complex protein 1, eta subunit, tcph, putative	4	3.82094	2	2.09416	7	5.33971	6	2.85106	7	3.6632	2	1.16139	mRNA
TVAG_176940	1.31694	0.0334464	0.267614	0.24914	0.999598	conserved hypothetical protein	1	0.955234	4	4.18831	0	0	1	0.475177	0	0	1	0.580693	mRNA
TVAG_172240	2.52485	0.0537122	0.270069	0.249402	0.999598	DNA-directed RNA polymerase I largest subunit, putative	2	1.91047	3	3.14123	1	0.762816	4	1.90071	0	0	6	3.48416	mRNA
TVAG_412510	1.15555	0.0387101	0.268639	0.249823	0.999598	conserved hypothetical protein	0	0	2	2.09416	0	0	3	1.42553	1	0.523315	2	1.16139	mRNA
TVAG_255980	1.15555	0.0387101	0.268639	0.249823	0.999598	conserved hypothetical protein	0	0	2	2.09416	0	0	3	1.42553	1	0.523315	2	1.16139	mRNA
TVAG_009330	2.66401	-0.0581765	0.270829	0.249837	0.999598	myosin heavy chain, clone, putative	4	3.82094	0	0	4	3.05126	2	0.950354	3	1.56994	3	1.74208	mRNA
TVAG_009460	2.54347	-0.0554009	0.270603	0.250134	0.999598	malic enzyme, putative	1	0.955234	0	0	3	2.28845	4	1.90071	9	4.70983	1	0.580693	mRNA
TVAG_188020	0.781489	-0.0262616	0.267752	0.250161	NA	conserved hypothetical protein	1	0.955234	0	0	3	2.28845	0	0	0	0	0	0	mRNA
TVAG_379560	85.2126	-0.134513	0.275212	0.250859	0.999598	conserved hypothetical protein	85	81.1949	14	14.6591	83	63.3137	182	86.4822	130	68.0309	79	45.8747	mRNA
TVAG_044950	4.713	0.0698159	0.272379	0.251054	0.999598	conserved hypothetical protein	3	2.8657	9	9.4237	0	0	6	2.85106	5	2.61657	6	3.48416	mRNA
TVAG_468650	1.27869	0.0345557	0.267872	0.251499	0.999598	conserved hypothetical protein	0	0	4	4.18831	1	0.762816	1	0.475177	0	0	1	0.580693	mRNA
TVAG_198060	2.24005	0.0555052	0.270352	0.252229	0.999598	conserved hypothetical protein	1	0.955234	3	3.14123	1	0.762816	6	2.85106	1	0.523315	3	1.74208	mRNA
TVAG_229850	1.42378	-0.0440486	0.269077	0.252616	0.999598	retiin, putative	1	0.955234	0	0	3	2.28845	1	0.475177	3	1.56994	1	0.580693	mRNA
TVAG_457850	2.25613	0.0518334	0.269914	0.252815	0.999598	teneurin and N-acetylglucosamine-1-phosphodiester alpha-N-acetylglucosaminidase, putative	1	0.955234	5	5.23539	0	0	4	1.90071	2	1.04663	2	1.16139	mRNA
TVAG_445430	7.87952	0.0908923	0.27522	0.253033	0.999598	conserved hypothetical protein	2	1.91047	14	14.6591	5	3.81408	9	4.27659	9	4.70983	10	5.80693	mRNA
TVAG_174170	0.674439	-0.0287424	0.267992	0.253117	NA	breast cancer suppressor candidate 1,bcsc-1, putative	1	0.955234	0	0	1	0.762816	0	0	2	1.04663	0	0	mRNA
TVAG_208940	0.674439	-0.0287424	0.267992	0.253117	NA	conserved hypothetical protein	1	0.955234	0	0	1	0.762816	0	0	2	1.04663	0	0	mRNA
TVAG_126970	23.7847	-0.134809	0.274612	0.253307	0.999598	RAB GDP-dissociation inhibitor, putative	15	14.3285	10	10.4708	33	25.1729	33	15.6808	37	19.3627	27	15.6787	mRNA
TVAG_193760	5.16564	0.0791007	0.273822	0.253587	0.999598	nuclear anchorage protein, putative	1	0.955234	5	5.23539	3	2.28845	17	8.07801	6	3.13989	5	2.90346	mRNA
TVAG_214040	4.51829	0.071085	0.272341	0.253682	0.999598	hypothetical protein	4	3.82094	3	3.14123	2	1.52563	9	4.27659	1	0.523315	11	6.38762	mRNA
TVAG_217020	1.67663	0.0463254	0.269305	0.253931	0.999598	conserved hypothetical protein	0	0	1	1.04708	1	0.762816	3	1.42553	1	0.523315	6	3.48416	mRNA
TVAG_123810	1.87325	0.0459264	0.26914	0.254216	0.999598	AMP dependent ligase/synthetase, putative	1	0.955234	1	1.04708	1	0.762816	9	4.27659	0	0	2	1.16139	mRNA
TVAG_079530	1.42014	0.0303431	0.267374	0.254354	0.999598	conserved hypothetical protein	1	0.955234	5	5.23539	0	0	0	0	0	0	1	0.580693	mRNA
TVAG_324520	0.816872	0.0277577	0.267889	0.25448	NA	conserved hypothetical protein	0	0	0	0	0	0	5	2.37588	0	0	2	1.16139	mRNA
TVAG_582690	0.816872	0.0277577	0.267889	0.25448	NA	conserved hypothetical protein	0	0	0	0	0	0	5	2.37588	0	0	2	1.16139	mRNA
TVAG_355770	0.816872	0.0277577	0.267889	0.25448	NA	STE family protein kinase	0	0	0	0	0	0	5	2.37588	0	0	2	1.16139	mRNA
TVAG_088860	1.57537	-0.0428685	0.268707	0.254759	0.999598	phospholipid-transporting ATPase, putative	3	2.8657	1	1.04708	1	0.762816	1	0.475177	3	1.56994	0	0	mRNA
TVAG_178290	1.22467	0.0337577	0.26763	0.25501	0.999598	NAD dependent epimerase/dehydratase, putative	1	0.955234	1	1.04708	0	0	6	2.85106	0	0	1	0.580693	mRNA
TVAG_441960	5.99534	0.0857135	0.274248	0.255439	0.999598	ubiquitin, putative	4	3.82094	8	8.37662	3	2.28845	10	4.75177	4	2.09326	9	5.22624	mRNA
TVAG_405290	2.22668	0.0541185	0.270147	0.255512	0.999598	conserved hypothetical protein	1	0.955234	1	1.04708	1	0.762816	6	2.85106	1	0.523315	6	3.48416	mRNA
TVAG_424310	1.22516	0.0362802	0.26832	0.256086	0.999598	AGC family protein kinase	0	0	4	4.18831	0	0	1	0.475177	1	0.523315	1	0.580693	mRNA
TVAG_200580	1.22516	0.0362802	0.26832	0.256086	0.999598	protein tyrosine kinase, putative	0	0	4	4.18831	0	0	1	0.475177	1	0.523315	1	0.580693	mRNA
TVAG_069240	1.22516	0.0362802	0.26832	0.256086	0.999598	conserved hypothetical protein	0	0	4	4.18831	0	0	1	0.475177	1	0.523315	1	0.580693	mRNA
TVAG_038090	1.22516	0.0362802	0.26832	0.256086	0.999598	alkyl hydroperoxide reductase, subunit C, putative	0	0	4	4.18831	0	0	1	0.475177	1	0.523315	1	0.580693	mRNA
TVAG_009430	1.22516	0.0362802	0.26832	0.256086	0.999598	conserved hypothetical protein	0	0	4	4.18831	0	0	1	0.475177	1	0.523315	1	0.580693	mRNA
TVAG_178070	1.86232	0.0468039	0.269155	0.256172	0.999598	tubulin-specific chaperone A, putative	1	0.955234	3	3.14123	1	0.762816	5	2.37588	0	0	2	1.16139	mRNA
TVAG_432780	1.86232	0.0468039	0.269155	0.256172	0.999598	conserved hypothetical protein	1	0.955234	3	3.14123	1	0.762816	5	2.37588	0	0	2	1.16139	mRNA
TVAG_392440	1.99687	0.0420046	0.268679	0.256184	0.999598	conserved hypothetical protein	0	0	6	6.28247	2	1.52563	2	0.950354	0	0	1	0.580693	mRNA
TVAG_229820	0.852899	0.027454	0.267836	0.256371	NA	conserved hypothetical protein	0	0	3	3.14123	0	0	2	0.950354	0	0	0	0	mRNA
TVAG_194190	0.852899	0.027454	0.267836	0.256371	NA	asparagine-rich protein, putative	0	0	3	3.14123	0	0	2	0.950354	0	0	0	0	mRNA
TVAG_146400	2.72421	0.0559012	0.270367	0.256509	0.999598	hypothetical protein	0	0	6	6.28247	2	1.52563	5	2.37588	2	1.04663	2	1.16139	mRNA
TVAG_381310	2.20918	0.0521004	0.269882	0.256644	0.999598	malate and lactate dehydrogenase, putative	1	0.955234	4	4.18831	0	0	3	1.42553	2	1.04663	4	2.32277	mRNA
TVAG_435120	2.8275	0.059116	0.270654	0.257652	0.999598	conserved hypothetical protein	2	1.91047	2	2.09416	1	0.762816	5	2.37588	1	0.523315	8	4.64554	mRNA
TVAG_462360	6.3831	0.0779411	0.273396	0.257904	0.999598	2-hydroxyacid dehydrogenase, putative	1	0.955234	2	2.09416	6	4.5769	10	4.75177	5	2.61657	21	12.1945	mRNA
TVAG_178610	2.12974	-0.0529634	0.270069	0.257975	0.999598	conserved hypothetical protein	2	1.91047	0	0	3	2.28845	3	1.42553	5	2.61657	1	0.580693	mRNA
TVAG_347860	1.18642	0.0348045	0.267885	0.258034	0.999598	conserved hypothetical protein	0	0	1	1.04708	1	0.762816	6	2.85106	0	0	1	0.580693	mRNA
TVAG_135910	1.53711	-0.0431685	0.268699	0.258038	0.999598	hypothetical protein	2	1.91047	1	1.04708	2	1.52563	1	0.475177	3	1.56994	0	0	mRNA
TVAG_330590	2.18976	0.0500823	0.26966	0.258275	0.999598	conserved hypothetical protein	0	0	5	5.23539	1	0.762816	5	2.37588	2	1.04663	1	0.580693	mRNA
TVAG_338590	1.03528	-0.0340189	0.267912	0.258872	NA	eggshell protein precursor, putative	2	1.91047	0	0	1	0.762816	0	0	2	1.04663	1	0.580693	mRNA
TVAG_222170	1.84349	0.0465194	0.269087	0.258963	0.999598	conserved hypothetical protein	1	0.955234	2	2.09416	1	0.762816	3	1.42553	0	0	5	2.90346	mRNA
TVAG_211860	2.03189	0.0441284	0.268771	0.259012	0.999598	conserved hypothetical protein	2	1.91047	4	4.18831	0	0	3	1.42553	0	0	3	1.74208	mRNA
TVAG_300470	16.8653	0.10998	0.275795	0.259103	0.999598	heat shock protein, putative	13	12.418	26	27.224	8	6.10253	13	6.1773	14	7.32641	27	15.6787	mRNA
TVAG_478810	2.00501	-0.0489806	0.269328	0.260133	0.999598	axoneme-associated protein mst101, putative	3	2.8657	1	1.04708	4	3.05126	1	0.475177	1	0.523315	1	0.580693	mRNA
TVAG_021170	6.22282	0.0835385	0.273809	0.26029	0.999598	conserved hypothetical protein	2	1.91047	11	11.5179	4	3.05126	10	4.75177	6	3.13989	6	3.48416	mRNA
TVAG_044820	2.20327	0.0369699	0.268165	0.260697	0.999598	aldo-keto reductase, putative	0	0	8	8.37662	2	1.52563	0	0	0	0	1	0.580693	mRNA
TVAG_151770	1.66188	0.046105	0.26914	0.260947	0.999598	conserved hypothetical protein	0	0	3	3.14123	1	0.762816	4	1.90071	1	0.523315	2	1.16139	mRNA
TVAG_470720	1.02243	-0.0347689	0.268174	0.261012	NA	peroxisomal membrane protein, putative	1	0.955234	0	0	3	2.28845	1	0.475177	1	0.523315	0	0	mRNA
TVAG_146480	1.18095	0.0349241	0.267844	0.261035	0.999598	hypothetical protein	0	0	2	2.09416	1	0.762816	4	1.90071	0	0	1	0.580693	mRNA
TVAG_166630	1.72825	0.0460572	0.269053	0.261957	0.999598	conserved hypothetical protein	1	0.955234	3	3.14123	0	0	3	1.42553	1	0.523315	3	1.74208	mRNA
TVAG_480940	1.00716	-0.0350816	0.26819	0.262237	NA	protein phosphatase 2C, putative	2	1.91047	0	0	1	0.762816	1	0.475177	2	1.04663	0	0	mRNA
TVAG_147390	1.00716	-0.0350816	0.26819	0.262237	NA	conserved hypothetical protein	2	1.91047	0	0	1	0.762816	1	0.475177	2	1.04663	0	0	mRNA
TVAG_350890	1.75961	0.0435198	0.26881	0.262284	0.999598	conserved hypothetical protein	0	0	5	5.23539	1	0.762816	1	0.475177	1	0.523315	2	1.16139	mRNA
TVAG_159730	2.19856	0.0532085	0.269895	0.262443	0.999598	Rab78, putative	1	0.955234	1	1.04708	1	0.762816	7	3.32624	1	0.523315	5	2.90346	mRNA
TVAG_399970	1.82083	0.0458125	0.268987	0.26253	0.999598	Clan CA, family C19, ubiquitin hydrolase-like cysteine peptidase	1	0.955234	1	1.04708	1	0.762816	6	2.85106	0	0	4	2.32277	mRNA
TVAG_324250	2.09137	0.0406173	0.268421	0.262562	0.999598	conserved hypothetical protein	1	0.955234	6	6.28247	1	0.762816	0	0	0	0	3	1.74208	mRNA
TVAG_369180	0.834065	0.027044	0.267783	0.26282	NA	multidrug resistance pump, putative	0	0	2	2.09416	0	0	0	0	0	0	3	1.74208	mRNA
TVAG_307250	0.834065	0.027044	0.267783	0.26282	NA	conserved hypothetical protein	0	0	2	2.09416	0	0	0	0	0	0	3	1.74208	mRNA
TVAG_285460	1.24187	0.0328348	0.267447	0.26366	0.999598	conserved hypothetical protein	1	0.955234	3	3.14123	0	0	1	0.475177	0	0	2	1.16139	mRNA
TVAG_294070	1.24187	0.0328348	0.267447	0.26366	0.999598	ADP-ribosylation factor, arf, putative	1	0.955234	3	3.14123	0	0	1	0.475177	0	0	2	1.16139	mRNA
TVAG_194860	1.35376	0.0307819	0.267505	0.264637	0.999598	conserved hypothetical protein	0	0	5	5.23539	1	0.762816	1	0.475177	0	0	0	0	mRNA
TVAG_054830	1.62039	0.0454375	0.269042	0.265373	0.999598	phosphoglucomutase, putative	0	0	1	1.04708	1	0.762816	5	2.37588	1	0.523315	4	2.32277	mRNA
TVAG_127050	1.62039	0.0454375	0.269042	0.265373	0.999598	conserved hypothetical protein	0	0	1	1.04708	1	0.762816	5	2.37588	1	0.523315	4	2.32277	mRNA
TVAG_087140	3.55101	0.0656601	0.271411	0.265468	0.999598	arp2/3, putative	2	1.91047	2	2.09416	1	0.762816	13	6.1773	3	1.56994	5	2.90346	mRNA
TVAG_597700	0.730867	0.0291848	0.267985	0.26641	NA	conserved hypothetical protein	0	0	1	1.04708	0	0	1	0.475177	0	0	3	1.74208	mRNA
TVAG_199200	0.730867	0.0291848	0.267985	0.26641	NA	mannosyltransferase 1, putative	0	0	1	1.04708	0	0	1	0.475177	0	0	3	1.74208	mRNA
TVAG_003130	0.730867	0.0291848	0.267985	0.26641	NA	conserved hypothetical protein	0	0	1	1.04708	0	0	1	0.475177	0	0	3	1.74208	mRNA
TVAG_482650	0.730867	0.0291848	0.267985	0.26641	NA	conserved hypothetical protein	0	0	1	1.04708	0	0	1	0.475177	0	0	3	1.74208	mRNA
TVAG_210380	3.37323	0.0658581	0.271463	0.266493	0.999598	Heterogeneous nuclear ribonucleoprotein A1, putative	1	0.955234	3	3.14123	1	0.762816	9	4.27659	4	2.09326	6	3.48416	mRNA
TVAG_452180	1.12743	0.0365708	0.268287	0.266676	0.999598	1-O-acylceramide synthase, putative	0	0	2	2.09416	0	0	4	1.90071	1	0.523315	1	0.580693	mRNA
TVAG_299960	1.12743	0.0365708	0.268287	0.266676	0.999598	vacuolar protein sorting, putative	0	0	2	2.09416	0	0	4	1.90071	1	0.523315	1	0.580693	mRNA
TVAG_208890	1.34506	0.0299407	0.267254	0.267011	0.999598	leucine-rich repeat protein, BspA family	1	0.955234	4	4.18831	0	0	0	0	0	0	2	1.16139	mRNA
TVAG_453520	2.27684	0.0415761	0.268671	0.267338	0.999598	PIKK family atypical protein kinase	0	0	5	5.23539	0	0	0	0	3	1.56994	6	3.48416	mRNA
TVAG_303150	3.82536	0.0611072	0.270738	0.267423	0.999598	5'->3' exoribonuclease, putative	0	0	3	3.14123	5	3.81408	7	3.32624	1	0.523315	10	5.80693	mRNA
TVAG_450680	2.69942	0.0585852	0.27035	0.267774	0.999598	phosphoglucomutase, putative	1	0.955234	3	3.14123	2	1.52563	6	2.85106	1	0.523315	5	2.90346	mRNA
TVAG_283260	1.17225	0.0331194	0.267445	0.269097	0.999598	nonsense-mediated mRNA decay protein, putative	1	0.955234	1	1.04708	0	0	3	1.42553	0	0	3	1.74208	mRNA
TVAG_416680	3.55941	0.061509	0.270733	0.26915	0.999598	neurobeachin-like protein, putative	1	0.955234	8	8.37662	1	0.762816	6	2.85106	4	2.09326	2	1.16139	mRNA
TVAG_218120	1.30024	0.0323271	0.267884	0.269374	0.999598	conserved hypothetical protein	0	0	5	5.23539	0	0	1	0.475177	1	0.523315	0	0	mRNA
TVAG_122470	1.29429	0.0303111	0.267266	0.269965	0.999598	DNA replication licensing factor MCM4, putative	1	0.955234	3	3.14123	0	0	4	1.90071	0	0	0	0	mRNA
TVAG_066800	1.13672	0.0355454	0.268173	0.270355	0.999598	ubiquitin-conjugating enzyme E2 j2, putative	0	0	1	1.04708	0	0	1	0.475177	1	0.523315	5	2.90346	mRNA
TVAG_341080	4.54777	0.0680518	0.271379	0.271054	0.999598	tubulin-specific chaperone B, putative	1	0.955234	10	10.4708	3	2.28845	4	1.90071	4	2.09326	5	2.90346	mRNA
TVAG_258110	1.61492	0.0450483	0.268885	0.271192	0.999598	conserved hypothetical protein	0	0	2	2.09416	1	0.762816	3	1.42553	1	0.523315	4	2.32277	mRNA
TVAG_168600	2.28154	0.0504026	0.269319	0.271513	0.999598	leucine-rich transmembrane proteins, putative	1	0.955234	5	5.23539	1	0.762816	5	2.37588	1	0.523315	1	0.580693	mRNA
TVAG_466040	1.15009	0.035569	0.268127	0.271519	0.999598	ankyrin repeat-containing protein, putative	0	0	3	3.14123	0	0	1	0.475177	1	0.523315	2	1.16139	mRNA
TVAG_025160	1.15009	0.035569	0.268127	0.271519	0.999598	conserved hypothetical protein	0	0	3	3.14123	0	0	1	0.475177	1	0.523315	2	1.16139	mRNA
TVAG_172900	0.99703	-0.0329907	0.267738	0.27165	NA	conserved hypothetical protein	1	0.955234	0	0	2	1.52563	0	0	2	1.04663	1	0.580693	mRNA
TVAG_352850	1.70013	0.044708	0.268766	0.271922	0.999598	conserved hypothetical protein	1	0.955234	3	3.14123	0	0	4	1.90071	1	0.523315	2	1.16139	mRNA
TVAG_038470	2.32247	-0.0519643	0.269458	0.272005	0.999598	conserved hypothetical protein	5	4.77617	1	1.04708	2	1.52563	2	0.950354	2	1.04663	1	0.580693	mRNA
TVAG_342330	2.36914	0.0462141	0.268907	0.272239	0.999598	2-5A-dependent ribonuclease, putative	0	0	7	7.32954	2	1.52563	1	0.475177	1	0.523315	2	1.16139	mRNA
TVAG_432700	2.19633	0.0502711	0.269355	0.272269	0.999598	hypothetical protein	0	0	4	4.18831	2	1.52563	4	1.90071	1	0.523315	3	1.74208	mRNA
TVAG_237030	2.50684	-0.0506291	0.269254	0.272295	0.999598	neurobeachin-like protein, putative	3	2.8657	2	2.09416	5	3.81408	2	0.950354	2	1.04663	0	0	mRNA
TVAG_161010	1.78724	0.0450869	0.26873	0.272966	0.999598	Clan S-, family S54, Rhomboid-like serine peptidase	1	0.955234	2	2.09416	1	0.762816	5	2.37588	0	0	3	1.74208	mRNA
TVAG_059320	1.21374	0.0320653	0.267317	0.273054	0.999598	histone acetyltransferase gcn5, putative	1	0.955234	3	3.14123	0	0	2	0.950354	0	0	1	0.580693	mRNA
TVAG_274770	1.21374	0.0320653	0.267317	0.273054	0.999598	CAMK family protein kinase	1	0.955234	3	3.14123	0	0	2	0.950354	0	0	1	0.580693	mRNA
TVAG_489820	1.21374	0.0320653	0.267317	0.273054	0.999598	CK1 family protein kinase	1	0.955234	3	3.14123	0	0	2	0.950354	0	0	1	0.580693	mRNA
TVAG_228780	46.3656	0.145096	0.261644	0.273314	0.999598	alcohol dehydrogenase, putative	30	28.657	28	29.3182	32	24.4101	89	42.2908	52	27.2124	82	47.6168	mRNA
TVAG_413710	3.77028	0.061697	0.27077	0.273548	0.999598	uridine cytidine kinase I, putative	0	0	7	7.32954	1	0.762816	7	3.32624	6	3.13989	4	2.32277	mRNA
TVAG_411260	1.97614	0.0378492	0.268096	0.273682	0.999598	conserved hypothetical protein	1	0.955234	7	7.32954	0	0	0	0	1	0.523315	1	0.580693	mRNA
TVAG_459400	1.49886	-0.0410309	0.268299	0.273895	0.999598	26S protease regulatory subunit S10b, putative	1	0.955234	1	1.04708	3	2.28845	1	0.475177	3	1.56994	0	0	mRNA
TVAG_474660	1.65669	0.0383393	0.268333	0.274239	0.999598	protein phosphatase-5, putative	0	0	0	0	0	0	4	1.90071	2	1.04663	7	4.06485	mRNA
TVAG_056190	24.8904	0.128118	0.270709	0.274371	0.999598	Clan MH, family M20, peptidase T-like metallopeptidase	16	15.2837	33	34.5536	15	11.4422	43	20.4326	27	14.1295	24	13.9366	mRNA
TVAG_144390	0.788751	0.0261374	0.267686	0.274583	NA	conserved hypothetical protein	0	0	0	0	0	0	6	2.85106	0	0	1	0.580693	mRNA
TVAG_355490	0.788751	0.0261374	0.267686	0.274583	NA	conserved hypothetical protein	0	0	0	0	0	0	6	2.85106	0	0	1	0.580693	mRNA
TVAG_034900	3.89293	0.0670798	0.271241	0.274587	0.999598	axonemal dynein beta heavy chain 9, putative	1	0.955234	6	6.28247	2	1.52563	10	4.75177	4	2.09326	3	1.74208	mRNA
TVAG_416510	5.1458	-0.0692728	0.271117	0.27488	0.999598	adenosine deaminase, putative	8	7.64187	5	5.23539	2	1.52563	3	1.42553	10	5.23315	2	1.16139	mRNA
TVAG_328540	0.702746	0.0289351	0.267936	0.275238	NA	conserved hypothetical protein	0	0	1	1.04708	0	0	2	0.950354	0	0	2	1.16139	mRNA
TVAG_021100	0.702746	0.0289351	0.267936	0.275238	NA	replication factor C large subunit, putative	0	0	1	1.04708	0	0	2	0.950354	0	0	2	1.16139	mRNA
TVAG_185680	0.702746	0.0289351	0.267936	0.275238	NA	conserved hypothetical protein	0	0	1	1.04708	0	0	2	0.950354	0	0	2	1.16139	mRNA
TVAG_304290	0.702746	0.0289351	0.267936	0.275238	NA	conserved hypothetical protein	0	0	1	1.04708	0	0	2	0.950354	0	0	2	1.16139	mRNA
TVAG_180550	0.702746	0.0289351	0.267936	0.275238	NA	uridine cytidine kinase I, putative	0	0	1	1.04708	0	0	2	0.950354	0	0	2	1.16139	mRNA
TVAG_384610	0.702746	0.0289351	0.267936	0.275238	NA	60S acidic ribosomal protein P2, putative	0	0	1	1.04708	0	0	2	0.950354	0	0	2	1.16139	mRNA
TVAG_319450	0.702746	0.0289351	0.267936	0.275238	NA	conserved hypothetical protein	0	0	1	1.04708	0	0	2	0.950354	0	0	2	1.16139	mRNA
TVAG_043860	0.702746	0.0289351	0.267936	0.275238	NA	ubiquitin-conjugating enzyme E2, putative	0	0	1	1.04708	0	0	2	0.950354	0	0	2	1.16139	mRNA
TVAG_203650	0.702746	0.0289351	0.267936	0.275238	NA	Cold-inducible RNA-binding protein, putative	0	0	1	1.04708	0	0	2	0.950354	0	0	2	1.16139	mRNA
TVAG_075130	0.702746	0.0289351	0.267936	0.275238	NA	conserved hypothetical protein	0	0	1	1.04708	0	0	2	0.950354	0	0	2	1.16139	mRNA
TVAG_212440	0.702746	0.0289351	0.267936	0.275238	NA	116 kD U5 small nuclear ribonucleoprotein component, putative	0	0	1	1.04708	0	0	2	0.950354	0	0	2	1.16139	mRNA
TVAG_208590	1.59227	0.0441277	0.268766	0.275256	0.999598	WD repeat domain, putative	0	0	1	1.04708	1	0.762816	6	2.85106	1	0.523315	3	1.74208	mRNA
TVAG_191430	2.08381	0.0452996	0.268909	0.275741	0.999598	conserved hypothetical protein	0	0	5	5.23539	0	0	2	0.950354	3	1.56994	3	1.74208	mRNA
TVAG_320130	1.17549	0.0331484	0.267563	0.275887	0.999598	conserved hypothetical protein	0	0	3	3.14123	1	0.762816	2	0.950354	0	0	1	0.580693	mRNA
TVAG_381440	1.17549	0.0331484	0.267563	0.275887	0.999598	conserved hypothetical protein	0	0	3	3.14123	1	0.762816	2	0.950354	0	0	1	0.580693	mRNA
TVAG_040760	1.16648	0.0331982	0.267963	0.276426	0.999598	bsu-protein phosphatase, putative	0	0	0	0	0	0	7	3.32624	1	0.523315	2	1.16139	mRNA
TVAG_039020	1.65864	0.0440576	0.268674	0.276582	0.999598	conserved hypothetical protein	1	0.955234	1	1.04708	0	0	5	2.37588	1	0.523315	4	2.32277	mRNA
TVAG_045480	3.39336	0.056146	0.269916	0.27669	0.999598	conserved hypothetical protein	2	1.91047	1	1.04708	2	1.52563	18	8.55319	1	0.523315	2	1.16139	mRNA
TVAG_419520	2.10532	-0.04652	0.268723	0.277188	0.999598	30S ribosomal protein S17p, putative	3	2.8657	2	2.09416	2	1.52563	1	0.475177	4	2.09326	0	0	mRNA
TVAG_088050	12.5309	0.106433	0.273469	0.277289	0.999598	chaperonin, putative	9	8.59711	11	11.5179	10	7.62816	22	10.4539	7	3.6632	22	12.7752	mRNA
TVAG_464710	1.60289	0.0408003	0.268452	0.277705	0.999598	histone H2a, putative	0	0	4	4.18831	0	0	2	0.950354	2	1.04663	2	1.16139	mRNA
TVAG_108330	0.712694	-0.0249694	0.267576	0.277733	NA	conserved hypothetical protein	2	1.91047	0	0	0	0	0	0	2	1.04663	0	0	mRNA
TVAG_093220	0.712694	-0.0249694	0.267576	0.277733	NA	hypothetical protein	2	1.91047	0	0	0	0	0	0	2	1.04663	0	0	mRNA
TVAG_317770	0.712694	-0.0249694	0.267576	0.277733	NA	conserved hypothetical protein	2	1.91047	0	0	0	0	0	0	2	1.04663	0	0	mRNA
TVAG_484180	4.77032	-0.0722392	0.271333	0.277814	0.999598	50S ribosomal protein L2, putative	5	4.77617	4	4.18831	7	5.33971	4	1.90071	6	3.13989	2	1.16139	mRNA
TVAG_498580	0.792574	0.0258763	0.26765	0.278185	NA	conserved hypothetical protein	0	0	0	0	0	0	1	0.475177	0	0	5	2.90346	mRNA
TVAG_399440	1.08047	0.0357799	0.268126	0.278495	NA	Clan CA, family C19, ubiquitin hydrolase-like cysteine peptidase	0	0	1	1.04708	0	0	3	1.42553	1	0.523315	3	1.74208	mRNA
TVAG_416980	1.08047	0.0357799	0.268126	0.278495	NA	conserved hypothetical protein	0	0	1	1.04708	0	0	3	1.42553	1	0.523315	3	1.74208	mRNA
TVAG_278670	1.08047	0.0357799	0.268126	0.278495	NA	conserved hypothetical protein	0	0	1	1.04708	0	0	3	1.42553	1	0.523315	3	1.74208	mRNA
TVAG_327470	15.9771	0.116255	0.272763	0.278544	0.999598	alcohol dehydrogenase, putative	10	9.55234	17	17.8003	7	5.33971	28	13.305	20	10.4663	23	13.3559	mRNA
TVAG_325210	1.5868	0.0442775	0.268699	0.278813	0.999598	conserved hypothetical protein	0	0	2	2.09416	1	0.762816	4	1.90071	1	0.523315	3	1.74208	mRNA
TVAG_268200	1.65641	0.0429786	0.268536	0.278821	0.999598	ankyrin repeat-containing protein, putative	0	0	4	4.18831	1	0.762816	2	0.950354	1	0.523315	2	1.16139	mRNA
TVAG_224610	7.22497	0.0856303	0.272682	0.27888	0.999598	40S ribosomal protein S12, putative	6	5.7314	9	9.4237	2	1.52563	12	5.70212	6	3.13989	11	6.38762	mRNA
TVAG_468280	4.08797	-0.0663363	0.270822	0.279671	0.999598	conserved hypothetical protein	7	6.68664	1	1.04708	5	3.81408	4	1.90071	3	1.56994	4	2.32277	mRNA
TVAG_424060	1.40343	0.0287525	0.267556	0.279791	0.999598	conserved hypothetical protein	0	0	6	6.28247	0	0	0	0	1	0.523315	0	0	mRNA
TVAG_321580	1.53328	0.0417266	0.268545	0.279923	0.999598	conserved hypothetical protein	0	0	2	2.09416	0	0	4	1.90071	2	1.04663	3	1.74208	mRNA
TVAG_114530	2.6216	0.0544928	0.269643	0.280061	0.999598	UDP-glucose dehydrogenase/UDP-mannac dehydrogenase, putative	1	0.955234	3	3.14123	1	0.762816	2	0.950354	2	1.04663	8	4.64554	mRNA
TVAG_120130	2.74958	0.0457899	0.268835	0.280743	0.999598	DEAD box ATP-dependent RNA helicase, putative	0	0	7	7.32954	1	0.762816	0	0	3	1.56994	5	2.90346	mRNA
TVAG_367140	2.47548	-0.0516278	0.269404	0.281015	0.999598	conserved hypothetical protein	4	3.82094	0	0	4	3.05126	4	1.90071	2	1.04663	1	0.580693	mRNA
TVAG_404060	1.12196	0.0348507	0.267995	0.281273	0.999598	conserved hypothetical protein	0	0	3	3.14123	0	0	2	0.950354	1	0.523315	1	0.580693	mRNA
TVAG_402450	1.12196	0.0348507	0.267995	0.281273	0.999598	ERC protein, putative	0	0	3	3.14123	0	0	2	0.950354	1	0.523315	1	0.580693	mRNA
TVAG_198820	1.12196	0.0348507	0.267995	0.281273	0.999598	conserved hypothetical protein	0	0	3	3.14123	0	0	2	0.950354	1	0.523315	1	0.580693	mRNA
TVAG_303440	3.22135	0.0605424	0.270169	0.281304	0.999598	conserved hypothetical protein	2	1.91047	3	3.14123	2	1.52563	10	4.75177	1	0.523315	4	2.32277	mRNA
TVAG_076590	1.98608	0.0461714	0.268937	0.281774	0.999598	hypothetical protein	0	0	3	3.14123	0	0	5	2.37588	3	1.56994	3	1.74208	mRNA
TVAG_383370	9.85873	0.0951419	0.273279	0.281839	0.999598	conserved hypothetical protein	5	4.77617	4	4.18831	7	5.33971	22	10.4539	9	4.70983	22	12.7752	mRNA
TVAG_291060	3.77391	-0.064886	0.270554	0.282435	0.999598	conserved hypothetical protein	6	5.7314	2	2.09416	2	1.52563	4	1.90071	7	3.6632	2	1.16139	mRNA
TVAG_102160	1.57117	-0.0356803	0.267947	0.28251	0.999598	aldo-keto reductase, putative	0	0	0	0	2	1.52563	0	0	7	3.6632	2	1.16139	mRNA
TVAG_008680	9.52884	0.0926431	0.273228	0.282703	0.999598	tubulin epsilon chain, putative	4	3.82094	6	6.28247	5	3.81408	32	15.2057	12	6.27978	10	5.80693	mRNA
TVAG_022120	1.38328	-0.0399806	0.268266	0.282752	0.999598	conserved hypothetical protein	2	1.91047	0	0	3	2.28845	1	0.475177	1	0.523315	1	0.580693	mRNA
TVAG_221460	2.65519	-0.0530358	0.269336	0.283846	0.999598	conserved hypothetical protein	6	5.7314	1	1.04708	2	1.52563	3	1.42553	2	1.04663	1	0.580693	mRNA
TVAG_239660	2.53723	0.0560645	0.269712	0.284108	0.999598	cysteine desulfurylase, putative	1	0.955234	3	3.14123	1	0.762816	5	2.37588	2	1.04663	5	2.90346	mRNA
TVAG_057100	1.10588	0.0329817	0.267509	0.284666	0.999598	conserved hypothetical protein	0	0	1	1.04708	1	0.762816	4	1.90071	0	0	2	1.16139	mRNA
TVAG_126180	2.36586	-0.0497941	0.268948	0.285194	0.999598	60S ribosomal protein L44, putative	4	3.82094	1	1.04708	4	3.05126	1	0.475177	1	0.523315	2	1.16139	mRNA
TVAG_332600	1.04542	-0.0306418	0.267673	0.285318	NA	DNA repair protein Rad50	3	2.8657	0	0	0	0	1	0.475177	2	1.04663	0	0	mRNA
TVAG_380050	2.39766	-0.0459822	0.268704	0.285396	0.999598	conserved hypothetical protein	4	3.82094	0	0	3	2.28845	0	0	3	1.56994	4	2.32277	mRNA
TVAG_468120	1.82873	0.0420023	0.268225	0.286682	0.999598	conserved hypothetical protein	1	0.955234	4	4.18831	1	0.762816	4	1.90071	0	0	1	0.580693	mRNA
TVAG_375490	1.16679	0.0309713	0.267143	0.287161	0.999598	40S ribosomal protein S7, putative	1	0.955234	2	2.09416	0	0	1	0.475177	0	0	3	1.74208	mRNA
TVAG_300550	4.51184	0.0684014	0.270823	0.287261	0.999598	conserved hypothetical protein	3	2.8657	2	2.09416	2	1.52563	8	3.80142	3	1.56994	13	7.54901	mRNA
TVAG_461030	26.8469	-0.127142	0.267209	0.287628	0.999598	abca6, putative	24	22.9256	11	11.5179	27	20.596	31	14.7305	42	21.9792	38	22.0663	mRNA
TVAG_137820	2.64318	0.0551581	0.269485	0.287797	0.999598	chaperonin containing t-complex protein 1, eta subunit, tcph, putative	1	0.955234	3	3.14123	2	1.52563	8	3.80142	1	0.523315	3	1.74208	mRNA
TVAG_114810	2.32908	0.0473996	0.268687	0.287858	0.999598	60S ribosomal protein L35a, putative	2	1.91047	4	4.18831	0	0	2	0.950354	1	0.523315	5	2.90346	mRNA
TVAG_006280	1.16758	0.0305851	0.267363	0.287935	0.999598	RAB, putative	0	0	0	0	1	0.762816	4	1.90071	0	0	4	2.32277	mRNA
TVAG_044560	3.29477	-0.0552651	0.269549	0.28807	0.999598	50S ribosomal protein L5p, putative	6	5.7314	1	1.04708	3	2.28845	6	2.85106	4	2.09326	0	0	mRNA
TVAG_236550	12.8608	0.10234	0.272374	0.288077	0.999598	axonmeal dynein heavy chain, putative	6	5.7314	16	16.7532	11	8.39098	30	14.2553	11	5.75646	10	5.80693	mRNA
TVAG_087660	7.34032	0.0764065	0.271394	0.288107	0.999598	ubiquitin-conjugating enzyme E2, putative	4	3.82094	5	5.23539	8	6.10253	12	5.70212	1	0.523315	18	10.4525	mRNA
TVAG_161600	2.27607	0.0473094	0.268678	0.288523	0.999598	Clan SB, family S8, subtilisin-like serine peptidase	1	0.955234	6	6.28247	1	0.762816	3	1.42553	1	0.523315	1	0.580693	mRNA
TVAG_473090	3.23521	0.0548086	0.269386	0.289079	0.999598	breast cancer type 2 susceptibility protein brca2, putative	1	0.955234	8	8.37662	2	1.52563	5	2.37588	2	1.04663	1	0.580693	mRNA
TVAG_272360	6.04836	0.0776096	0.271455	0.290123	0.999598	rho4, putative	2	1.91047	9	9.4237	4	3.05126	6	2.85106	6	3.13989	11	6.38762	mRNA
TVAG_270740	1.62506	0.0429056	0.268344	0.290349	0.999598	kelch repeat protein, putative	1	0.955234	2	2.09416	0	0	4	1.90071	1	0.523315	3	1.74208	mRNA
TVAG_483470	31.9751	0.1274	0.266113	0.290355	0.999598	conserved hypothetical protein	22	21.0151	30	31.4123	28	21.3589	39	18.5319	23	12.0362	60	34.8416	mRNA
TVAG_023320	1.05235	0.034601	0.26793	0.291061	NA	Clan SC, family S28, unassigned serine peptidase	0	0	1	1.04708	0	0	4	1.90071	1	0.523315	2	1.16139	mRNA
TVAG_283250	1.05235	0.034601	0.26793	0.291061	NA	Keratin-3, type I cytoskeletal 51 kDa, putative	0	0	1	1.04708	0	0	4	1.90071	1	0.523315	2	1.16139	mRNA
TVAG_123460	1.05235	0.034601	0.26793	0.291061	NA	conserved hypothetical protein	0	0	1	1.04708	0	0	4	1.90071	1	0.523315	2	1.16139	mRNA
TVAG_320220	1.05235	0.034601	0.26793	0.291061	NA	conserved hypothetical protein	0	0	1	1.04708	0	0	4	1.90071	1	0.523315	2	1.16139	mRNA
TVAG_420390	18.893	0.119173	0.269626	0.291556	0.999598	phosphoenolpyruvate carboxykinase, putative	12	11.4628	14	14.6591	13	9.91661	45	21.383	19	9.94298	25	14.5173	mRNA
TVAG_475750	0.689709	-0.0239575	0.267464	0.292091	NA	conserved hypothetical protein	0	0	0	0	3	2.28845	0	0	1	0.523315	0	0	mRNA
TVAG_092490	46.1207	0.128411	0.265556	0.292403	0.999598	heat shock protein 70kD, putative	40	38.2094	22	23.0357	31	23.6473	109	51.7943	34	17.7927	76	44.1327	mRNA
TVAG_063710	1.84428	0.0373391	0.267916	0.292501	0.999598	conserved hypothetical protein	0	0	0	0	2	1.52563	6	2.85106	0	0	6	3.48416	mRNA
TVAG_381080	2.8769	0.0513707	0.268894	0.292798	0.999598	conserved hypothetical protein	2	1.91047	7	7.32954	1	0.762816	2	0.950354	1	0.523315	3	1.74208	mRNA
TVAG_428630	1.19704	0.0312326	0.267646	0.292829	0.999598	pecanex, putative	0	0	4	4.18831	0	0	2	0.950354	1	0.523315	0	0	mRNA
TVAG_490910	2.96241	0.051828	0.269164	0.293221	0.999598	conserved hypothetical protein	0	0	7	7.32954	1	0.762816	2	0.950354	4	2.09326	4	2.32277	mRNA
TVAG_389740	1.32975	-0.039505	0.268095	0.294122	0.999598	thioredoxin, putative	2	1.91047	0	0	2	1.52563	1	0.475177	2	1.04663	1	0.580693	mRNA
TVAG_056780	8.3843	-0.0902665	0.271476	0.294206	0.999598	conserved hypothetical protein	10	9.55234	6	6.28247	8	6.10253	9	4.27659	12	6.27978	6	3.48416	mRNA
TVAG_184320	19.672	0.112386	0.270285	0.294544	0.999598	heat shock protein, putative	9	8.59711	25	26.1769	14	10.6794	19	9.02836	23	12.0362	34	19.7436	mRNA
TVAG_215090	0.674625	0.0275405	0.267755	0.294553	NA	eukaryotic translation initiation factor 4E type, putative	0	0	1	1.04708	0	0	3	1.42553	0	0	1	0.580693	mRNA
TVAG_RG_DS116844_1	0.674625	0.0275405	0.267755	0.294553	NA	conserved hypothetical protein	0	0	1	1.04708	0	0	3	1.42553	0	0	1	0.580693	mRNA
TVAG_145340	0.674625	0.0275405	0.267755	0.294553	NA	alpha-galactosidase/alpha-N-acetylgalactosaminidase, putative	0	0	1	1.04708	0	0	3	1.42553	0	0	1	0.580693	mRNA
TVAG_191970	0.674625	0.0275405	0.267755	0.294553	NA	conserved hypothetical protein	0	0	1	1.04708	0	0	3	1.42553	0	0	1	0.580693	mRNA
TVAG_039030	0.674625	0.0275405	0.267755	0.294553	NA	conserved hypothetical protein	0	0	1	1.04708	0	0	3	1.42553	0	0	1	0.580693	mRNA
TVAG_456770	0.674625	0.0275405	0.267755	0.294553	NA	iron-sulfur cluster assembly protein, putative	0	0	1	1.04708	0	0	3	1.42553	0	0	1	0.580693	mRNA
TVAG_419390	0.674625	0.0275405	0.267755	0.294553	NA	TKL family protein kinase	0	0	1	1.04708	0	0	3	1.42553	0	0	1	0.580693	mRNA
TVAG_444290	0.674625	0.0275405	0.267755	0.294553	NA	conserved hypothetical protein	0	0	1	1.04708	0	0	3	1.42553	0	0	1	0.580693	mRNA
TVAG_370350	0.674625	0.0275405	0.267755	0.294553	NA	acid phosphatase, putative	0	0	1	1.04708	0	0	3	1.42553	0	0	1	0.580693	mRNA
TVAG_074420	0.674625	0.0275405	0.267755	0.294553	NA	cation-transporting ATPase fungi, putative	0	0	1	1.04708	0	0	3	1.42553	0	0	1	0.580693	mRNA
TVAG_454140	0.674625	0.0275405	0.267755	0.294553	NA	conserved hypothetical protein	0	0	1	1.04708	0	0	3	1.42553	0	0	1	0.580693	mRNA
TVAG_277150	0.674625	0.0275405	0.267755	0.294553	NA	conserved hypothetical protein	0	0	1	1.04708	0	0	3	1.42553	0	0	1	0.580693	mRNA
TVAG_062510	0.674625	0.0275405	0.267755	0.294553	NA	Clusterin-associated protein, putative	0	0	1	1.04708	0	0	3	1.42553	0	0	1	0.580693	mRNA
TVAG_036020	0.674625	0.0275405	0.267755	0.294553	NA	conserved hypothetical protein	0	0	1	1.04708	0	0	3	1.42553	0	0	1	0.580693	mRNA
TVAG_482220	0.674625	0.0275405	0.267755	0.294553	NA	cysteine desulfurylase, putative	0	0	1	1.04708	0	0	3	1.42553	0	0	1	0.580693	mRNA
TVAG_299540	0.674625	0.0275405	0.267755	0.294553	NA	CAMK family protein kinase	0	0	1	1.04708	0	0	3	1.42553	0	0	1	0.580693	mRNA
TVAG_109700	0.674625	0.0275405	0.267755	0.294553	NA	conserved hypothetical protein	0	0	1	1.04708	0	0	3	1.42553	0	0	1	0.580693	mRNA
TVAG_432720	0.674625	0.0275405	0.267755	0.294553	NA	axonemal inner arm dynein light chain, putative	0	0	1	1.04708	0	0	3	1.42553	0	0	1	0.580693	mRNA
TVAG_377820	0.674625	0.0275405	0.267755	0.294553	NA	conserved hypothetical protein	0	0	1	1.04708	0	0	3	1.42553	0	0	1	0.580693	mRNA
TVAG_062610	0.674625	0.0275405	0.267755	0.294553	NA	hypothetical protein	0	0	1	1.04708	0	0	3	1.42553	0	0	1	0.580693	mRNA
TVAG_136640	3.32921	0.057271	0.269384	0.294614	0.999598	phenylalanyl-tRNA synthetase alpha chain, putative	3	2.8657	5	5.23539	1	0.762816	8	3.80142	1	0.523315	3	1.74208	mRNA
TVAG_385620	2.03571	-0.0478858	0.268799	0.294714	0.999598	peroxisomal targeting signal 2 receptor, putative	3	2.8657	0	0	2	1.52563	3	1.42553	4	2.09326	1	0.580693	mRNA
TVAG_020010	2.41609	0.0404608	0.268088	0.2949	0.999598	conserved hypothetical protein	0	0	8	8.37662	2	1.52563	2	0.950354	1	0.523315	0	0	mRNA
TVAG_106800	5.19764	0.0705247	0.270693	0.295005	0.999598	30S ribosomal protein S3, putative	3	2.8657	8	8.37662	1	0.762816	12	5.70212	6	3.13989	4	2.32277	mRNA
TVAG_046150	2.3276	-0.0485907	0.268659	0.295033	0.999598	hypothetical protein	3	2.8657	1	1.04708	5	3.81408	1	0.475177	1	0.523315	2	1.16139	mRNA
TVAG_238920	0.736332	0.0253954	0.267571	0.295323	NA	conserved hypothetical protein	0	0	0	0	0	0	3	1.42553	0	0	3	1.74208	mRNA
TVAG_230920	0.736332	0.0253954	0.267571	0.295323	NA	conserved hypothetical protein	0	0	0	0	0	0	3	1.42553	0	0	3	1.74208	mRNA
TVAG_298320	8.73512	0.0895002	0.271625	0.29549	0.999598	trichohyalin, putative	7	6.68664	10	10.4708	3	2.28845	19	9.02836	8	4.18652	10	5.80693	mRNA
TVAG_186250	1.10041	0.0320285	0.267335	0.295491	0.999598	leucine-rich repeat protein, BspA family	0	0	2	2.09416	1	0.762816	2	0.950354	0	0	2	1.16139	mRNA
TVAG_224040	1.10041	0.0320285	0.267335	0.295491	0.999598	phosphoserine aminotransferase, putative	0	0	2	2.09416	1	0.762816	2	0.950354	0	0	2	1.16139	mRNA
TVAG_137950	1.10041	0.0320285	0.267335	0.295491	0.999598	conserved hypothetical protein	0	0	2	2.09416	1	0.762816	2	0.950354	0	0	2	1.16139	mRNA
TVAG_030390	2.50254	0.0506036	0.268995	0.295566	0.999598	ubiquitin-conjugating enzyme E2t, putative	1	0.955234	4	4.18831	0	0	7	3.32624	3	1.56994	2	1.16139	mRNA
TVAG_024080	1.75366	0.0420572	0.268104	0.295957	0.999598	tubulin, putative	1	0.955234	3	3.14123	1	0.762816	4	1.90071	0	0	2	1.16139	mRNA
TVAG_113230	1.67486	-0.0412911	0.268268	0.296003	0.999598	calpain, putative	2	1.91047	0	0	2	1.52563	3	1.42553	4	2.09326	0	0	mRNA
TVAG_518540	1.07501	0.0337287	0.2678	0.2961	NA	UDP- glucose pyrophosphorylase, putative	0	0	2	2.09416	0	0	1	0.475177	1	0.523315	3	1.74208	mRNA
TVAG_051600	1.07501	0.0337287	0.2678	0.2961	NA	conserved hypothetical protein	0	0	2	2.09416	0	0	1	0.475177	1	0.523315	3	1.74208	mRNA
TVAG_070830	0.943505	-0.0306656	0.267397	0.297709	NA	cytidylate kinase, putative	1	0.955234	0	0	1	0.762816	0	0	3	1.56994	1	0.580693	mRNA
TVAG_448860	18.2957	0.107506	0.270235	0.298051	0.999598	pyruvate, phosphate dikinase, chloroplast, putative	15	14.3285	26	27.224	9	6.86534	33	15.6808	16	8.37304	15	8.71039	mRNA
TVAG_477180	5.13649	0.0736591	0.270836	0.298202	0.999598	Clan MA, family M3, oligopeptidase A-like metallopeptidase	2	1.91047	3	3.14123	4	3.05126	13	6.1773	4	2.09326	10	5.80693	mRNA
TVAG_430060	2.1253	0.0394236	0.268044	0.299643	0.999598	cysteine synthase, putative	0	0	7	7.32954	0	0	1	0.475177	3	1.56994	1	0.580693	mRNA
TVAG_216170	8.29795	-0.0857704	0.271035	0.299803	0.999598	conserved hypothetical protein	6	5.7314	4	4.18831	15	11.4422	7	3.32624	9	4.70983	10	5.80693	mRNA
TVAG_423500	6.57313	-0.069333	0.270496	0.300074	0.999598	conserved hypothetical protein	1	0.955234	2	2.09416	10	7.62816	13	6.1773	18	9.41967	2	1.16139	mRNA
TVAG_108990	1.11601	0.0298188	0.267002	0.300711	0.999598	eukaryotic translation initiation factor 4E, putative	1	0.955234	1	1.04708	0	0	5	2.37588	0	0	1	0.580693	mRNA
TVAG_081570	1.11601	0.0298188	0.267002	0.300711	0.999598	conserved hypothetical protein	1	0.955234	1	1.04708	0	0	5	2.37588	0	0	1	0.580693	mRNA
TVAG_490220	0.749702	0.0249537	0.267512	0.301007	NA	conserved hypothetical protein	0	0	2	2.09416	0	0	3	1.42553	0	0	0	0	mRNA
TVAG_044570	0.749702	0.0249537	0.267512	0.301007	NA	conserved hypothetical protein	0	0	2	2.09416	0	0	3	1.42553	0	0	0	0	mRNA
TVAG_014230	0.749702	0.0249537	0.267512	0.301007	NA	conserved hypothetical protein	0	0	2	2.09416	0	0	3	1.42553	0	0	0	0	mRNA
TVAG_340650	0.749702	0.0249537	0.267512	0.301007	NA	osm-6/ift52, putative	0	0	2	2.09416	0	0	3	1.42553	0	0	0	0	mRNA
TVAG_268170	0.749702	0.0249537	0.267512	0.301007	NA	ankyrin repeat-containing protein, putative	0	0	2	2.09416	0	0	3	1.42553	0	0	0	0	mRNA
TVAG_267680	0.749702	0.0249537	0.267512	0.301007	NA	hypothetical protein	0	0	2	2.09416	0	0	3	1.42553	0	0	0	0	mRNA
TVAG_247150	0.749702	0.0249537	0.267512	0.301007	NA	Clan MC, family M14, Zinc carboxypeptidase-like metallopeptidase	0	0	2	2.09416	0	0	3	1.42553	0	0	0	0	mRNA
TVAG_044910	0.749702	0.0249537	0.267512	0.301007	NA	conserved hypothetical protein	0	0	2	2.09416	0	0	3	1.42553	0	0	0	0	mRNA
TVAG_147690	0.749702	0.0249537	0.267512	0.301007	NA	conserved hypothetical protein	0	0	2	2.09416	0	0	3	1.42553	0	0	0	0	mRNA
TVAG_119460	0.749702	0.0249537	0.267512	0.301007	NA	ankyrin repeat domain protein, putative	0	0	2	2.09416	0	0	3	1.42553	0	0	0	0	mRNA
TVAG_267910	0.758988	0.0246107	0.267485	0.301012	NA	calreticulin, putative	0	0	1	1.04708	0	0	0	0	0	0	4	2.32277	mRNA
TVAG_350730	0.758988	0.0246107	0.267485	0.301012	NA	conserved hypothetical protein	0	0	1	1.04708	0	0	0	0	0	0	4	2.32277	mRNA
TVAG_174190	3.66162	0.0573993	0.269523	0.301146	0.999598	ubiquitin, putative	0	0	7	7.32954	1	0.762816	6	2.85106	6	3.13989	4	2.32277	mRNA
TVAG_110880	1.92323	0.039033	0.267766	0.301449	0.999598	conserved hypothetical protein	2	1.91047	4	4.18831	0	0	2	0.950354	0	0	3	1.74208	mRNA
TVAG_307260	1.04689	0.0337049	0.267753	0.301604	NA	leucine-rich repeat protein, BspA family	0	0	2	2.09416	0	0	2	0.950354	1	0.523315	2	1.16139	mRNA
TVAG_413370	1.04689	0.0337049	0.267753	0.301604	NA	conserved hypothetical protein	0	0	2	2.09416	0	0	2	0.950354	1	0.523315	2	1.16139	mRNA
TVAG_482510	1.04689	0.0337049	0.267753	0.301604	NA	conserved hypothetical protein	0	0	2	2.09416	0	0	2	0.950354	1	0.523315	2	1.16139	mRNA
TVAG_RG_DS114334_2	0.915384	-0.0317014	0.26765	0.301675	NA	RNA lariat debranching enzyme, putative	1	0.955234	0	0	1	0.762816	1	0.475177	3	1.56994	0	0	mRNA
TVAG_145640	0.915384	-0.0317014	0.26765	0.301675	NA	conserved hypothetical protein	1	0.955234	0	0	1	0.762816	1	0.475177	3	1.56994	0	0	mRNA
TVAG_330740	1.70337	0.0370038	0.267771	0.302239	0.999598	conserved hypothetical protein	0	0	5	5.23539	1	0.762816	3	1.42553	1	0.523315	0	0	mRNA
TVAG_107660	2.66886	-0.0538725	0.2689	0.302453	0.999598	40S ribosomal protein S29, putative	3	2.8657	2	2.09416	3	2.28845	2	0.950354	5	2.61657	1	0.580693	mRNA
TVAG_036220	2.66886	-0.0538725	0.2689	0.302453	0.999598	ribosomal protein S9, putative	3	2.8657	2	2.09416	3	2.28845	2	0.950354	5	2.61657	1	0.580693	mRNA
TVAG_394260	21.072	-0.0973184	0.270881	0.302645	0.999598	conserved hypothetical protein	22	21.0151	3	3.14123	27	20.596	51	24.234	25	13.0829	12	6.96831	mRNA
TVAG_028600	2.35305	0.0432908	0.268148	0.302738	0.999598	conserved hypothetical protein	0	0	5	5.23539	3	2.28845	3	1.42553	0	0	3	1.74208	mRNA
TVAG_149090	9.50352	-0.0906219	0.270892	0.303416	0.999598	actin, putative	7	6.68664	5	5.23539	14	10.6794	16	7.60283	14	7.32641	5	2.90346	mRNA
TVAG_340550	3.22631	0.0580076	0.269507	0.303417	0.999598	AMP dependent ligase, putative	0	0	3	3.14123	2	1.52563	8	3.80142	4	2.09326	6	3.48416	mRNA
TVAG_523070	1.80618	-0.0453292	0.268271	0.303584	0.999598	gap1, putative	2	1.91047	1	1.04708	2	1.52563	1	0.475177	4	2.09326	1	0.580693	mRNA
TVAG_369940	3.27951	0.0533789	0.268858	0.30404	0.999598	conserved hypothetical protein	3	2.8657	5	5.23539	0	0	3	1.42553	2	1.04663	7	4.06485	mRNA
TVAG_423320	3.86591	0.0634373	0.269726	0.30408	0.999598	60S ribosomal protein L13, putative	1	0.955234	6	6.28247	3	2.28845	8	3.80142	3	1.56994	4	2.32277	mRNA
TVAG_175760	1.66655	0.0398086	0.26788	0.304212	0.999598	conserved hypothetical protein	1	0.955234	4	4.18831	0	0	3	1.42553	1	0.523315	1	0.580693	mRNA
TVAG_189100	0.772358	0.0243332	0.267444	0.304931	NA	conserved hypothetical protein	0	0	3	3.14123	0	0	0	0	0	0	1	0.580693	mRNA
TVAG_474520	0.772358	0.0243332	0.267444	0.304931	NA	conserved hypothetical protein	0	0	3	3.14123	0	0	0	0	0	0	1	0.580693	mRNA
TVAG_392080	0.772358	0.0243332	0.267444	0.304931	NA	conserved hypothetical protein	0	0	3	3.14123	0	0	0	0	0	0	1	0.580693	mRNA
TVAG_344990	0.772358	0.0243332	0.267444	0.304931	NA	conserved hypothetical protein	0	0	3	3.14123	0	0	0	0	0	0	1	0.580693	mRNA
TVAG_012240	0.772358	0.0243332	0.267444	0.304931	NA	TKL family protein kinase	0	0	3	3.14123	0	0	0	0	0	0	1	0.580693	mRNA
TVAG_023800	0.772358	0.0243332	0.267444	0.304931	NA	conserved hypothetical protein	0	0	3	3.14123	0	0	0	0	0	0	1	0.580693	mRNA
TVAG_210540	0.772358	0.0243332	0.267444	0.304931	NA	multidrug resistance pump, putative	0	0	3	3.14123	0	0	0	0	0	0	1	0.580693	mRNA
TVAG_059050	3.21091	0.0519276	0.26874	0.305128	0.999598	conserved hypothetical protein	1	0.955234	8	8.37662	2	1.52563	1	0.475177	2	1.04663	4	2.32277	mRNA
TVAG_372110	1.28861	-0.0355751	0.267781	0.305884	0.999598	conserved hypothetical protein	1	0.955234	0	0	1	0.762816	2	0.950354	5	2.61657	0	0	mRNA
TVAG_161170	1.08594	0.0311102	0.267595	0.306145	NA	Clan CA, family C2, calpain-like cysteine peptidase	0	0	0	0	0	0	5	2.37588	1	0.523315	3	1.74208	mRNA
TVAG_208770	2.05023	0.0399421	0.267991	0.306835	0.999598	axoneme-associated protein mst101, putative	0	0	6	6.28247	0	0	1	0.475177	3	1.56994	2	1.16139	mRNA
TVAG_172680	8.86524	-0.0854176	0.270703	0.307046	0.999598	actin, putative	9	8.59711	3	3.14123	10	7.62816	18	8.55319	14	7.32641	4	2.32277	mRNA
TVAG_224490	3.80125	0.0605417	0.269537	0.307235	0.999598	conserved hypothetical protein	2	1.91047	1	1.04708	1	0.762816	11	5.22695	4	2.09326	9	5.22624	mRNA
TVAG_260390	3.29605	-0.0587699	0.269167	0.307488	0.999598	vab10 spectraplakin, putative	4	3.82094	2	2.09416	4	3.05126	4	1.90071	5	2.61657	1	0.580693	mRNA
TVAG_493420	1.61959	0.0403421	0.267875	0.307815	0.999598	conserved hypothetical protein	1	0.955234	3	3.14123	0	0	2	0.950354	1	0.523315	3	1.74208	mRNA
TVAG_034170	1.05684	-0.0251634	0.266658	0.308053	NA	conserved hypothetical protein	2	1.91047	1	1.04708	0	0	0	0	3	1.56994	0	0	mRNA
TVAG_426760	1.11055	0.0293961	0.266899	0.308347	0.999598	histone deacetylase, putative	1	0.955234	2	2.09416	0	0	3	1.42553	0	0	1	0.580693	mRNA
TVAG_044400	4.37355	0.0556125	0.269032	0.308874	0.999598	pten, putative	1	0.955234	12	12.5649	1	0.762816	2	0.950354	6	3.13989	3	1.74208	mRNA
TVAG_441950	3.49414	0.0544102	0.268917	0.308916	0.999598	ubiquitin, putative	0	0	8	8.37662	3	2.28845	4	1.90071	3	1.56994	3	1.74208	mRNA
TVAG_477750	1.89511	0.038385	0.267629	0.309049	0.999598	sugar transporter, putative	2	1.91047	4	4.18831	0	0	3	1.42553	0	0	2	1.16139	mRNA
TVAG_101340	2.05631	0.0479293	0.268402	0.309328	0.999598	conserved hypothetical protein	1	0.955234	2	2.09416	1	0.762816	5	2.37588	1	0.523315	4	2.32277	mRNA
TVAG_433110	1.02423	0.0324671	0.267629	0.310823	NA	antibiotic synthetase, putative	0	0	1	1.04708	0	0	5	2.37588	1	0.523315	1	0.580693	mRNA
TVAG_205410	1.02423	0.0324671	0.267629	0.310823	NA	conserved hypothetical protein	0	0	1	1.04708	0	0	5	2.37588	1	0.523315	1	0.580693	mRNA
TVAG_357510	1.02423	0.0324671	0.267629	0.310823	NA	conserved hypothetical protein	0	0	1	1.04708	0	0	5	2.37588	1	0.523315	1	0.580693	mRNA
TVAG_358860	1.02423	0.0324671	0.267629	0.310823	NA	conserved hypothetical protein	0	0	1	1.04708	0	0	5	2.37588	1	0.523315	1	0.580693	mRNA
TVAG_365640	3.73408	0.0627033	0.26951	0.311035	0.999598	cytoplasmic dynein heavy chain, putative	2	1.91047	3	3.14123	1	0.762816	9	4.27659	4	2.09326	7	4.06485	mRNA
TVAG_195900	0.669161	0.0264117	0.267602	0.311174	NA	conserved hypothetical protein	0	0	2	2.09416	0	0	1	0.475177	0	0	1	0.580693	mRNA
TVAG_028050	0.669161	0.0264117	0.267602	0.311174	NA	conserved hypothetical protein	0	0	2	2.09416	0	0	1	0.475177	0	0	1	0.580693	mRNA
TVAG_485600	0.669161	0.0264117	0.267602	0.311174	NA	conserved hypothetical protein	0	0	2	2.09416	0	0	1	0.475177	0	0	1	0.580693	mRNA
TVAG_160580	0.669161	0.0264117	0.267602	0.311174	NA	synaptotagmin 1, 3, C.elegans, putative	0	0	2	2.09416	0	0	1	0.475177	0	0	1	0.580693	mRNA
TVAG_455540	0.669161	0.0264117	0.267602	0.311174	NA	sucrose transport protein, putative	0	0	2	2.09416	0	0	1	0.475177	0	0	1	0.580693	mRNA
TVAG_336620	0.669161	0.0264117	0.267602	0.311174	NA	conserved hypothetical protein	0	0	2	2.09416	0	0	1	0.475177	0	0	1	0.580693	mRNA
TVAG_287900	0.669161	0.0264117	0.267602	0.311174	NA	conserved hypothetical protein	0	0	2	2.09416	0	0	1	0.475177	0	0	1	0.580693	mRNA
TVAG_084450	0.669161	0.0264117	0.267602	0.311174	NA	conserved hypothetical protein	0	0	2	2.09416	0	0	1	0.475177	0	0	1	0.580693	mRNA
TVAG_117560	0.669161	0.0264117	0.267602	0.311174	NA	conserved hypothetical protein	0	0	2	2.09416	0	0	1	0.475177	0	0	1	0.580693	mRNA
TVAG_014120	0.669161	0.0264117	0.267602	0.311174	NA	glucose transporter, putative	0	0	2	2.09416	0	0	1	0.475177	0	0	1	0.580693	mRNA
TVAG_044590	0.669161	0.0264117	0.267602	0.311174	NA	conserved hypothetical protein	0	0	2	2.09416	0	0	1	0.475177	0	0	1	0.580693	mRNA
TVAG_160100	0.669161	0.0264117	0.267602	0.311174	NA	conserved hypothetical protein	0	0	2	2.09416	0	0	1	0.475177	0	0	1	0.580693	mRNA
TVAG_441070	0.669161	0.0264117	0.267602	0.311174	NA	STE family protein kinase	0	0	2	2.09416	0	0	1	0.475177	0	0	1	0.580693	mRNA
TVAG_438010	0.669161	0.0264117	0.267602	0.311174	NA	high-affinity cGMP-specific 3,5-cyclic phosphodiesterase, putative	0	0	2	2.09416	0	0	1	0.475177	0	0	1	0.580693	mRNA
TVAG_118450	0.669161	0.0264117	0.267602	0.311174	NA	conserved hypothetical protein	0	0	2	2.09416	0	0	1	0.475177	0	0	1	0.580693	mRNA
TVAG_182320	0.669161	0.0264117	0.267602	0.311174	NA	hypothetical protein	0	0	2	2.09416	0	0	1	0.475177	0	0	1	0.580693	mRNA
TVAG_357520	0.669161	0.0264117	0.267602	0.311174	NA	nuclear acid binding protein, putative	0	0	2	2.09416	0	0	1	0.475177	0	0	1	0.580693	mRNA
TVAG_230750	0.669161	0.0264117	0.267602	0.311174	NA	conserved hypothetical protein	0	0	2	2.09416	0	0	1	0.475177	0	0	1	0.580693	mRNA
TVAG_170000	0.669161	0.0264117	0.267602	0.311174	NA	leucine-rich repeat protein, BspA family	0	0	2	2.09416	0	0	1	0.475177	0	0	1	0.580693	mRNA
TVAG_264970	0.669161	0.0264117	0.267602	0.311174	NA	conserved hypothetical protein	0	0	2	2.09416	0	0	1	0.475177	0	0	1	0.580693	mRNA
TVAG_371630	0.669161	0.0264117	0.267602	0.311174	NA	MYB124, putative	0	0	2	2.09416	0	0	1	0.475177	0	0	1	0.580693	mRNA
TVAG_161620	0.669161	0.0264117	0.267602	0.311174	NA	phosphatidylinositol 4-kinase, putative	0	0	2	2.09416	0	0	1	0.475177	0	0	1	0.580693	mRNA
TVAG_047240	0.669161	0.0264117	0.267602	0.311174	NA	conserved hypothetical protein	0	0	2	2.09416	0	0	1	0.475177	0	0	1	0.580693	mRNA
TVAG_318950	0.669161	0.0264117	0.267602	0.311174	NA	conserved hypothetical protein	0	0	2	2.09416	0	0	1	0.475177	0	0	1	0.580693	mRNA
TVAG_253910	0.669161	0.0264117	0.267602	0.311174	NA	hypothetical protein	0	0	2	2.09416	0	0	1	0.475177	0	0	1	0.580693	mRNA
TVAG_144430	0.669161	0.0264117	0.267602	0.311174	NA	conserved hypothetical protein	0	0	2	2.09416	0	0	1	0.475177	0	0	1	0.580693	mRNA
TVAG_309700	0.669161	0.0264117	0.267602	0.311174	NA	conserved hypothetical protein	0	0	2	2.09416	0	0	1	0.475177	0	0	1	0.580693	mRNA
TVAG_098870	0.669161	0.0264117	0.267602	0.311174	NA	serine/threonine protein phosphatase, putative	0	0	2	2.09416	0	0	1	0.475177	0	0	1	0.580693	mRNA
TVAG_570350	0.669161	0.0264117	0.267602	0.311174	NA	conserved hypothetical protein	0	0	2	2.09416	0	0	1	0.475177	0	0	1	0.580693	mRNA
TVAG_159240	0.669161	0.0264117	0.267602	0.311174	NA	ankyrin, putative	0	0	2	2.09416	0	0	1	0.475177	0	0	1	0.580693	mRNA
TVAG_361770	0.669161	0.0264117	0.267602	0.311174	NA	TKL family protein kinase	0	0	2	2.09416	0	0	1	0.475177	0	0	1	0.580693	mRNA
TVAG_017370	0.708211	0.0244646	0.26746	0.311308	NA	conserved hypothetical protein	0	0	0	0	0	0	4	1.90071	0	0	2	1.16139	mRNA
TVAG_038910	0.708211	0.0244646	0.26746	0.311308	NA	conserved hypothetical protein	0	0	0	0	0	0	4	1.90071	0	0	2	1.16139	mRNA
TVAG_440130	7.12179	0.0802563	0.270209	0.311768	0.999598	axonemal dynein beta heavy chain, putative	3	2.8657	11	11.5179	4	3.05126	10	4.75177	8	4.18652	9	5.22624	mRNA
TVAG_466790	1.07229	0.0304427	0.267124	0.311769	NA	pyruvate-flavodoxin oxidoreductase, putative	0	0	2	2.09416	1	0.762816	3	1.42553	0	0	1	0.580693	mRNA
TVAG_125960	1.77387	0.0376469	0.267652	0.312239	0.999598	conserved hypothetical protein	1	0.955234	0	0	1	0.762816	5	2.37588	0	0	6	3.48416	mRNA
TVAG_121550	7.32498	0.0816627	0.270127	0.312423	0.999598	60S ribosomal protein L27a, putative	4	3.82094	10	10.4708	5	3.81408	15	7.12765	6	3.13989	7	4.06485	mRNA
TVAG_276400	4.30322	0.0657046	0.269568	0.312654	0.999598	cysteinyl-tRNA synthetase, putative	2	1.91047	3	3.14123	3	2.28845	7	3.32624	3	1.56994	11	6.38762	mRNA
TVAG_090070	4.81289	0.0629794	0.269627	0.312746	0.999598	conserved hypothetical protein	1	0.955234	2	2.09416	1	0.762816	8	3.80142	8	4.18652	15	8.71039	mRNA
TVAG_268050	45.3326	-0.133879	0.251002	0.313279	0.999598	phosphoglycerate kinase, putative	35	33.4332	25	26.1769	48	36.6152	66	31.3617	69	36.1087	51	29.6153	mRNA
TVAG_455110	17.9361	0.105675	0.268328	0.314007	0.999598	conserved hypothetical protein	10	9.55234	11	11.5179	15	11.4422	25	11.8794	16	8.37304	42	24.3891	mRNA
TVAG_043550	1.47346	-0.0374557	0.26755	0.314477	0.999598	proline synthetase associated protein, putative	1	0.955234	1	1.04708	2	1.52563	0	0	4	2.09326	1	0.580693	mRNA
TVAG_035450	3.4753	0.0533166	0.268702	0.314658	0.999598	ubiquitin-protein ligase, putative	0	0	7	7.32954	3	2.28845	2	0.950354	3	1.56994	6	3.48416	mRNA
TVAG_041310	4.48348	0.0642098	0.26951	0.315229	0.999598	ornithine carbamoyltransferase, putative	1	0.955234	6	6.28247	2	1.52563	13	6.1773	6	3.13989	3	1.74208	mRNA
TVAG_113270	1.03385	-0.0246881	0.266602	0.315355	NA	hypothetical protein	0	0	1	1.04708	3	2.28845	0	0	2	1.04663	0	0	mRNA
TVAG_087170	9.17542	-0.0900978	0.269647	0.315553	0.999598	conserved hypothetical protein	10	9.55234	4	4.18831	9	6.86534	11	5.22695	14	7.32641	10	5.80693	mRNA
TVAG_381470	17.6568	0.10621	0.268052	0.315696	0.999598	heat shock protein 70 (HSP70)-4, putative	9	8.59711	10	10.4708	15	11.4422	29	13.7801	17	8.89635	39	22.647	mRNA
TVAG_153560	34.9895	0.119784	0.262237	0.316239	0.999598	heat shock protein, putative	27	25.7913	39	40.836	31	23.6473	45	21.383	21	10.9896	53	30.7767	mRNA
TVAG_084460	0.636184	-0.0229405	0.26734	0.316514	NA	flagellar radial spoke protein, putative	0	0	0	0	2	1.52563	0	0	2	1.04663	0	0	mRNA
TVAG_017980	0.636184	-0.0229405	0.26734	0.316514	NA	calcium binding protein, putative	0	0	0	0	2	1.52563	0	0	2	1.04663	0	0	mRNA
TVAG_144580	0.636184	-0.0229405	0.26734	0.316514	NA	inositol monophosphatase, putative	0	0	0	0	2	1.52563	0	0	2	1.04663	0	0	mRNA
TVAG_083540	5.55084	0.0714016	0.269697	0.316542	0.999598	ebna2 binding protein P100, putative	3	2.8657	4	4.18831	3	2.28845	7	3.32624	5	2.61657	15	8.71039	mRNA
TVAG_480900	1.18562	0.026588	0.266748	0.316657	0.999598	chromatin regulatory protein sir2, putative	1	0.955234	3	3.14123	0	0	3	1.42553	0	0	0	0	mRNA
TVAG_413770	1.18562	0.026588	0.266748	0.316657	0.999598	r2r3-MYB transcription factor, putative	1	0.955234	3	3.14123	0	0	3	1.42553	0	0	0	0	mRNA
TVAG_192090	1.18562	0.026588	0.266748	0.316657	0.999598	conserved hypothetical protein	1	0.955234	3	3.14123	0	0	3	1.42553	0	0	0	0	mRNA
TVAG_058390	8.42617	0.0818757	0.269798	0.316806	0.999598	conserved hypothetical protein	3	2.8657	14	14.6591	6	4.5769	9	4.27659	9	4.70983	11	6.38762	mRNA
TVAG_126290	2.0978	0.0461081	0.268083	0.316976	0.999598	conserved hypothetical protein	1	0.955234	4	4.18831	1	0.762816	4	1.90071	1	0.523315	2	1.16139	mRNA
TVAG_495070	2.27061	0.0420793	0.2678	0.317049	0.999598	conserved hypothetical protein	1	0.955234	7	7.32954	1	0.762816	1	0.475177	1	0.523315	1	0.580693	mRNA
TVAG_486750	3.76476	-0.0562486	0.268514	0.317285	0.999598	conserved hypothetical protein	6	5.7314	4	4.18831	3	2.28845	2	0.950354	5	2.61657	1	0.580693	mRNA
TVAG_452350	1.27623	-0.0369966	0.267658	0.317304	0.999598	hypothetical protein	2	1.91047	0	0	1	0.762816	1	0.475177	3	1.56994	1	0.580693	mRNA
TVAG_286450	2.02544	0.0440898	0.268033	0.317352	0.999598	chromodomain-helicase-DNA-binding protein, putative	1	0.955234	3	3.14123	0	0	2	0.950354	2	1.04663	5	2.90346	mRNA
TVAG_038440	3.82567	-0.0557593	0.268504	0.317757	0.999598	fructose-bisphosphate aldolase, putative	2	1.91047	4	4.18831	8	6.10253	1	0.475177	5	2.61657	2	1.16139	mRNA
TVAG_455530	1.01877	0.032114	0.267526	0.318123	NA	conserved hypothetical protein	0	0	2	2.09416	0	0	3	1.42553	1	0.523315	1	0.580693	mRNA
TVAG_104450	1.50626	0.039354	0.26774	0.318391	0.999598	RING finger, putative	0	0	2	2.09416	1	0.762816	2	0.950354	1	0.523315	4	2.32277	mRNA
TVAG_108920	11.6665	-0.0867089	0.269749	0.31862	0.999598	conserved hypothetical protein	12	11.4628	2	2.09416	15	11.4422	26	12.3546	15	7.84972	7	4.06485	mRNA
TVAG_174260	0.744237	0.0236621	0.267364	0.31876	NA	conserved hypothetical protein	0	0	3	3.14123	0	0	1	0.475177	0	0	0	0	mRNA
TVAG_190480	0.744237	0.0236621	0.267364	0.31876	NA	leucine-rich repeat protein, BspA family	0	0	3	3.14123	0	0	1	0.475177	0	0	0	0	mRNA
TVAG_043150	0.744237	0.0236621	0.267364	0.31876	NA	conserved hypothetical protein	0	0	3	3.14123	0	0	1	0.475177	0	0	0	0	mRNA
TVAG_481280	0.744237	0.0236621	0.267364	0.31876	NA	ankyrin repeat domain protein, putative	0	0	3	3.14123	0	0	1	0.475177	0	0	0	0	mRNA
TVAG_008520	0.744237	0.0236621	0.267364	0.31876	NA	conserved hypothetical protein	0	0	3	3.14123	0	0	1	0.475177	0	0	0	0	mRNA
TVAG_243650	0.744237	0.0236621	0.267364	0.31876	NA	conserved hypothetical protein	0	0	3	3.14123	0	0	1	0.475177	0	0	0	0	mRNA
TVAG_269110	0.744237	0.0236621	0.267364	0.31876	NA	leucine-rich repeat protein, BspA family	0	0	3	3.14123	0	0	1	0.475177	0	0	0	0	mRNA
TVAG_493390	0.744237	0.0236621	0.267364	0.31876	NA	conserved hypothetical protein	0	0	3	3.14123	0	0	1	0.475177	0	0	0	0	mRNA
TVAG_385970	0.744237	0.0236621	0.267364	0.31876	NA	conserved hypothetical protein	0	0	3	3.14123	0	0	1	0.475177	0	0	0	0	mRNA
TVAG_050710	0.744237	0.0236621	0.267364	0.31876	NA	conserved hypothetical protein	0	0	3	3.14123	0	0	1	0.475177	0	0	0	0	mRNA
TVAG_441490	0.744237	0.0236621	0.267364	0.31876	NA	conserved hypothetical protein	0	0	3	3.14123	0	0	1	0.475177	0	0	0	0	mRNA
TVAG_335120	0.744237	0.0236621	0.267364	0.31876	NA	nucleoporin NUP2, putative	0	0	3	3.14123	0	0	1	0.475177	0	0	0	0	mRNA
TVAG_480740	0.744237	0.0236621	0.267364	0.31876	NA	conserved hypothetical protein	0	0	3	3.14123	0	0	1	0.475177	0	0	0	0	mRNA
TVAG_104010	0.744237	0.0236621	0.267364	0.31876	NA	conserved hypothetical protein	0	0	3	3.14123	0	0	1	0.475177	0	0	0	0	mRNA
TVAG_373860	0.744237	0.0236621	0.267364	0.31876	NA	CAMK family protein kinase	0	0	3	3.14123	0	0	1	0.475177	0	0	0	0	mRNA
TVAG_354130	0.744237	0.0236621	0.267364	0.31876	NA	conserved hypothetical protein	0	0	3	3.14123	0	0	1	0.475177	0	0	0	0	mRNA
TVAG_062640	3.95171	0.0610916	0.268962	0.318784	0.999598	eukaryotic translation initiation factor 3 subunit, putative	3	2.8657	5	5.23539	1	0.762816	5	2.37588	3	1.56994	8	4.64554	mRNA
TVAG_414030	2.53998	0.0506338	0.268396	0.319114	0.999598	oxidoreductases, putative	1	0.955234	2	2.09416	2	1.52563	9	4.27659	1	0.523315	3	1.74208	mRNA
TVAG_339270	24.6069	-0.11345	0.264518	0.319327	0.999598	conserved hypothetical protein	22	21.0151	8	8.37662	29	22.1217	43	20.4326	33	17.2694	26	15.098	mRNA
TVAG_198110	38.3549	-0.114942	0.264075	0.319352	0.999598	pyruvate-flavodoxin oxidoreductase, putative	35	33.4332	14	14.6591	39	29.7498	86	40.8652	58	30.3523	24	13.9366	mRNA
TVAG_340730	1.54998	0.0393516	0.267698	0.319354	0.999598	DTDP-4-dehydrorhamnose 3,5-epimerase, putative	1	0.955234	1	1.04708	0	0	4	1.90071	1	0.523315	4	2.32277	mRNA
TVAG_399290	1.14737	0.0275644	0.266948	0.320044	0.999598	conserved hypothetical protein	0	0	3	3.14123	1	0.762816	3	1.42553	0	0	0	0	mRNA
TVAG_230820	2.02819	0.0464952	0.268097	0.320204	0.999598	adaptin, alpha/gamma/epsilon, putative	1	0.955234	2	2.09416	1	0.762816	6	2.85106	1	0.523315	3	1.74208	mRNA
TVAG_405840	1.5251	0.0386245	0.267664	0.320256	0.999598	calcium/calmodulin-dependent 3,5-cyclic nucleotide phosphodiesterase, putative	0	0	3	3.14123	1	0.762816	4	1.90071	1	0.523315	1	0.580693	mRNA
TVAG_RG_DS114388_2	0.847434	0.0211694	0.267175	0.321123	NA	conserved hypothetical protein	0	0	4	4.18831	0	0	0	0	0	0	0	0	mRNA
TVAG_070160	0.847434	0.0211694	0.267175	0.321123	NA	ankyrin repeat-containing protein, putative	0	0	4	4.18831	0	0	0	0	0	0	0	0	mRNA
TVAG_268090	0.847434	0.0211694	0.267175	0.321123	NA	conserved hypothetical protein	0	0	4	4.18831	0	0	0	0	0	0	0	0	mRNA
TVAG_339790	0.847434	0.0211694	0.267175	0.321123	NA	conserved hypothetical protein	0	0	4	4.18831	0	0	0	0	0	0	0	0	mRNA
TVAG_453890	3.90283	0.0613088	0.268975	0.322178	0.999598	nonsense-mediated mRNA decay protein, putative	2	1.91047	2	2.09416	3	2.28845	9	4.27659	2	1.04663	9	5.22624	mRNA
TVAG_402160	2.40592	0.0507347	0.268378	0.32218	0.999598	guanine nucleotide exchange factor, putative	1	0.955234	2	2.09416	1	0.762816	7	3.32624	2	1.04663	4	2.32277	mRNA
TVAG_190160	2.97559	0.0509898	0.268434	0.322678	0.999598	conserved hypothetical protein	1	0.955234	1	1.04708	2	1.52563	15	7.12765	2	1.04663	2	1.16139	mRNA
TVAG_152680	1.73806	0.0360669	0.267413	0.322918	0.999598	conserved hypothetical protein	0	0	4	4.18831	2	1.52563	1	0.475177	0	0	3	1.74208	mRNA
TVAG_189850	0.958775	-0.0268695	0.267041	0.323738	NA	hypothetical protein	0	0	0	0	3	2.28845	0	0	2	1.04663	1	0.580693	mRNA
TVAG_477540	1.05346	0.0290915	0.266981	0.324161	NA	conserved hypothetical protein	0	0	1	1.04708	1	0.762816	1	0.475177	0	0	4	2.32277	mRNA
TVAG_377790	1.05346	0.0290915	0.266981	0.324161	NA	mind bomb, putative	0	0	1	1.04708	1	0.762816	1	0.475177	0	0	4	2.32277	mRNA
TVAG_149280	4.51457	-0.0635498	0.268728	0.325291	0.999598	conserved hypothetical protein	3	2.8657	3	3.14123	9	6.86534	3	1.42553	5	2.61657	4	2.32277	mRNA
TVAG_459000	1.24811	-0.0341914	0.267471	0.325588	0.999598	serine/threonine protein phosphatase 2A regulatory subunit A, putative	2	1.91047	0	0	1	0.762816	2	0.950354	3	1.56994	0	0	mRNA
TVAG_020030	4.95155	0.0614593	0.268945	0.32574	0.999598	peptide chain release factor subunit, putative	0	0	7	7.32954	4	3.05126	14	6.65248	6	3.13989	3	1.74208	mRNA
TVAG_393850	1.09384	0.0291097	0.267303	0.326382	0.999598	Acetyl-CoA hydrolase, putative	0	0	3	3.14123	0	0	3	1.42553	1	0.523315	0	0	mRNA
TVAG_345430	4.36413	-0.0651897	0.268766	0.326821	0.999598	50S ribosomal protein L14p, putative	4	3.82094	3	3.14123	5	3.81408	4	1.90071	8	4.18652	3	1.74208	mRNA
TVAG_004500	0.978078	-0.0251627	0.266502	0.327275	NA	calmodulin-2, putative	2	1.91047	1	1.04708	1	0.762816	0	0	1	0.523315	0	0	mRNA
TVAG_348330	43.6789	-0.125421	0.253722	0.328143	0.999598	glycogen phosphorylase, putative	37	35.3437	21	21.9886	48	36.6152	78	37.0638	60	31.3989	41	23.8084	mRNA
TVAG_148270	1.02534	0.0292786	0.266953	0.328376	NA	cln3/battenin, putative	0	0	1	1.04708	1	0.762816	2	0.950354	0	0	3	1.74208	mRNA
TVAG_043560	1.02534	0.0292786	0.266953	0.328376	NA	neurobeachin-like protein, putative	0	0	1	1.04708	1	0.762816	2	0.950354	0	0	3	1.74208	mRNA
TVAG_301750	1.02534	0.0292786	0.266953	0.328376	NA	conserved hypothetical protein	0	0	1	1.04708	1	0.762816	2	0.950354	0	0	3	1.74208	mRNA
TVAG_094760	3.36972	0.0564701	0.268446	0.328814	0.999598	ribosomal protein S9, putative	2	1.91047	5	5.23539	1	0.762816	8	3.80142	3	1.56994	3	1.74208	mRNA
TVAG_454550	1.65095	0.0339992	0.267289	0.329247	0.999598	conserved hypothetical protein	0	0	5	5.23539	1	0.762816	0	0	1	0.523315	2	1.16139	mRNA
TVAG_029280	7.78223	0.0813868	0.268774	0.329516	0.999598	chaperonin, putative	5	4.77617	8	8.37662	6	4.5769	13	6.1773	5	2.61657	13	7.54901	mRNA
TVAG_237110	3.20427	-0.0558321	0.268344	0.329526	0.999598	neutral alpha-glucosidase ab precursor, putative	3	2.8657	2	2.09416	4	3.05126	4	1.90071	6	3.13989	1	0.580693	mRNA
TVAG_562500	1.23797	-0.0359954	0.26747	0.329569	0.999598	Clan MA, family M8, leishmanolysin-like metallopeptidase	1	0.955234	0	0	2	1.52563	1	0.475177	3	1.56994	1	0.580693	mRNA
TVAG_231160	12.4021	0.0912529	0.267954	0.330801	0.999598	26S proteasome regulatory subunit, putative	8	7.64187	13	13.612	9	6.86534	12	5.70212	10	5.23315	26	15.098	mRNA
TVAG_313960	1.08704	0.0270621	0.26689	0.330872	NA	conserved hypothetical protein	0	0	0	0	1	0.762816	2	0.950354	0	0	5	2.90346	mRNA
TVAG_009050	9.45184	-0.0796386	0.268912	0.330976	0.999598	conserved hypothetical protein	5	4.77617	1	1.04708	13	9.91661	13	6.1773	19	9.94298	13	7.54901	mRNA
TVAG_441630	4.34858	0.0599896	0.268595	0.331588	0.999598	conserved hypothetical protein	3	2.8657	1	1.04708	2	1.52563	16	7.60283	3	1.56994	7	4.06485	mRNA
TVAG_379770	2.06693	0.0407883	0.267574	0.331801	0.999598	conserved hypothetical protein	1	0.955234	5	5.23539	0	0	1	0.475177	2	1.04663	3	1.74208	mRNA
TVAG_230180	2.55666	0.0465092	0.267864	0.332264	0.999598	UDP-glucose 6-dehydrogenase, putative	2	1.91047	2	2.09416	0	0	3	1.42553	2	1.04663	8	4.64554	mRNA
TVAG_106570	2.12877	-0.0462563	0.26779	0.332484	0.999598	PIKK family atypical protein kinase	2	1.91047	1	1.04708	3	2.28845	1	0.475177	4	2.09326	2	1.16139	mRNA
TVAG_475560	1.94023	0.0409914	0.267665	0.332741	0.999598	leucine-rich repeat protein, BspA family	0	0	2	2.09416	1	0.762816	1	0.475177	2	1.04663	7	4.06485	mRNA
TVAG_488030	1.10508	0.0267666	0.266609	0.332838	0.999598	conserved hypothetical protein	1	0.955234	3	3.14123	0	0	1	0.475177	0	0	1	0.580693	mRNA
TVAG_425510	1.10508	0.0267666	0.266609	0.332838	0.999598	conserved hypothetical protein	1	0.955234	3	3.14123	0	0	1	0.475177	0	0	1	0.580693	mRNA
TVAG_032090	1.10508	0.0267666	0.266609	0.332838	0.999598	Co-chaperone protein HscB, mitochondrial precursor, putative	1	0.955234	3	3.14123	0	0	1	0.475177	0	0	1	0.580693	mRNA
TVAG_410930	1.60895	-0.0394417	0.267567	0.332913	0.999598	vesicle protein sorting-associated, putative	3	2.8657	0	0	1	0.762816	2	0.950354	3	1.56994	1	0.580693	mRNA
TVAG_394240	1.6395	-0.0382037	0.267505	0.3332	0.999598	conserved hypothetical protein	1	0.955234	0	0	5	3.81408	2	0.950354	1	0.523315	1	0.580693	mRNA
TVAG_227770	2.61797	0.0382635	0.267308	0.333251	0.999598	conserved hypothetical protein	3	2.8657	7	7.32954	0	0	3	1.42553	0	0	1	0.580693	mRNA
TVAG_390390	0.68009	0.0230573	0.267308	0.333262	NA	conserved hypothetical protein	0	0	0	0	0	0	5	2.37588	0	0	1	0.580693	mRNA
TVAG_165460	0.68009	0.0230573	0.267308	0.333262	NA	peptide N-glycanase, putative	0	0	0	0	0	0	5	2.37588	0	0	1	0.580693	mRNA
TVAG_001610	3.76187	0.0560118	0.268363	0.333393	0.999598	plasma membrane calcium-transporting ATPase, putative	0	0	4	4.18831	4	3.05126	5	2.37588	3	1.56994	9	5.22624	mRNA
TVAG_567400	2.88795	0.0529775	0.268149	0.333724	0.999598	conserved hypothetical protein	1	0.955234	3	3.14123	2	1.52563	4	1.90071	2	1.04663	7	4.06485	mRNA
TVAG_106380	5.98639	0.0544114	0.268019	0.334056	0.999598	neurobeachin-like protein, putative	6	5.7314	14	14.6591	3	2.28845	4	1.90071	0	0	5	2.90346	mRNA
TVAG_047960	2.62355	0.0485805	0.267807	0.334431	0.999598	Clan CA, family C1, papain-like cysteine peptidase	2	1.91047	4	4.18831	1	0.762816	3	1.42553	1	0.523315	5	2.90346	mRNA
TVAG_483210	0.903002	-0.0275625	0.266963	0.334855	NA	r2r3-MYB transcription factor, putative	2	1.91047	0	0	1	0.762816	0	0	1	0.523315	1	0.580693	mRNA
TVAG_111520	0.966661	-0.0266329	0.267129	0.335096	NA	glabrous, putative	3	2.8657	0	0	1	0.762816	1	0.475177	0	0	0	0	mRNA
TVAG_176230	0.971812	0.0309192	0.26734	0.335295	NA	soluble nsf attacment protein, putative	0	0	1	1.04708	0	0	2	0.950354	1	0.523315	3	1.74208	mRNA
TVAG_324690	0.971812	0.0309192	0.26734	0.335295	NA	conserved hypothetical protein	0	0	1	1.04708	0	0	2	0.950354	1	0.523315	3	1.74208	mRNA
TVAG_345870	2.00007	0.0442682	0.267689	0.335517	0.999598	conserved hypothetical protein	1	0.955234	2	2.09416	1	0.762816	7	3.32624	1	0.523315	2	1.16139	mRNA
TVAG_140020	1.47121	-0.0349584	0.267141	0.335663	0.999598	conserved hypothetical protein	3	2.8657	1	1.04708	1	0.762816	0	0	2	1.04663	1	0.580693	mRNA
TVAG_206920	1.46611	0.0343618	0.267327	0.33573	0.999598	WD-repeat protein, putative	0	0	4	4.18831	0	0	2	0.950354	2	1.04663	1	0.580693	mRNA
TVAG_073350	0.633936	-0.0217869	0.267211	0.335745	NA	conserved hypothetical protein	2	1.91047	0	0	1	0.762816	0	0	0	0	0	0	mRNA
TVAG_095260	0.633936	-0.0217869	0.267211	0.335745	NA	AGC family protein kinase	2	1.91047	0	0	1	0.762816	0	0	0	0	0	0	mRNA
TVAG_057590	0.633936	-0.0217869	0.267211	0.335745	NA	guanylate cyclase, putative	2	1.91047	0	0	1	0.762816	0	0	0	0	0	0	mRNA
TVAG_328400	0.633936	-0.0217869	0.267211	0.335745	NA	pantothenate kinase, putative	2	1.91047	0	0	1	0.762816	0	0	0	0	0	0	mRNA
TVAG_157310	0.633936	-0.0217869	0.267211	0.335745	NA	RING finger containing protein, putative	2	1.91047	0	0	1	0.762816	0	0	0	0	0	0	mRNA
TVAG_216440	1.95406	-0.0392924	0.267579	0.335948	0.999598	60S ribosomal protein L24, putative	3	2.8657	0	0	1	0.762816	4	1.90071	5	2.61657	0	0	mRNA
TVAG_163440	3.30809	-0.0540063	0.268207	0.335973	0.999598	40S ribosomal protein S5, putative	4	3.82094	0	0	5	3.81408	5	2.37588	4	2.09326	3	1.74208	mRNA
TVAG_472950	1.06683	0.0278423	0.266819	0.33602	NA	conserved hypothetical protein	0	0	3	3.14123	1	0.762816	1	0.475177	0	0	1	0.580693	mRNA
TVAG_253930	1.06683	0.0278423	0.266819	0.33602	NA	conserved hypothetical protein	0	0	3	3.14123	1	0.762816	1	0.475177	0	0	1	0.580693	mRNA
TVAG_204280	1.06683	0.0278423	0.266819	0.33602	NA	conserved hypothetical protein	0	0	3	3.14123	1	0.762816	1	0.475177	0	0	1	0.580693	mRNA
TVAG_341090	1.06683	0.0278423	0.266819	0.33602	NA	30S ribosomal protein S13p, putative	0	0	3	3.14123	1	0.762816	1	0.475177	0	0	1	0.580693	mRNA
TVAG_013790	1.06683	0.0278423	0.266819	0.33602	NA	regulator of telomere elongation helicase 1 rtel1, putative	0	0	3	3.14123	1	0.762816	1	0.475177	0	0	1	0.580693	mRNA
TVAG_249850	5.1611	0.0683175	0.268475	0.336428	0.999598	RNAse L inhibitor, putative	3	2.8657	5	5.23539	4	3.05126	11	5.22695	3	1.56994	8	4.64554	mRNA
TVAG_502180	1.03547	0.0274235	0.266621	0.336622	NA	clathrin heavy chain, putative	1	0.955234	1	1.04708	0	0	3	1.42553	0	0	2	1.16139	mRNA
TVAG_101660	1.03547	0.0274235	0.266621	0.336622	NA	hypothetical protein	1	0.955234	1	1.04708	0	0	3	1.42553	0	0	2	1.16139	mRNA
TVAG_447670	1.45002	0.0377635	0.267413	0.336832	0.999598	cohesin subunit Pds5	0	0	2	2.09416	1	0.762816	4	1.90071	1	0.523315	2	1.16139	mRNA
TVAG_215070	3.73682	0.0585473	0.268348	0.337063	0.999598	conserved hypothetical protein	2	1.91047	2	2.09416	2	1.52563	13	6.1773	3	1.56994	5	2.90346	mRNA
TVAG_260080	1.1165	0.0275159	0.267141	0.337298	0.999598	AGC family protein kinase	0	0	4	4.18831	0	0	0	0	1	0.523315	1	0.580693	mRNA
TVAG_369280	0.697282	0.0229571	0.267278	0.337519	NA	Clan MA, family M8, leishmanolysin-like metallopeptidase	0	0	2	2.09416	0	0	0	0	0	0	2	1.16139	mRNA
TVAG_143660	0.697282	0.0229571	0.267278	0.337519	NA	DNA double-strand break repair Rad50 ATPase, putative	0	0	2	2.09416	0	0	0	0	0	0	2	1.16139	mRNA
TVAG_380270	0.697282	0.0229571	0.267278	0.337519	NA	conserved hypothetical protein	0	0	2	2.09416	0	0	0	0	0	0	2	1.16139	mRNA
TVAG_163570	0.697282	0.0229571	0.267278	0.337519	NA	hypothetical protein	0	0	2	2.09416	0	0	0	0	0	0	2	1.16139	mRNA
TVAG_036180	0.697282	0.0229571	0.267278	0.337519	NA	hypothetical protein	0	0	2	2.09416	0	0	0	0	0	0	2	1.16139	mRNA
TVAG_109960	0.697282	0.0229571	0.267278	0.337519	NA	DEAD box ATP-dependent RNA helicase, putative	0	0	2	2.09416	0	0	0	0	0	0	2	1.16139	mRNA
TVAG_318970	0.697282	0.0229571	0.267278	0.337519	NA	conserved hypothetical protein	0	0	2	2.09416	0	0	0	0	0	0	2	1.16139	mRNA
TVAG_TEG_DS113332_3_4	0.697282	0.0229571	0.267278	0.337519	NA	Maverick transposable element conserved hypothetical protein	0	0	2	2.09416	0	0	0	0	0	0	2	1.16139	mRNA
TVAG_077510	0.697282	0.0229571	0.267278	0.337519	NA	leucine-rich repeat protein, BspA family	0	0	2	2.09416	0	0	0	0	0	0	2	1.16139	mRNA
TVAG_461040	0.697282	0.0229571	0.267278	0.337519	NA	fetal globin-inducing factor, putative	0	0	2	2.09416	0	0	0	0	0	0	2	1.16139	mRNA
TVAG_071140	0.697282	0.0229571	0.267278	0.337519	NA	clathrin coat assembly protein ap17, putative	0	0	2	2.09416	0	0	0	0	0	0	2	1.16139	mRNA
TVAG_158900	2.04713	-0.0454138	0.26769	0.337745	0.999598	triadin, putative	2	1.91047	1	1.04708	2	1.52563	2	0.950354	5	2.61657	1	0.580693	mRNA
TVAG_174180	4.15022	0.0541696	0.26816	0.338009	0.999598	ubiquitin, putative	0	0	7	7.32954	3	2.28845	2	0.950354	5	2.61657	9	5.22624	mRNA
TVAG_527580	2.3622	0.0471152	0.267839	0.338046	0.999598	conserved hypothetical protein	0	0	3	3.14123	2	1.52563	5	2.37588	2	1.04663	4	2.32277	mRNA
TVAG_083160	1.03352	0.0284791	0.267226	0.338167	NA	conserved hypothetical protein	0	0	0	0	0	0	2	0.950354	1	0.523315	5	2.90346	mRNA
TVAG_295160	3.67427	0.0582888	0.26829	0.338525	0.999598	chromosome region maintenance protein, putative	1	0.955234	2	2.09416	3	2.28845	9	4.27659	3	1.56994	8	4.64554	mRNA
TVAG_019200	0.874881	-0.0286315	0.267199	0.338767	NA	beta-taxilin, putative	2	1.91047	0	0	1	0.762816	1	0.475177	1	0.523315	0	0	mRNA
TVAG_308870	0.874881	-0.0286315	0.267199	0.338767	NA	CCR4-not transcription complex, putative	2	1.91047	0	0	1	0.762816	1	0.475177	1	0.523315	0	0	mRNA
TVAG_376670	2.18896	0.0364343	0.267278	0.339055	0.999598	conserved hypothetical protein	1	0.955234	7	7.32954	0	0	2	0.950354	2	1.04663	0	0	mRNA
TVAG_444970	4.76154	0.0630343	0.268261	0.339175	0.999598	conserved hypothetical protein	4	3.82094	6	6.28247	1	0.762816	11	5.22695	4	2.09326	5	2.90346	mRNA
TVAG_576970	2.58285	0.0448335	0.267692	0.339179	0.999598	conserved hypothetical protein	1	0.955234	0	0	2	1.52563	7	3.32624	1	0.523315	8	4.64554	mRNA
TVAG_129020	1.18016	0.0242891	0.266529	0.33934	0.999598	conserved hypothetical protein	1	0.955234	4	4.18831	0	0	1	0.475177	0	0	0	0	mRNA
TVAG_186310	2.26172	0.0457835	0.267825	0.339397	0.999598	leucine-rich repeat protein, BspA family	0	0	2	2.09416	1	0.762816	4	1.90071	3	1.56994	6	3.48416	mRNA
TVAG_240020	2.14404	-0.0443664	0.267568	0.339559	0.999598	breast cancer suppressor candidate 1,bcsc-1, putative	1	0.955234	1	1.04708	5	3.81408	1	0.475177	3	1.56994	2	1.16139	mRNA
TVAG_492250	9.14192	0.0801045	0.268233	0.339641	0.999598	profilin	4	3.82094	13	13.612	3	2.28845	12	5.70212	14	7.32641	13	7.54901	mRNA
TVAG_001660	2.76824	0.0445659	0.267485	0.340069	0.999598	conserved hypothetical protein	2	1.91047	7	7.32954	1	0.762816	1	0.475177	1	0.523315	3	1.74208	mRNA
TVAG_250710	0.997216	0.0284466	0.266832	0.340586	NA	conserved hypothetical protein	0	0	1	1.04708	1	0.762816	3	1.42553	0	0	2	1.16139	mRNA
TVAG_121370	0.997216	0.0284466	0.266832	0.340586	NA	conserved hypothetical protein	0	0	1	1.04708	1	0.762816	3	1.42553	0	0	2	1.16139	mRNA
TVAG_184470	1.28336	0.0221141	0.266499	0.341588	0.999598	conserved hypothetical protein	1	0.955234	5	5.23539	0	0	0	0	0	0	0	0	mRNA
TVAG_TEG_DS113583_1_23	1.0133	0.0295591	0.267196	0.341915	NA	Maverick transposable element conserved hypothetical protein	0	0	3	3.14123	0	0	1	0.475177	1	0.523315	1	0.580693	mRNA
TVAG_583050	1.0133	0.0295591	0.267196	0.341915	NA	conserved hypothetical protein	0	0	3	3.14123	0	0	1	0.475177	1	0.523315	1	0.580693	mRNA
TVAG_315860	1.0133	0.0295591	0.267196	0.341915	NA	CK1 family protein kinase	0	0	3	3.14123	0	0	1	0.475177	1	0.523315	1	0.580693	mRNA
TVAG_440230	5.72056	-0.0695105	0.268256	0.341985	0.999598	synaptotagmin 1,2, putative	5	4.77617	2	2.09416	4	3.05126	7	3.32624	14	7.32641	6	3.48416	mRNA
TVAG_003630	1.0297	0.0278727	0.267187	0.342019	NA	conserved hypothetical protein	0	0	0	0	0	0	7	3.32624	1	0.523315	1	0.580693	mRNA
TVAG_280820	0.956527	-0.0252935	0.266847	0.342145	NA	conserved hypothetical protein	2	1.91047	0	0	2	1.52563	0	0	0	0	1	0.580693	mRNA
TVAG_247100	0.956527	-0.0252935	0.266847	0.342145	NA	conserved hypothetical protein	2	1.91047	0	0	2	1.52563	0	0	0	0	1	0.580693	mRNA
TVAG_369470	3.46093	0.0491355	0.267848	0.342257	0.999598	ubiquitin-activating enzyme E1, putative	2	1.91047	0	0	1	0.762816	6	2.85106	3	1.56994	13	7.54901	mRNA
TVAG_071890	1.1419	0.0252946	0.266718	0.342523	0.999598	conserved hypothetical protein	0	0	4	4.18831	1	0.762816	1	0.475177	0	0	0	0	mRNA
TVAG_107010	1.1419	0.0252946	0.266718	0.342523	0.999598	sensor histidine kinase, putative	0	0	4	4.18831	1	0.762816	1	0.475177	0	0	0	0	mRNA
TVAG_183500	18.6925	-0.101721	0.263904	0.34273	0.999598	succinate thiokinase, beta subunit	15	14.3285	14	14.6591	15	11.4422	28	13.305	37	19.3627	12	6.96831	mRNA
TVAG_075430	0.939823	-0.0241589	0.266381	0.343333	NA	conserved hypothetical protein	1	0.955234	1	1.04708	2	1.52563	0	0	1	0.523315	0	0	mRNA
TVAG_369350	3.41226	0.0508198	0.267826	0.343477	0.999598	conserved hypothetical protein	0	0	4	4.18831	4	3.05126	3	1.42553	2	1.04663	9	5.22624	mRNA
TVAG_137250	12.0574	0.0887247	0.266539	0.344065	0.999598	heat shock protein 70 (HSP70)-4, putative	9	8.59711	17	17.8003	8	6.10253	17	8.07801	9	4.70983	14	8.1297	mRNA
TVAG_329340	6.07089	0.0699745	0.268069	0.344367	0.999598	40S ribosomal protein S10, putative	5	4.77617	5	5.23539	3	2.28845	17	8.07801	4	2.09326	7	4.06485	mRNA
TVAG_485950	3.50789	-0.0538159	0.268035	0.344371	0.999598	conserved hypothetical protein	3	2.8657	0	0	4	3.05126	7	3.32624	8	4.18652	2	1.16139	mRNA
TVAG_200810	1.6892	0.0327381	0.267029	0.344385	0.999598	kinesin heavy chain, putative	1	0.955234	5	5.23539	0	0	0	0	1	0.523315	2	1.16139	mRNA
TVAG_384380	1.6892	0.0327381	0.267029	0.344385	0.999598	ubiquitin-protein ligase BRE1, putative	1	0.955234	5	5.23539	0	0	0	0	1	0.523315	2	1.16139	mRNA
TVAG_252990	2.75083	-0.0484356	0.267683	0.344401	0.999598	conserved hypothetical protein	5	4.77617	1	1.04708	1	0.762816	4	1.90071	5	2.61657	1	0.580693	mRNA
TVAG_043630	1.2451	0.0230369	0.266666	0.344669	0.999598	conserved hypothetical protein	0	0	5	5.23539	1	0.762816	0	0	0	0	0	0	mRNA
TVAG_182600	1.2451	0.0230369	0.266666	0.344669	0.999598	conserved hypothetical protein	0	0	5	5.23539	1	0.762816	0	0	0	0	0	0	mRNA
TVAG_485880	1.83321	0.0411249	0.267512	0.345257	0.999598	Clan CA, family C1, cathepsin L-like cysteine peptidase	0	0	1	1.04708	1	0.762816	7	3.32624	2	1.04663	3	1.74208	mRNA
TVAG_480160	23.1912	-0.0832343	0.267308	0.345747	0.999598	glutamic acid-rich protein precursor, putative	27	25.7913	1	1.04708	32	24.4101	49	23.2837	19	9.94298	23	13.3559	mRNA
TVAG_347820	3.35363	0.0553065	0.267865	0.345765	0.999598	60S ribosomal protein L35, putative	2	1.91047	3	3.14123	2	1.52563	10	4.75177	2	1.04663	4	2.32277	mRNA
TVAG_277090	2.04294	0.0404434	0.267378	0.345832	0.999598	ubiquitin-conjugating enzyme E2, putative	1	0.955234	0	0	1	0.762816	5	2.37588	1	0.523315	7	4.06485	mRNA
TVAG_128800	2.78409	-0.0511535	0.267682	0.346081	0.999598	conserved hypothetical protein	3	2.8657	1	1.04708	4	3.05126	2	0.950354	4	2.09326	3	1.74208	mRNA
TVAG_063590	0.928406	-0.0262545	0.267055	0.346168	NA	bsu-protein phosphatase, putative	2	1.91047	0	0	2	1.52563	1	0.475177	0	0	0	0	mRNA
TVAG_026320	0.928406	-0.0262545	0.267055	0.346168	NA	conserved hypothetical protein	2	1.91047	0	0	2	1.52563	1	0.475177	0	0	0	0	mRNA
TVAG_242010	0.928406	-0.0262545	0.267055	0.346168	NA	conserved hypothetical protein	2	1.91047	0	0	2	1.52563	1	0.475177	0	0	0	0	mRNA
TVAG_414110	1.0054	0.028163	0.267161	0.346342	NA	CAMK family protein kinase	0	0	0	0	0	0	3	1.42553	1	0.523315	4	2.32277	mRNA
TVAG_020800	1.01633	-0.0220779	0.266344	0.346844	NA	aspartate aminotransferase, putative	3	2.8657	1	1.04708	0	0	0	0	1	0.523315	0	0	mRNA
TVAG_327810	2.8682	0.0423302	0.267268	0.347643	0.999598	conserved hypothetical protein	3	2.8657	6	6.28247	0	0	1	0.475177	1	0.523315	5	2.90346	mRNA
TVAG_214840	0.943691	0.0300793	0.267211	0.347823	NA	CMGC family protein kinase	0	0	1	1.04708	0	0	3	1.42553	1	0.523315	2	1.16139	mRNA
TVAG_468040	0.943691	0.0300793	0.267211	0.347823	NA	conserved hypothetical protein	0	0	1	1.04708	0	0	3	1.42553	1	0.523315	2	1.16139	mRNA
TVAG_424290	0.943691	0.0300793	0.267211	0.347823	NA	voltage and ligand gated potassium channel, putative	0	0	1	1.04708	0	0	3	1.42553	1	0.523315	2	1.16139	mRNA
TVAG_219530	0.943691	0.0300793	0.267211	0.347823	NA	copine, putative	0	0	1	1.04708	0	0	3	1.42553	1	0.523315	2	1.16139	mRNA
TVAG_475910	2.01069	0.0394168	0.267269	0.347853	0.999598	hypothetical protein	1	0.955234	5	5.23539	0	0	3	1.42553	2	1.04663	1	0.580693	mRNA
TVAG_583060	5.71142	-0.069222	0.267724	0.347972	0.999598	30S/40S ribosomal protein S4, putative	5	4.77617	4	4.18831	5	3.81408	5	2.37588	12	6.27978	5	2.90346	mRNA
TVAG_323730	1.25036	-0.030027	0.267106	0.348091	0.999598	br serine/threonine-protein kinase, putative	0	0	0	0	2	1.52563	2	0.950354	5	2.61657	0	0	mRNA
TVAG_311220	1.82775	0.0415267	0.267449	0.348152	0.999598	ribonuclease, putative	0	0	2	2.09416	1	0.762816	5	2.37588	2	1.04663	3	1.74208	mRNA
TVAG_015520	0.542156	-0.023244	0.267295	0.348673	NA	coatomer alpha subunit, putative	1	0.955234	0	0	1	0.762816	0	0	1	0.523315	0	0	mRNA
TVAG_249890	0.542156	-0.023244	0.267295	0.348673	NA	conserved hypothetical protein	1	0.955234	0	0	1	0.762816	0	0	1	0.523315	0	0	mRNA
TVAG_118330	0.542156	-0.023244	0.267295	0.348673	NA	AGC family protein kinase	1	0.955234	0	0	1	0.762816	0	0	1	0.523315	0	0	mRNA
TVAG_458640	0.542156	-0.023244	0.267295	0.348673	NA	conserved hypothetical protein	1	0.955234	0	0	1	0.762816	0	0	1	0.523315	0	0	mRNA
TVAG_604430	0.542156	-0.023244	0.267295	0.348673	NA	conserved hypothetical protein	1	0.955234	0	0	1	0.762816	0	0	1	0.523315	0	0	mRNA
TVAG_380300	0.542156	-0.023244	0.267295	0.348673	NA	DNA-directed RNA polymerase, putative	1	0.955234	0	0	1	0.762816	0	0	1	0.523315	0	0	mRNA
TVAG_253750	0.542156	-0.023244	0.267295	0.348673	NA	axonemal inner arm dynein light chain, putative	1	0.955234	0	0	1	0.762816	0	0	1	0.523315	0	0	mRNA
TVAG_112870	0.542156	-0.023244	0.267295	0.348673	NA	conserved hypothetical protein	1	0.955234	0	0	1	0.762816	0	0	1	0.523315	0	0	mRNA
TVAG_468000	0.542156	-0.023244	0.267295	0.348673	NA	vacuolar sorting protein, putative	1	0.955234	0	0	1	0.762816	0	0	1	0.523315	0	0	mRNA
TVAG_330670	0.542156	-0.023244	0.267295	0.348673	NA	oxysterol binding protein, putative	1	0.955234	0	0	1	0.762816	0	0	1	0.523315	0	0	mRNA
TVAG_073480	0.542156	-0.023244	0.267295	0.348673	NA	conserved hypothetical protein	1	0.955234	0	0	1	0.762816	0	0	1	0.523315	0	0	mRNA
TVAG_059220	0.542156	-0.023244	0.267295	0.348673	NA	ubiquitin, putative	1	0.955234	0	0	1	0.762816	0	0	1	0.523315	0	0	mRNA
TVAG_114850	0.542156	-0.023244	0.267295	0.348673	NA	leucine-rich repeat protein, BspA family	1	0.955234	0	0	1	0.762816	0	0	1	0.523315	0	0	mRNA
TVAG_102690	0.542156	-0.023244	0.267295	0.348673	NA	ankyrin repeat and FYVE domain containing protein, putative	1	0.955234	0	0	1	0.762816	0	0	1	0.523315	0	0	mRNA
TVAG_280790	0.542156	-0.023244	0.267295	0.348673	NA	cdp-diacylglycerol--glycerol-3-phosphate 3-phosphatidyltransferase, putative	1	0.955234	0	0	1	0.762816	0	0	1	0.523315	0	0	mRNA
TVAG_339380	0.542156	-0.023244	0.267295	0.348673	NA	conserved hypothetical protein	1	0.955234	0	0	1	0.762816	0	0	1	0.523315	0	0	mRNA
TVAG_264100	0.542156	-0.023244	0.267295	0.348673	NA	leucine-rich repeat protein, BspA family	1	0.955234	0	0	1	0.762816	0	0	1	0.523315	0	0	mRNA
TVAG_485720	0.542156	-0.023244	0.267295	0.348673	NA	conserved hypothetical protein	1	0.955234	0	0	1	0.762816	0	0	1	0.523315	0	0	mRNA
TVAG_159440	0.542156	-0.023244	0.267295	0.348673	NA	AP-3 complex subunit delta, putative	1	0.955234	0	0	1	0.762816	0	0	1	0.523315	0	0	mRNA
TVAG_437190	0.542156	-0.023244	0.267295	0.348673	NA	hypothetical protein	1	0.955234	0	0	1	0.762816	0	0	1	0.523315	0	0	mRNA
TVAG_329350	0.542156	-0.023244	0.267295	0.348673	NA	Rab5, putative	1	0.955234	0	0	1	0.762816	0	0	1	0.523315	0	0	mRNA
TVAG_277610	13.5104	-0.0937485	0.265211	0.349058	0.999598	hyaluronan mediated motility receptor, putative	14	13.3733	5	5.23539	13	9.91661	19	9.02836	20	10.4663	16	9.29108	mRNA
TVAG_463570	1.1332	0.0240409	0.266459	0.349552	0.999598	Phosphopantetheine adenylyltransferase, putative	1	0.955234	3	3.14123	0	0	0	0	0	0	2	1.16139	mRNA
TVAG_050400	1.0308	0.0259821	0.266725	0.350434	NA	conserved hypothetical protein	0	0	0	0	1	0.762816	4	1.90071	0	0	3	1.74208	mRNA
TVAG_195310	1.44822	-0.0332392	0.266927	0.350446	0.999598	histone H2a, putative	1	0.955234	1	1.04708	4	3.05126	0	0	1	0.523315	1	0.580693	mRNA
TVAG_439180	1.48828	0.0364478	0.267119	0.350572	0.999598	conserved hypothetical protein	1	0.955234	2	2.09416	0	0	4	1.90071	1	0.523315	2	1.16139	mRNA
TVAG_030160	2.50093	0.0465711	0.267419	0.35067	0.999598	F-box and WD domain protein, putative	1	0.955234	4	4.18831	2	1.52563	6	2.85106	1	0.523315	2	1.16139	mRNA
TVAG_149640	1.47268	0.035315	0.2671	0.350911	0.999598	conserved hypothetical protein	0	0	3	3.14123	1	0.762816	1	0.475177	1	0.523315	3	1.74208	mRNA
TVAG_040340	3.20397	0.0541457	0.267697	0.351183	0.999598	PIKK family atypical protein kinase	1	0.955234	4	4.18831	2	1.52563	5	2.37588	3	1.56994	6	3.48416	mRNA
TVAG_416100	17.6155	-0.0964741	0.26401	0.351462	0.999598	malic enzyme, putative	18	17.1942	8	8.37662	24	18.3076	30	14.2553	16	8.37304	15	8.71039	mRNA
TVAG_489800	1.42736	0.0351989	0.267153	0.351468	0.999598	NADH dehydrogenase 51 kDa subunit, putative	0	0	1	1.04708	1	0.762816	7	3.32624	1	0.523315	1	0.580693	mRNA
TVAG_245180	0.864746	-0.0265226	0.266825	0.351574	NA	conserved hypothetical protein	1	0.955234	0	0	2	1.52563	0	0	1	0.523315	1	0.580693	mRNA
TVAG_185810	0.864746	-0.0265226	0.266825	0.351574	NA	conserved hypothetical protein	1	0.955234	0	0	2	1.52563	0	0	1	0.523315	1	0.580693	mRNA
TVAG_484810	9.45819	0.0790049	0.267188	0.351702	0.999598	conserved hypothetical protein	9	8.59711	6	6.28247	3	2.28845	18	8.55319	8	4.18652	19	11.0332	mRNA
TVAG_371650	2.45151	0.0393701	0.267322	0.351801	0.999598	breast cancer suppressor candidate 1,bcsc-1, putative	1	0.955234	0	0	0	0	3	1.42553	3	1.56994	11	6.38762	mRNA
TVAG_400860	0.877129	-0.0263316	0.267057	0.351965	NA	Clan MA, family M8, leishmanolysin-like metallopeptidase	0	0	0	0	2	1.52563	1	0.475177	3	1.56994	0	0	mRNA
TVAG_359720	1.39103	0.0337928	0.267133	0.352015	0.999598	conserved hypothetical protein	0	0	3	3.14123	0	0	2	0.950354	2	1.04663	2	1.16139	mRNA
TVAG_449190	1.39103	0.0337928	0.267133	0.352015	0.999598	conserved hypothetical protein	0	0	3	3.14123	0	0	2	0.950354	2	1.04663	2	1.16139	mRNA
TVAG_417600	0.582659	-0.0210788	0.267148	0.352798	NA	conserved hypothetical protein	0	0	0	0	1	0.762816	0	0	3	1.56994	0	0	mRNA
TVAG_052000	0.582659	-0.0210788	0.267148	0.352798	NA	conserved hypothetical protein	0	0	0	0	1	0.762816	0	0	3	1.56994	0	0	mRNA
TVAG_299340	0.582659	-0.0210788	0.267148	0.352798	NA	conserved hypothetical protein	0	0	0	0	1	0.762816	0	0	3	1.56994	0	0	mRNA
TVAG_RG_DS147700_1	1.09495	0.0250452	0.266647	0.353025	0.999598	hypothetical protein	0	0	3	3.14123	1	0.762816	0	0	0	0	2	1.16139	mRNA
TVAG_324060	1.09495	0.0250452	0.266647	0.353025	0.999598	RAB, putative	0	0	3	3.14123	1	0.762816	0	0	0	0	2	1.16139	mRNA
TVAG_212480	3.1906	0.0529246	0.267657	0.353283	0.999598	conserved hypothetical protein	1	0.955234	2	2.09416	2	1.52563	5	2.37588	3	1.56994	9	5.22624	mRNA
TVAG_011780	1.08789	0.0239511	0.26647	0.353319	NA	glucosamine-fructose-6-phosphate aminotransferase, putative	1	0.955234	1	1.04708	0	0	6	2.85106	0	0	0	0	mRNA
TVAG_402840	0.594085	0.0242756	0.267345	0.353439	NA	conserved hypothetical protein	0	0	1	1.04708	0	0	1	0.475177	0	0	2	1.16139	mRNA
TVAG_RG_DS115162_1	0.594085	0.0242756	0.267345	0.353439	NA	conserved hypothetical protein	0	0	1	1.04708	0	0	1	0.475177	0	0	2	1.16139	mRNA
TVAG_029040	0.594085	0.0242756	0.267345	0.353439	NA	guanine deaminase, putative	0	0	1	1.04708	0	0	1	0.475177	0	0	2	1.16139	mRNA
TVAG_006220	0.594085	0.0242756	0.267345	0.353439	NA	conserved hypothetical protein	0	0	1	1.04708	0	0	1	0.475177	0	0	2	1.16139	mRNA
TVAG_104360	0.594085	0.0242756	0.267345	0.353439	NA	conserved hypothetical protein	0	0	1	1.04708	0	0	1	0.475177	0	0	2	1.16139	mRNA
TVAG_586240	0.594085	0.0242756	0.267345	0.353439	NA	inositol polyphosphate multikinase, putative	0	0	1	1.04708	0	0	1	0.475177	0	0	2	1.16139	mRNA
TVAG_159760	0.594085	0.0242756	0.267345	0.353439	NA	conserved hypothetical protein	0	0	1	1.04708	0	0	1	0.475177	0	0	2	1.16139	mRNA
TVAG_067090	0.594085	0.0242756	0.267345	0.353439	NA	brca1 interacting protein C-terminal helicase 1 brip1, putative	0	0	1	1.04708	0	0	1	0.475177	0	0	2	1.16139	mRNA
TVAG_457220	0.594085	0.0242756	0.267345	0.353439	NA	adenylate cyclase type, putative	0	0	1	1.04708	0	0	1	0.475177	0	0	2	1.16139	mRNA
TVAG_332890	0.594085	0.0242756	0.267345	0.353439	NA	chaperone protein DNAj, putative	0	0	1	1.04708	0	0	1	0.475177	0	0	2	1.16139	mRNA
TVAG_276280	0.594085	0.0242756	0.267345	0.353439	NA	ankyrin repeat-containing protein, putative	0	0	1	1.04708	0	0	1	0.475177	0	0	2	1.16139	mRNA
TVAG_049150	0.594085	0.0242756	0.267345	0.353439	NA	heat shock protein, putative	0	0	1	1.04708	0	0	1	0.475177	0	0	2	1.16139	mRNA
TVAG_442370	0.594085	0.0242756	0.267345	0.353439	NA	conserved hypothetical protein	0	0	1	1.04708	0	0	1	0.475177	0	0	2	1.16139	mRNA
TVAG_473250	0.594085	0.0242756	0.267345	0.353439	NA	conserved hypothetical protein	0	0	1	1.04708	0	0	1	0.475177	0	0	2	1.16139	mRNA
TVAG_003710	0.594085	0.0242756	0.267345	0.353439	NA	conserved hypothetical protein	0	0	1	1.04708	0	0	1	0.475177	0	0	2	1.16139	mRNA
TVAG_314810	0.594085	0.0242756	0.267345	0.353439	NA	conserved hypothetical protein	0	0	1	1.04708	0	0	1	0.475177	0	0	2	1.16139	mRNA
TVAG_553440	0.594085	0.0242756	0.267345	0.353439	NA	conserved hypothetical protein	0	0	1	1.04708	0	0	1	0.475177	0	0	2	1.16139	mRNA
TVAG_071350	0.594085	0.0242756	0.267345	0.353439	NA	conserved hypothetical protein	0	0	1	1.04708	0	0	1	0.475177	0	0	2	1.16139	mRNA
TVAG_058430	0.594085	0.0242756	0.267345	0.353439	NA	conserved hypothetical protein	0	0	1	1.04708	0	0	1	0.475177	0	0	2	1.16139	mRNA
TVAG_401980	0.594085	0.0242756	0.267345	0.353439	NA	conserved hypothetical protein	0	0	1	1.04708	0	0	1	0.475177	0	0	2	1.16139	mRNA
TVAG_392510	0.594085	0.0242756	0.267345	0.353439	NA	conserved hypothetical protein	0	0	1	1.04708	0	0	1	0.475177	0	0	2	1.16139	mRNA
TVAG_RG_DS113698_6	0.594085	0.0242756	0.267345	0.353439	NA	conserved hypothetical protein	0	0	1	1.04708	0	0	1	0.475177	0	0	2	1.16139	mRNA
TVAG_451750	0.594085	0.0242756	0.267345	0.353439	NA	protein disulfide isomerase, putative	0	0	1	1.04708	0	0	1	0.475177	0	0	2	1.16139	mRNA
TVAG_182440	0.594085	0.0242756	0.267345	0.353439	NA	hypothetical protein	0	0	1	1.04708	0	0	1	0.475177	0	0	2	1.16139	mRNA
TVAG_253630	0.655791	0.0220659	0.267196	0.353564	NA	heat shock protein, putative	0	0	0	0	0	0	1	0.475177	0	0	4	2.32277	mRNA
TVAG_257140	0.655791	0.0220659	0.267196	0.353564	NA	FMN-dependent NADH-azoreductase, putative	0	0	0	0	0	0	1	0.475177	0	0	4	2.32277	mRNA
TVAG_302120	2.06422	0.0405212	0.26713	0.354416	0.999598	conserved hypothetical protein	1	0.955234	5	5.23539	1	0.762816	3	1.42553	1	0.523315	1	0.580693	mRNA
TVAG_033860	0.941257	-0.0243102	0.266748	0.354755	NA	protein phosphatase 2A, caeel, putative	3	2.8657	0	0	0	0	0	0	1	0.523315	1	0.580693	mRNA
TVAG_351330	0.993348	-0.0216296	0.266299	0.354875	NA	conserved hypothetical protein	1	0.955234	1	1.04708	3	2.28845	0	0	0	0	0	0	mRNA
TVAG_287480	1.31305	-0.0331657	0.266861	0.355697	0.999598	conserved hypothetical protein	1	0.955234	1	1.04708	2	1.52563	1	0.475177	3	1.56994	0	0	mRNA
TVAG_013310	1.31305	-0.0331657	0.266861	0.355697	0.999598	alpha chimerin, putative	1	0.955234	1	1.04708	2	1.52563	1	0.475177	3	1.56994	0	0	mRNA
TVAG_167340	0.836626	-0.0275835	0.267054	0.355778	NA	hypothetical protein	1	0.955234	0	0	2	1.52563	1	0.475177	1	0.523315	0	0	mRNA
TVAG_091860	0.836626	-0.0275835	0.267054	0.355778	NA	modulator of drug activity B, putative	1	0.955234	0	0	2	1.52563	1	0.475177	1	0.523315	0	0	mRNA
TVAG_305410	0.836626	-0.0275835	0.267054	0.355778	NA	AGC family protein kinase	1	0.955234	0	0	2	1.52563	1	0.475177	1	0.523315	0	0	mRNA
TVAG_430690	0.836626	-0.0275835	0.267054	0.355778	NA	synaptonemal complex protein, putative	1	0.955234	0	0	2	1.52563	1	0.475177	1	0.523315	0	0	mRNA
TVAG_234160	1.40306	0.0356788	0.267093	0.35594	0.999598	arp2/3 complex 20 kD subunit, putative	0	0	1	1.04708	1	0.762816	3	1.42553	1	0.523315	4	2.32277	mRNA
TVAG_300680	1.44456	0.0353945	0.26704	0.355941	0.999598	conserved hypothetical protein	0	0	3	3.14123	1	0.762816	2	0.950354	1	0.523315	2	1.16139	mRNA
TVAG_351950	1.44456	0.0353945	0.26704	0.355941	0.999598	TKL family protein kinase	0	0	3	3.14123	1	0.762816	2	0.950354	1	0.523315	2	1.16139	mRNA
TVAG_067100	2.47196	0.0438984	0.267282	0.356186	0.999598	60S ribosomal protein L37, putative	0	0	3	3.14123	3	2.28845	3	1.42553	1	0.523315	6	3.48416	mRNA
TVAG_234450	2.01726	0.0413942	0.267129	0.356224	0.999598	conserved hypothetical protein	1	0.955234	4	4.18831	1	0.762816	2	0.950354	1	0.523315	3	1.74208	mRNA
TVAG_196160	4.6415	0.0540486	0.267336	0.356267	0.999598	cell division cycle, putative	3	2.8657	11	11.5179	3	2.28845	5	2.37588	2	1.04663	2	1.16139	mRNA
TVAG_474410	9.51258	0.0829639	0.266295	0.356669	0.999598	40S ribosomal protein sa, putative	7	6.68664	10	10.4708	5	3.81408	19	9.02836	9	4.70983	12	6.96831	mRNA
TVAG_087150	1.00735	0.025656	0.26644	0.356902	NA	conserved hypothetical protein	1	0.955234	1	1.04708	0	0	4	1.90071	0	0	1	0.580693	mRNA
TVAG_417500	1.00735	0.025656	0.26644	0.356902	NA	40S ribosomal protein so, putative	1	0.955234	1	1.04708	0	0	4	1.90071	0	0	1	0.580693	mRNA
TVAG_093310	1.00735	0.025656	0.26644	0.356902	NA	brix domain containing protein, putative	1	0.955234	1	1.04708	0	0	4	1.90071	0	0	1	0.580693	mRNA
TVAG_043470	9.20111	0.0789796	0.266697	0.357469	0.999598	RNA-binding protein, putative	4	3.82094	11	11.5179	9	6.86534	21	9.97872	7	3.6632	8	4.64554	mRNA
TVAG_490350	0.595681	-0.0208056	0.267111	0.358031	NA	conserved hypothetical protein	1	0.955234	0	0	2	1.52563	0	0	0	0	0	0	mRNA
TVAG_466080	0.595681	-0.0208056	0.267111	0.358031	NA	bromodomain-containing protein 4, brd4, putative	1	0.955234	0	0	2	1.52563	0	0	0	0	0	0	mRNA
TVAG_213240	0.595681	-0.0208056	0.267111	0.358031	NA	conserved hypothetical protein	1	0.955234	0	0	2	1.52563	0	0	0	0	0	0	mRNA
TVAG_483870	0.595681	-0.0208056	0.267111	0.358031	NA	Clan MC, family M14, Zinc carboxypeptidase-like metallopeptidase	1	0.955234	0	0	2	1.52563	0	0	0	0	0	0	mRNA
TVAG_052280	0.595681	-0.0208056	0.267111	0.358031	NA	conserved hypothetical protein	1	0.955234	0	0	2	1.52563	0	0	0	0	0	0	mRNA
TVAG_484040	0.595681	-0.0208056	0.267111	0.358031	NA	ADP-ribosylation factor, arf, putative	1	0.955234	0	0	2	1.52563	0	0	0	0	0	0	mRNA
TVAG_069880	0.595681	-0.0208056	0.267111	0.358031	NA	conserved hypothetical protein	1	0.955234	0	0	2	1.52563	0	0	0	0	0	0	mRNA
TVAG_399250	0.595681	-0.0208056	0.267111	0.358031	NA	conserved hypothetical protein	1	0.955234	0	0	2	1.52563	0	0	0	0	0	0	mRNA
TVAG_020400	0.595681	-0.0208056	0.267111	0.358031	NA	cytoplasmic dynein light chain, putative	1	0.955234	0	0	2	1.52563	0	0	0	0	0	0	mRNA
TVAG_151570	1.08243	0.0238746	0.266418	0.35804	NA	coiled-coil domain-containing protein, putative	1	0.955234	2	2.09416	0	0	4	1.90071	0	0	0	0	mRNA
TVAG_056800	1.08243	0.0238746	0.266418	0.35804	NA	conserved hypothetical protein	1	0.955234	2	2.09416	0	0	4	1.90071	0	0	0	0	mRNA
TVAG_034750	1.03001	0.0254504	0.266403	0.358163	NA	DNA repair protein RAD50, putative	1	0.955234	2	2.09416	0	0	1	0.475177	0	0	2	1.16139	mRNA
TVAG_411910	0.977277	0.0274111	0.267056	0.35843	NA	conserved hypothetical protein	0	0	0	0	0	0	4	1.90071	1	0.523315	3	1.74208	mRNA
TVAG_206600	6.82106	0.0634655	0.267341	0.358717	0.999598	paramyosin, putative	4	3.82094	14	14.6591	2	1.52563	4	1.90071	8	4.18652	8	4.64554	mRNA
TVAG_354950	1.23573	-0.0323692	0.26696	0.359013	0.999598	RNA-binding protein, putative	3	2.8657	0	0	1	0.762816	1	0.475177	1	0.523315	1	0.580693	mRNA
TVAG_463450	1.04142	0.0265953	0.266975	0.359436	NA	conserved hypothetical protein	0	0	3	3.14123	0	0	0	0	1	0.523315	2	1.16139	mRNA
TVAG_166850	1.89057	-0.0372253	0.267133	0.35987	0.999598	conserved hypothetical protein	2	1.91047	0	0	4	3.05126	4	1.90071	2	1.04663	0	0	mRNA
TVAG_087970	2.13102	-0.040264	0.267104	0.360203	0.999598	conserved hypothetical protein	0	0	1	1.04708	4	3.05126	1	0.475177	6	3.13989	2	1.16139	mRNA
TVAG_241570	4.62168	0.059149	0.26731	0.360479	0.999598	conserved hypothetical protein	2	1.91047	8	8.37662	3	2.28845	4	1.90071	4	2.09326	7	4.06485	mRNA
TVAG_041660	0.646504	0.0217798	0.267163	0.360869	NA	conserved hypothetical protein	0	0	1	1.04708	0	0	4	1.90071	0	0	0	0	mRNA
TVAG_306320	0.646504	0.0217798	0.267163	0.360869	NA	calcium binding protein, putative	0	0	1	1.04708	0	0	4	1.90071	0	0	0	0	mRNA
TVAG_417710	0.646504	0.0217798	0.267163	0.360869	NA	heat shock protein 70kD, putative	0	0	1	1.04708	0	0	4	1.90071	0	0	0	0	mRNA
TVAG_390570	0.646504	0.0217798	0.267163	0.360869	NA	PIKK family atypical protein kinase	0	0	1	1.04708	0	0	4	1.90071	0	0	0	0	mRNA
TVAG_433430	0.646504	0.0217798	0.267163	0.360869	NA	ADP-ribosylation factor, arf, putative	0	0	1	1.04708	0	0	4	1.90071	0	0	0	0	mRNA
TVAG_198390	0.646504	0.0217798	0.267163	0.360869	NA	conserved hypothetical protein	0	0	1	1.04708	0	0	4	1.90071	0	0	0	0	mRNA
TVAG_405150	0.969095	0.0266733	0.26664	0.361018	NA	conserved hypothetical protein	0	0	1	1.04708	1	0.762816	4	1.90071	0	0	1	0.580693	mRNA
TVAG_119590	0.969095	0.0266733	0.26664	0.361018	NA	ATP-dependent RNA helicase, putative	0	0	1	1.04708	1	0.762816	4	1.90071	0	0	1	0.580693	mRNA
TVAG_403720	1.97901	0.0393001	0.267047	0.361121	0.999598	conserved hypothetical protein	0	0	4	4.18831	2	1.52563	2	0.950354	1	0.523315	3	1.74208	mRNA
TVAG_283360	1.49698	0.0323831	0.266914	0.361503	0.999598	hypothetical protein	0	0	3	3.14123	1	0.762816	5	2.37588	1	0.523315	0	0	mRNA
TVAG_100630	0.991752	0.0265032	0.266604	0.361835	NA	conserved hypothetical protein	0	0	2	2.09416	1	0.762816	1	0.475177	0	0	2	1.16139	mRNA
TVAG_237830	1.81571	0.03606	0.267081	0.361879	0.999598	Merozoite surface protein 1 precursor, putative	0	0	4	4.18831	0	0	4	1.90071	3	1.56994	1	0.580693	mRNA
TVAG_469220	1.04417	0.0248472	0.266604	0.362038	NA	conserved hypothetical protein	0	0	2	2.09416	1	0.762816	4	1.90071	0	0	0	0	mRNA
TVAG_068120	1.04417	0.0248472	0.266604	0.362038	NA	conserved hypothetical protein	0	0	2	2.09416	1	0.762816	4	1.90071	0	0	0	0	mRNA
TVAG_121410	1.04417	0.0248472	0.266604	0.362038	NA	conserved hypothetical protein	0	0	2	2.09416	1	0.762816	4	1.90071	0	0	0	0	mRNA
TVAG_004210	1.61688	0.0348351	0.26684	0.362291	0.999598	conserved hypothetical protein	1	0.955234	3	3.14123	1	0.762816	4	1.90071	0	0	1	0.580693	mRNA
TVAG_396540	2.43834	-0.0449693	0.267159	0.362792	0.999598	vesicle protein sorting-associated, putative	1	0.955234	1	1.04708	3	2.28845	1	0.475177	7	3.6632	3	1.74208	mRNA
TVAG_395550	4.5133	-0.0609833	0.267165	0.363169	0.999598	Acetyl-CoA hydrolase, putative	3	2.8657	3	3.14123	5	3.81408	5	2.37588	10	5.23315	3	1.74208	mRNA
TVAG_494060	1.4352	-0.0312055	0.266775	0.363669	0.999598	ribosomal protein L30, putative	0	0	1	1.04708	3	2.28845	0	0	4	2.09326	1	0.580693	mRNA
TVAG_406980	6.53432	0.0547107	0.267075	0.363972	0.999598	conserved hypothetical protein	5	4.77617	15	15.7062	5	3.81408	2	0.950354	1	0.523315	7	4.06485	mRNA
TVAG_420490	0.62767	0.021834	0.267162	0.364403	NA	conserved hypothetical protein	0	0	0	0	0	0	2	0.950354	0	0	3	1.74208	mRNA
TVAG_158010	0.62767	0.021834	0.267162	0.364403	NA	protein transport protein SEC13, putative	0	0	0	0	0	0	2	0.950354	0	0	3	1.74208	mRNA
TVAG_331300	0.62767	0.021834	0.267162	0.364403	NA	ankyrin repeat-containing protein, putative	0	0	0	0	0	0	2	0.950354	0	0	3	1.74208	mRNA
TVAG_005730	0.62767	0.021834	0.267162	0.364403	NA	2-deoxyglucose-6-phosphate phosphatase, putative	0	0	0	0	0	0	2	0.950354	0	0	3	1.74208	mRNA
TVAG_021800	0.62767	0.021834	0.267162	0.364403	NA	conserved hypothetical protein	0	0	0	0	0	0	2	0.950354	0	0	3	1.74208	mRNA
TVAG_RG_DS143222_1	0.62767	0.021834	0.267162	0.364403	NA	hypothetical protein	0	0	0	0	0	0	2	0.950354	0	0	3	1.74208	mRNA
TVAG_158280	0.62767	0.021834	0.267162	0.364403	NA	ribulose-5-phosphate-3-epimerase, putative	0	0	0	0	0	0	2	0.950354	0	0	3	1.74208	mRNA
TVAG_418760	0.62767	0.021834	0.267162	0.364403	NA	conserved hypothetical protein	0	0	0	0	0	0	2	0.950354	0	0	3	1.74208	mRNA
TVAG_477310	0.62767	0.021834	0.267162	0.364403	NA	transmembrane and coiled-coil domains protein, putative	0	0	0	0	0	0	2	0.950354	0	0	3	1.74208	mRNA
TVAG_402150	2.86116	0.0451505	0.26711	0.364677	0.999598	bsu-protein phosphatase, putative	1	0.955234	7	7.32954	1	0.762816	4	1.90071	3	1.56994	1	0.580693	mRNA
TVAG_250630	5.15132	0.0630687	0.267195	0.365456	0.999598	conserved hypothetical protein	1	0.955234	7	7.32954	4	3.05126	10	4.75177	6	3.13989	6	3.48416	mRNA
TVAG_419710	3.74309	0.0545698	0.267118	0.365806	0.999598	DNA-binding protein reb1, putative	2	1.91047	6	6.28247	2	1.52563	4	1.90071	3	1.56994	6	3.48416	mRNA
TVAG_517010	6.01497	0.0548572	0.267016	0.367147	0.999598	NAD(P)H dehydrogenase, putative	4	3.82094	14	14.6591	3	2.28845	1	0.475177	4	2.09326	7	4.06485	mRNA
TVAG_453470	3.14773	0.0521454	0.267179	0.367151	0.999598	40S ribosomal protein S17, putative	1	0.955234	4	4.18831	2	1.52563	7	3.32624	3	1.56994	4	2.32277	mRNA
TVAG_295650	0.91557	0.0282994	0.267	0.368473	NA	conserved hypothetical protein	0	0	1	1.04708	0	0	4	1.90071	1	0.523315	1	0.580693	mRNA
TVAG_101080	0.938227	0.0281973	0.266966	0.368538	NA	conserved hypothetical protein	0	0	2	2.09416	0	0	1	0.475177	1	0.523315	2	1.16139	mRNA
TVAG_299900	0.938227	0.0281973	0.266966	0.368538	NA	Clan CA, family C2, calpain-like cysteine peptidase	0	0	2	2.09416	0	0	1	0.475177	1	0.523315	2	1.16139	mRNA
TVAG_206530	0.938227	0.0281973	0.266966	0.368538	NA	conserved hypothetical protein	0	0	2	2.09416	0	0	1	0.475177	1	0.523315	2	1.16139	mRNA
TVAG_188680	0.938227	0.0281973	0.266966	0.368538	NA	conserved hypothetical protein	0	0	2	2.09416	0	0	1	0.475177	1	0.523315	2	1.16139	mRNA
TVAG_393400	5.93549	-0.0581887	0.267161	0.368765	0.999598	conserved hypothetical protein	9	8.59711	0	0	5	3.81408	14	6.65248	8	4.18652	3	1.74208	mRNA
TVAG_282570	0.580411	-0.0203749	0.267067	0.368809	NA	hypothetical protein	2	1.91047	0	0	0	0	0	0	1	0.523315	0	0	mRNA
TVAG_268900	0.580411	-0.0203749	0.267067	0.368809	NA	conserved hypothetical protein	2	1.91047	0	0	0	0	0	0	1	0.523315	0	0	mRNA
TVAG_512170	0.580411	-0.0203749	0.267067	0.368809	NA	conserved hypothetical protein	2	1.91047	0	0	0	0	0	0	1	0.523315	0	0	mRNA
TVAG_110240	0.580411	-0.0203749	0.267067	0.368809	NA	conserved hypothetical protein	2	1.91047	0	0	0	0	0	0	1	0.523315	0	0	mRNA
TVAG_455950	0.580411	-0.0203749	0.267067	0.368809	NA	flagellar radial spoke, putative	2	1.91047	0	0	0	0	0	0	1	0.523315	0	0	mRNA
TVAG_211470	0.580411	-0.0203749	0.267067	0.368809	NA	conserved hypothetical protein	2	1.91047	0	0	0	0	0	0	1	0.523315	0	0	mRNA
TVAG_440870	0.580411	-0.0203749	0.267067	0.368809	NA	conserved hypothetical protein	2	1.91047	0	0	0	0	0	0	1	0.523315	0	0	mRNA
TVAG_462920	6.09223	0.0677657	0.266721	0.369849	0.999598	phosphofructokinase, putative	2	1.91047	5	5.23539	6	4.5769	12	5.70212	5	2.61657	11	6.38762	mRNA
TVAG_340270	0.64104	0.0215044	0.267121	0.370162	NA	conserved hypothetical protein	0	0	2	2.09416	0	0	2	0.950354	0	0	0	0	mRNA
TVAG_078600	0.64104	0.0215044	0.267121	0.370162	NA	CAMK family protein kinase	0	0	2	2.09416	0	0	2	0.950354	0	0	0	0	mRNA
TVAG_063700	0.64104	0.0215044	0.267121	0.370162	NA	inversin, putative	0	0	2	2.09416	0	0	2	0.950354	0	0	0	0	mRNA
TVAG_085040	0.64104	0.0215044	0.267121	0.370162	NA	conserved hypothetical protein	0	0	2	2.09416	0	0	2	0.950354	0	0	0	0	mRNA
TVAG_234190	0.64104	0.0215044	0.267121	0.370162	NA	conserved hypothetical protein	0	0	2	2.09416	0	0	2	0.950354	0	0	0	0	mRNA
TVAG_330280	0.64104	0.0215044	0.267121	0.370162	NA	conserved hypothetical protein	0	0	2	2.09416	0	0	2	0.950354	0	0	0	0	mRNA
TVAG_412960	0.64104	0.0215044	0.267121	0.370162	NA	PIKK family atypical protein kinase	0	0	2	2.09416	0	0	2	0.950354	0	0	0	0	mRNA
TVAG_071940	0.64104	0.0215044	0.267121	0.370162	NA	conserved hypothetical protein	0	0	2	2.09416	0	0	2	0.950354	0	0	0	0	mRNA
TVAG_342010	0.64104	0.0215044	0.267121	0.370162	NA	conserved hypothetical protein	0	0	2	2.09416	0	0	2	0.950354	0	0	0	0	mRNA
TVAG_470620	0.64104	0.0215044	0.267121	0.370162	NA	conserved hypothetical protein	0	0	2	2.09416	0	0	2	0.950354	0	0	0	0	mRNA
TVAG_134940	0.64104	0.0215044	0.267121	0.370162	NA	conserved hypothetical protein	0	0	2	2.09416	0	0	2	0.950354	0	0	0	0	mRNA
TVAG_004490	0.64104	0.0215044	0.267121	0.370162	NA	conserved hypothetical protein	0	0	2	2.09416	0	0	2	0.950354	0	0	0	0	mRNA
TVAG_326490	0.64104	0.0215044	0.267121	0.370162	NA	diacylglycerol kinase, putative	0	0	2	2.09416	0	0	2	0.950354	0	0	0	0	mRNA
TVAG_523590	0.64104	0.0215044	0.267121	0.370162	NA	conserved hypothetical protein	0	0	2	2.09416	0	0	2	0.950354	0	0	0	0	mRNA
TVAG_016690	0.64104	0.0215044	0.267121	0.370162	NA	conserved hypothetical protein	0	0	2	2.09416	0	0	2	0.950354	0	0	0	0	mRNA
TVAG_209010	2.46958	0.0447493	0.266951	0.370271	0.999598	Clan CA, family C40, NlpC/P60 superfamily cysteine peptidase	2	1.91047	2	2.09416	1	0.762816	8	3.80142	1	0.523315	3	1.74208	mRNA
TVAG_440110	1.46015	0.0340167	0.266798	0.370712	0.999598	conserved hypothetical protein	1	0.955234	2	2.09416	0	0	5	2.37588	1	0.523315	1	0.580693	mRNA
TVAG_RG_DS113274_6	1.46015	0.0340167	0.266798	0.370712	0.999598	Involucrin, putative	1	0.955234	2	2.09416	0	0	5	2.37588	1	0.523315	1	0.580693	mRNA
TVAG_271540	2.12867	0.0382679	0.266822	0.370917	0.999598	conserved hypothetical protein	1	0.955234	3	3.14123	2	1.52563	7	3.32624	0	0	1	0.580693	mRNA
TVAG_391600	3.02184	0.0473053	0.267141	0.371153	0.999598	hypothetical protein	1	0.955234	3	3.14123	0	0	5	2.37588	5	2.61657	7	4.06485	mRNA
TVAG_337950	1.83837	0.0342364	0.266886	0.371332	0.999598	60S ribosomal protein L27e, putative	0	0	5	5.23539	0	0	1	0.475177	3	1.56994	2	1.16139	mRNA
TVAG_001510	2.40702	0.044693	0.266943	0.371388	0.999598	conserved hypothetical protein	1	0.955234	2	2.09416	2	1.52563	4	1.90071	1	0.523315	6	3.48416	mRNA
TVAG_181310	1.00189	0.0246255	0.2663	0.371546	NA	Clan CA, family C1, cathepsin H-like cysteine peptidase	1	0.955234	2	2.09416	0	0	2	0.950354	0	0	1	0.580693	mRNA
TVAG_318860	1.00189	0.0246255	0.2663	0.371546	NA	conserved hypothetical protein	1	0.955234	2	2.09416	0	0	2	0.950354	0	0	1	0.580693	mRNA
TVAG_356440	1.78078	-0.0361797	0.26677	0.372114	0.999598	conserved hypothetical protein	2	1.91047	1	1.04708	1	0.762816	0	0	5	2.61657	2	1.16139	mRNA
TVAG_436890	0.565964	0.0234112	0.267246	0.372115	NA	hypothetical protein	0	0	1	1.04708	0	0	2	0.950354	0	0	1	0.580693	mRNA
TVAG_298080	0.565964	0.0234112	0.267246	0.372115	NA	Clan CA, family C1, cathepsin L-like cysteine peptidase	0	0	1	1.04708	0	0	2	0.950354	0	0	1	0.580693	mRNA
TVAG_392450	0.565964	0.0234112	0.267246	0.372115	NA	85 kD calcium-independent phospholipase A2, putative	0	0	1	1.04708	0	0	2	0.950354	0	0	1	0.580693	mRNA
TVAG_054570	0.565964	0.0234112	0.267246	0.372115	NA	conserved hypothetical protein	0	0	1	1.04708	0	0	2	0.950354	0	0	1	0.580693	mRNA
TVAG_RG_DS113833_2	0.565964	0.0234112	0.267246	0.372115	NA	hypothetical protein	0	0	1	1.04708	0	0	2	0.950354	0	0	1	0.580693	mRNA
TVAG_383270	0.565964	0.0234112	0.267246	0.372115	NA	TKL family protein kinase	0	0	1	1.04708	0	0	2	0.950354	0	0	1	0.580693	mRNA
TVAG_439110	0.565964	0.0234112	0.267246	0.372115	NA	conserved hypothetical protein	0	0	1	1.04708	0	0	2	0.950354	0	0	1	0.580693	mRNA
TVAG_478360	0.565964	0.0234112	0.267246	0.372115	NA	conserved hypothetical protein	0	0	1	1.04708	0	0	2	0.950354	0	0	1	0.580693	mRNA
TVAG_014340	0.565964	0.0234112	0.267246	0.372115	NA	DNA excision repair protein ERCC-8, putative	0	0	1	1.04708	0	0	2	0.950354	0	0	1	0.580693	mRNA
TVAG_011640	0.565964	0.0234112	0.267246	0.372115	NA	golgin IMH1, putative	0	0	1	1.04708	0	0	2	0.950354	0	0	1	0.580693	mRNA
TVAG_436960	0.565964	0.0234112	0.267246	0.372115	NA	adenylate cyclase type, putative	0	0	1	1.04708	0	0	2	0.950354	0	0	1	0.580693	mRNA
TVAG_379130	0.565964	0.0234112	0.267246	0.372115	NA	mercuric reductase, putative	0	0	1	1.04708	0	0	2	0.950354	0	0	1	0.580693	mRNA
TVAG_082570	0.565964	0.0234112	0.267246	0.372115	NA	conserved hypothetical protein	0	0	1	1.04708	0	0	2	0.950354	0	0	1	0.580693	mRNA
TVAG_256320	0.565964	0.0234112	0.267246	0.372115	NA	protein phosphatase, caeel, putative	0	0	1	1.04708	0	0	2	0.950354	0	0	1	0.580693	mRNA
TVAG_394230	0.565964	0.0234112	0.267246	0.372115	NA	conserved hypothetical protein	0	0	1	1.04708	0	0	2	0.950354	0	0	1	0.580693	mRNA
TVAG_133880	0.565964	0.0234112	0.267246	0.372115	NA	conserved hypothetical protein	0	0	1	1.04708	0	0	2	0.950354	0	0	1	0.580693	mRNA
TVAG_093970	0.565964	0.0234112	0.267246	0.372115	NA	leucine-rich repeat containing protein, putative	0	0	1	1.04708	0	0	2	0.950354	0	0	1	0.580693	mRNA
TVAG_439100	0.565964	0.0234112	0.267246	0.372115	NA	conserved hypothetical protein	0	0	1	1.04708	0	0	2	0.950354	0	0	1	0.580693	mRNA
TVAG_109130	0.565964	0.0234112	0.267246	0.372115	NA	conserved hypothetical protein	0	0	1	1.04708	0	0	2	0.950354	0	0	1	0.580693	mRNA
TVAG_490200	0.565964	0.0234112	0.267246	0.372115	NA	FYVE and coiled-coil domain-containing protein, putative	0	0	1	1.04708	0	0	2	0.950354	0	0	1	0.580693	mRNA
TVAG_196650	0.565964	0.0234112	0.267246	0.372115	NA	ion channel nompc, putative	0	0	1	1.04708	0	0	2	0.950354	0	0	1	0.580693	mRNA
TVAG_336940	0.565964	0.0234112	0.267246	0.372115	NA	glucokinase, putative	0	0	1	1.04708	0	0	2	0.950354	0	0	1	0.580693	mRNA
TVAG_244880	0.565964	0.0234112	0.267246	0.372115	NA	conserved hypothetical protein	0	0	1	1.04708	0	0	2	0.950354	0	0	1	0.580693	mRNA
TVAG_244140	0.565964	0.0234112	0.267246	0.372115	NA	conserved hypothetical protein	0	0	1	1.04708	0	0	2	0.950354	0	0	1	0.580693	mRNA
TVAG_158870	0.565964	0.0234112	0.267246	0.372115	NA	conserved hypothetical protein	0	0	1	1.04708	0	0	2	0.950354	0	0	1	0.580693	mRNA
TVAG_063230	0.565964	0.0234112	0.267246	0.372115	NA	WD-repeat protein, putative	0	0	1	1.04708	0	0	2	0.950354	0	0	1	0.580693	mRNA
TVAG_341330	0.565964	0.0234112	0.267246	0.372115	NA	conserved hypothetical protein	0	0	1	1.04708	0	0	2	0.950354	0	0	1	0.580693	mRNA
TVAG_256640	0.565964	0.0234112	0.267246	0.372115	NA	conserved hypothetical protein	0	0	1	1.04708	0	0	2	0.950354	0	0	1	0.580693	mRNA
TVAG_549940	0.565964	0.0234112	0.267246	0.372115	NA	chromatin regulatory protein sir2, putative	0	0	1	1.04708	0	0	2	0.950354	0	0	1	0.580693	mRNA
TVAG_268100	0.565964	0.0234112	0.267246	0.372115	NA	helicase, putative	0	0	1	1.04708	0	0	2	0.950354	0	0	1	0.580693	mRNA
TVAG_434080	0.565964	0.0234112	0.267246	0.372115	NA	conserved hypothetical protein	0	0	1	1.04708	0	0	2	0.950354	0	0	1	0.580693	mRNA
TVAG_RG_DS113429_6	0.565964	0.0234112	0.267246	0.372115	NA	conserved hypothetical protein	0	0	1	1.04708	0	0	2	0.950354	0	0	1	0.580693	mRNA
TVAG_319400	0.565964	0.0234112	0.267246	0.372115	NA	conserved hypothetical protein	0	0	1	1.04708	0	0	2	0.950354	0	0	1	0.580693	mRNA
TVAG_190430	0.565964	0.0234112	0.267246	0.372115	NA	conserved hypothetical protein	0	0	1	1.04708	0	0	2	0.950354	0	0	1	0.580693	mRNA
TVAG_363580	0.565964	0.0234112	0.267246	0.372115	NA	ankyrin repeat-containing protein, putative	0	0	1	1.04708	0	0	2	0.950354	0	0	1	0.580693	mRNA
TVAG_291940	0.565964	0.0234112	0.267246	0.372115	NA	30S ribosomal protein S13p, putative	0	0	1	1.04708	0	0	2	0.950354	0	0	1	0.580693	mRNA
TVAG_055770	0.565964	0.0234112	0.267246	0.372115	NA	conserved hypothetical protein	0	0	1	1.04708	0	0	2	0.950354	0	0	1	0.580693	mRNA
TVAG_307020	0.565964	0.0234112	0.267246	0.372115	NA	CK1 family protein kinase	0	0	1	1.04708	0	0	2	0.950354	0	0	1	0.580693	mRNA
TVAG_313780	0.565964	0.0234112	0.267246	0.372115	NA	conserved hypothetical protein	0	0	1	1.04708	0	0	2	0.950354	0	0	1	0.580693	mRNA
TVAG_297650	0.565964	0.0234112	0.267246	0.372115	NA	grpe protein, putative	0	0	1	1.04708	0	0	2	0.950354	0	0	1	0.580693	mRNA
TVAG_122110	0.565964	0.0234112	0.267246	0.372115	NA	conserved hypothetical protein	0	0	1	1.04708	0	0	2	0.950354	0	0	1	0.580693	mRNA
TVAG_163210	3.61449	0.0530054	0.266977	0.37226	0.999598	40S ribosomal protein S5, putative	2	1.91047	5	5.23539	1	0.762816	4	1.90071	4	2.09326	7	4.06485	mRNA
TVAG_083560	8.64946	0.0630363	0.266558	0.372796	0.999598	conserved hypothetical protein	6	5.7314	19	19.8945	5	3.81408	3	1.42553	6	3.13989	9	5.22624	mRNA
TVAG_486140	4.56358	0.0568291	0.266948	0.373156	0.999598	26S proteasome non-ATPase regulatory subunit, putative	3	2.8657	2	2.09416	2	1.52563	6	2.85106	4	2.09326	14	8.1297	mRNA
TVAG_272970	2.32375	-0.0401597	0.266704	0.373462	0.999598	40S ribosomal protein S24, putative	3	2.8657	2	2.09416	3	2.28845	0	0	3	1.56994	2	1.16139	mRNA
TVAG_227140	1.16935	-0.0299064	0.266822	0.373532	0.999598	serine/threonine-protein kinase ripk4, putative	2	1.91047	0	0	2	1.52563	2	0.950354	1	0.523315	0	0	mRNA
TVAG_486940	1.89189	0.0364099	0.266831	0.373606	0.999598	transcriptional adaptor, putative	0	0	5	5.23539	1	0.762816	1	0.475177	2	1.04663	2	1.16139	mRNA
TVAG_206270	11.8096	0.0755273	0.265598	0.373718	0.999598	heat shock protein, putative	6	5.7314	18	18.8474	9	6.86534	6	2.85106	11	5.75646	21	12.1945	mRNA
TVAG_378000	1.54726	0.0341438	0.266721	0.37382	0.999598	hypothetical protein	1	0.955234	1	1.04708	1	0.762816	6	2.85106	0	0	2	1.16139	mRNA
TVAG_460890	3.22662	0.0490582	0.266926	0.373854	0.999598	conserved hypothetical protein	1	0.955234	5	5.23539	2	1.52563	2	0.950354	3	1.56994	7	4.06485	mRNA
TVAG_020130	1.07696	0.0226169	0.266291	0.37396	NA	purine nucleoside phosphorylase, putative	1	0.955234	3	3.14123	0	0	2	0.950354	0	0	0	0	mRNA
TVAG_379480	2.12383	0.0390226	0.267026	0.374061	0.999598	clathrin coat assembly protein ap-1, putative	0	0	2	2.09416	0	0	7	3.32624	4	2.09326	3	1.74208	mRNA
TVAG_319000	2.29239	-0.0421137	0.266904	0.374091	0.999598	conserved hypothetical protein	4	3.82094	0	0	2	1.52563	2	0.950354	3	1.56994	3	1.74208	mRNA
TVAG_108550	1.63953	0.0330119	0.266632	0.374136	0.999598	Clan CF, family C15, pyroglutamyl peptidase I-like cysteine peptidase	1	0.955234	4	4.18831	1	0.762816	1	0.475177	0	0	2	1.16139	mRNA
TVAG_340490	7.15991	0.0604784	0.266604	0.374159	0.999598	conserved hypothetical protein	4	3.82094	16	16.7532	5	3.81408	3	1.42553	5	2.61657	7	4.06485	mRNA
TVAG_221220	0.949156	0.0262702	0.26692	0.374406	NA	conserved hypothetical protein	0	0	0	0	0	0	5	2.37588	1	0.523315	2	1.16139	mRNA
TVAG_498540	0.949156	0.0262702	0.26692	0.374406	NA	conserved hypothetical protein	0	0	0	0	0	0	5	2.37588	1	0.523315	2	1.16139	mRNA
TVAG_071330	2.41059	0.0428239	0.26686	0.374632	0.999598	neurobeachin-like protein, putative	2	1.91047	3	3.14123	0	0	6	2.85106	2	1.04663	3	1.74208	mRNA
TVAG_018240	1.48743	0.0303272	0.266743	0.374922	0.999598	conserved hypothetical protein	0	0	1	1.04708	1	0.762816	0	0	1	0.523315	7	4.06485	mRNA
TVAG_030550	0.963631	0.0256707	0.266495	0.375396	NA	UDP-glucose glycoprotein:glucosyltransferase, putative	0	0	2	2.09416	1	0.762816	2	0.950354	0	0	1	0.580693	mRNA
TVAG_413140	0.963631	0.0256707	0.266495	0.375396	NA	conserved hypothetical protein	0	0	2	2.09416	1	0.762816	2	0.950354	0	0	1	0.580693	mRNA
TVAG_136710	0.963631	0.0256707	0.266495	0.375396	NA	cAMP-specific 3,5-cyclic phosphodiesterase, putative	0	0	2	2.09416	1	0.762816	2	0.950354	0	0	1	0.580693	mRNA
TVAG_RG_DS113423_14	0.963631	0.0256707	0.266495	0.375396	NA	conserved hypothetical protein	0	0	2	2.09416	1	0.762816	2	0.950354	0	0	1	0.580693	mRNA
TVAG_035090	0.963631	0.0256707	0.266495	0.375396	NA	bromodomain-containing protein, putative	0	0	2	2.09416	1	0.762816	2	0.950354	0	0	1	0.580693	mRNA
TVAG_415510	1.49151	0.0308712	0.266705	0.375918	0.999598	AP-3 complex subunit delta-1, putative	0	0	4	4.18831	1	0.762816	3	1.42553	1	0.523315	0	0	mRNA
TVAG_497260	16.339	-0.0937358	0.261039	0.376049	0.999598	axonmeal dynein heavy chain, putative	12	11.4628	8	8.37662	19	14.4935	27	12.8298	26	13.6062	15	8.71039	mRNA
TVAG_256840	1.53167	0.0326574	0.266685	0.376607	0.999598	14-3-3 protein sigma, gamma, zeta, beta/alpha, putative	0	0	2	2.09416	2	1.52563	3	1.42553	0	0	3	1.74208	mRNA
TVAG_445210	3.30567	-0.0468408	0.266905	0.376714	0.999598	ubiquitin-protein ligase, putative	6	5.7314	0	0	1	0.762816	4	1.90071	6	3.13989	4	2.32277	mRNA
TVAG_445260	1.31595	0.0319348	0.266818	0.376939	0.999598	histone H4, putative	0	0	2	2.09416	0	0	2	0.950354	2	1.04663	3	1.74208	mRNA
TVAG_450220	1.31595	0.0319348	0.266818	0.376939	0.999598	conserved hypothetical protein	0	0	2	2.09416	0	0	2	0.950354	2	1.04663	3	1.74208	mRNA
TVAG_RG_DS116017_1	1.73949	0.0317231	0.266574	0.377343	0.999598	conserved hypothetical protein	2	1.91047	3	3.14123	0	0	1	0.475177	0	0	4	2.32277	mRNA
TVAG_447380	1.53523	0.0311478	0.266668	0.377347	0.999598	AGC family protein kinase	1	0.955234	3	3.14123	0	0	5	2.37588	1	0.523315	0	0	mRNA
TVAG_446910	1.81164	-0.0388245	0.266878	0.377559	0.999598	Novel plant SNARE, putative	2	1.91047	0	0	2	1.52563	3	1.42553	4	2.09326	1	0.580693	mRNA
TVAG_119620	1.81164	-0.0388245	0.266878	0.377559	0.999598	conserved hypothetical protein	2	1.91047	0	0	2	1.52563	3	1.42553	4	2.09326	1	0.580693	mRNA
TVAG_426520	1.03871	0.0236113	0.26647	0.377725	NA	conserved hypothetical protein	0	0	3	3.14123	1	0.762816	2	0.950354	0	0	0	0	mRNA
TVAG_382550	1.03871	0.0236113	0.26647	0.377725	NA	conserved hypothetical protein	0	0	3	3.14123	1	0.762816	2	0.950354	0	0	0	0	mRNA
TVAG_228360	2.44002	0.040277	0.266822	0.37811	0.999598	synaptojanin, putative	0	0	3	3.14123	3	2.28845	9	4.27659	1	0.523315	1	0.580693	mRNA
TVAG_393270	0.811221	-0.0249157	0.266622	0.378779	NA	conserved hypothetical protein	1	0.955234	0	0	1	0.762816	0	0	2	1.04663	1	0.580693	mRNA
TVAG_307990	0.811221	-0.0249157	0.266622	0.378779	NA	conserved hypothetical protein	1	0.955234	0	0	1	0.762816	0	0	2	1.04663	1	0.580693	mRNA
TVAG_122500	1.5418	0.0339798	0.266608	0.379848	0.999598	syntaxin, putative	1	0.955234	2	2.09416	1	0.762816	4	1.90071	0	0	2	1.16139	mRNA
TVAG_270770	2.76566	0.0444587	0.266829	0.380445	0.999598	conserved hypothetical protein	2	1.91047	2	2.09416	0	0	10	4.75177	3	1.56994	3	1.74208	mRNA
TVAG_295720	1.34682	0.0334126	0.266734	0.380718	0.999598	nuclease sbcCD subunit C, putative	0	0	1	1.04708	1	0.762816	5	2.37588	1	0.523315	2	1.16139	mRNA
TVAG_223730	1.34682	0.0334126	0.266734	0.380718	0.999598	ankyrin, putative	0	0	1	1.04708	1	0.762816	5	2.37588	1	0.523315	2	1.16139	mRNA
TVAG_098220	1.36948	0.0334797	0.266696	0.380913	0.999598	conserved hypothetical protein	0	0	2	2.09416	1	0.762816	2	0.950354	1	0.523315	3	1.74208	mRNA
TVAG_100980	1.34117	-0.0316294	0.266563	0.380916	0.999598	mtm1, mtmr1,2, putative	1	0.955234	1	1.04708	2	1.52563	0	0	3	1.56994	1	0.580693	mRNA
TVAG_390790	1.34117	-0.0316294	0.266563	0.380916	0.999598	programmed cell death, putative	1	0.955234	1	1.04708	2	1.52563	0	0	3	1.56994	1	0.580693	mRNA
TVAG_309160	2.96063	0.0448324	0.26671	0.381166	0.999598	conserved hypothetical protein	3	2.8657	3	3.14123	0	0	9	4.27659	2	1.04663	3	1.74208	mRNA
TVAG_265950	1.698	0.0315737	0.266556	0.38135	0.999598	60S ribosomal protein L32, putative	2	1.91047	1	1.04708	0	0	2	0.950354	0	0	6	3.48416	mRNA
TVAG_031290	2.53625	0.0429907	0.266921	0.381377	0.999598	C-MYB, putative	0	0	1	1.04708	1	0.762816	6	2.85106	4	2.09326	7	4.06485	mRNA
TVAG_212230	1.90069	0.038977	0.2667	0.381954	0.999598	conserved hypothetical protein	1	0.955234	1	1.04708	1	0.762816	3	1.42553	1	0.523315	6	3.48416	mRNA
TVAG_040450	0.599549	0.0210594	0.267083	0.3821	NA	er lumen protein retaining receptor, putative	0	0	0	0	0	0	3	1.42553	0	0	2	1.16139	mRNA
TVAG_071100	0.599549	0.0210594	0.267083	0.3821	NA	myosin heavy chain, cardiac muscle beta isoform, putative	0	0	0	0	0	0	3	1.42553	0	0	2	1.16139	mRNA
TVAG_493840	0.599549	0.0210594	0.267083	0.3821	NA	developmentally regulated protein tpo1, putative	0	0	0	0	0	0	3	1.42553	0	0	2	1.16139	mRNA
TVAG_132160	0.599549	0.0210594	0.267083	0.3821	NA	serine/threonine protein phosphatase, putative	0	0	0	0	0	0	3	1.42553	0	0	2	1.16139	mRNA
TVAG_139970	0.599549	0.0210594	0.267083	0.3821	NA	conserved hypothetical protein	0	0	0	0	0	0	3	1.42553	0	0	2	1.16139	mRNA
TVAG_139770	0.599549	0.0210594	0.267083	0.3821	NA	conserved hypothetical protein	0	0	0	0	0	0	3	1.42553	0	0	2	1.16139	mRNA
TVAG_265800	0.599549	0.0210594	0.267083	0.3821	NA	Rho-associated protein kinase, putative	0	0	0	0	0	0	3	1.42553	0	0	2	1.16139	mRNA
TVAG_375190	0.599549	0.0210594	0.267083	0.3821	NA	TKL family protein kinase	0	0	0	0	0	0	3	1.42553	0	0	2	1.16139	mRNA
TVAG_487750	9.07662	-0.0753858	0.26463	0.382338	0.999598	ribosomal protein L2, putative	8	7.64187	8	8.37662	10	7.62816	11	5.22695	14	7.32641	5	2.90346	mRNA
TVAG_035330	5.95352	0.0628631	0.266284	0.382375	0.999598	26S protease regulatory subunit, putative	3	2.8657	8	8.37662	2	1.52563	6	2.85106	8	4.18652	11	6.38762	mRNA
TVAG_484120	0.910106	0.0273583	0.266849	0.382381	NA	alcohol dehydrogenase, putative	0	0	2	2.09416	0	0	2	0.950354	1	0.523315	1	0.580693	mRNA
TVAG_110580	0.910106	0.0273583	0.266849	0.382381	NA	centaurin gamma, putative	0	0	2	2.09416	0	0	2	0.950354	1	0.523315	1	0.580693	mRNA
TVAG_268140	0.910106	0.0273583	0.266849	0.382381	NA	5'->3' exoribonuclease, putative	0	0	2	2.09416	0	0	2	0.950354	1	0.523315	1	0.580693	mRNA
TVAG_101370	0.910106	0.0273583	0.266849	0.382381	NA	BAS1, putative	0	0	2	2.09416	0	0	2	0.950354	1	0.523315	1	0.580693	mRNA
TVAG_455690	0.910106	0.0273583	0.266849	0.382381	NA	CAMK family protein kinase	0	0	2	2.09416	0	0	2	0.950354	1	0.523315	1	0.580693	mRNA
TVAG_187160	0.910106	0.0273583	0.266849	0.382381	NA	conserved hypothetical protein	0	0	2	2.09416	0	0	2	0.950354	1	0.523315	1	0.580693	mRNA
TVAG_337460	0.910106	0.0273583	0.266849	0.382381	NA	conserved hypothetical protein	0	0	2	2.09416	0	0	2	0.950354	1	0.523315	1	0.580693	mRNA
TVAG_290280	0.910106	0.0273583	0.266849	0.382381	NA	conserved hypothetical protein	0	0	2	2.09416	0	0	2	0.950354	1	0.523315	1	0.580693	mRNA
TVAG_438400	2.1232	0.0370509	0.266597	0.382487	0.999598	conserved hypothetical protein	1	0.955234	4	4.18831	2	1.52563	5	2.37588	0	0	1	0.580693	mRNA
TVAG_368940	4.10196	-0.0495872	0.266815	0.382602	0.999598	conserved hypothetical protein	1	0.955234	0	0	9	6.86534	8	3.80142	7	3.6632	3	1.74208	mRNA
TVAG_116260	2.78285	0.0448989	0.266708	0.382688	0.999598	neutral sphingomyelinase (N-smase) activation associated factor fan, putative	2	1.91047	4	4.18831	0	0	5	2.37588	3	1.56994	4	2.32277	mRNA
TVAG_316110	0.7831	-0.0259617	0.266839	0.383405	NA	syntaxin, putative	1	0.955234	0	0	1	0.762816	1	0.475177	2	1.04663	0	0	mRNA
TVAG_512110	0.7831	-0.0259617	0.266839	0.383405	NA	oxysterol-binding protein, putative	1	0.955234	0	0	1	0.762816	1	0.475177	2	1.04663	0	0	mRNA
TVAG_475640	0.7831	-0.0259617	0.266839	0.383405	NA	ankyrin repeat-containing protein, putative	1	0.955234	0	0	1	0.762816	1	0.475177	2	1.04663	0	0	mRNA
TVAG_183040	0.7831	-0.0259617	0.266839	0.383405	NA	hypothetical protein	1	0.955234	0	0	1	0.762816	1	0.475177	2	1.04663	0	0	mRNA
TVAG_320020	0.622206	0.0207277	0.267052	0.383624	NA	conserved hypothetical protein	0	0	1	1.04708	0	0	0	0	0	0	3	1.74208	mRNA
TVAG_010630	0.622206	0.0207277	0.267052	0.383624	NA	DNA double-strand break repair Rad50 ATPase, putative	0	0	1	1.04708	0	0	0	0	0	0	3	1.74208	mRNA
TVAG_076260	0.622206	0.0207277	0.267052	0.383624	NA	hypothetical protein	0	0	1	1.04708	0	0	0	0	0	0	3	1.74208	mRNA
TVAG_242020	0.622206	0.0207277	0.267052	0.383624	NA	vps9-ankyrin repeat-containing protein, putative	0	0	1	1.04708	0	0	0	0	0	0	3	1.74208	mRNA
TVAG_RG_DS129543_1	0.622206	0.0207277	0.267052	0.383624	NA	conserved hypothetical protein	0	0	1	1.04708	0	0	0	0	0	0	3	1.74208	mRNA
TVAG_493270	0.622206	0.0207277	0.267052	0.383624	NA	conserved hypothetical protein	0	0	1	1.04708	0	0	0	0	0	0	3	1.74208	mRNA
TVAG_111550	0.622206	0.0207277	0.267052	0.383624	NA	conserved hypothetical protein	0	0	1	1.04708	0	0	0	0	0	0	3	1.74208	mRNA
TVAG_263250	2.1547	0.0395068	0.266845	0.383634	0.999598	isoleucyl, leucyl, tyrosyl, valyl and methionyl-tRNA synthetases, putative	0	0	1	1.04708	1	0.762816	10	4.75177	3	1.56994	2	1.16139	mRNA
TVAG_210130	1.01281	0.0221871	0.266271	0.383714	NA	AGC family protein kinase	1	0.955234	0	0	0	0	6	2.85106	0	0	1	0.580693	mRNA
TVAG_371920	1.01987	0.0232809	0.266435	0.383784	NA	TKL family protein kinase	0	0	2	2.09416	1	0.762816	0	0	0	0	3	1.74208	mRNA
TVAG_185600	0.924553	-0.0202471	0.266131	0.384198	NA	vacuolar protein sorting vps16, putative	2	1.91047	1	1.04708	0	0	0	0	2	1.04663	0	0	mRNA
TVAG_096680	0.924553	-0.0202471	0.266131	0.384198	NA	conserved hypothetical protein	2	1.91047	1	1.04708	0	0	0	0	2	1.04663	0	0	mRNA
TVAG_125000	1.24586	-0.0264191	0.266669	0.384271	0.999598	conserved hypothetical protein	4	3.82094	0	0	0	0	2	0.950354	1	0.523315	0	0	mRNA
TVAG_198280	1.61141	0.0322697	0.266502	0.384306	0.999598	minichromosome maintenance protein, putative	1	0.955234	4	4.18831	1	0.762816	2	0.950354	0	0	1	0.580693	mRNA
TVAG_212200	0.823604	-0.0240933	0.26681	0.38502	NA	ankyrin, putative	0	0	0	0	1	0.762816	1	0.475177	4	2.09326	0	0	mRNA
TVAG_165610	2.60314	0.0446936	0.266716	0.386594	0.999598	peroxiredoxin, putative	0	0	3	3.14123	2	1.52563	6	2.85106	3	1.56994	4	2.32277	mRNA
TVAG_226870	10.416	-0.0749312	0.26444	0.387382	0.999598	conserved hypothetical protein	6	5.7314	8	8.37662	14	10.6794	17	8.07801	18	9.41967	4	2.32277	mRNA
TVAG_347250	8.88763	0.0742859	0.26458	0.387437	0.999598	60S ribosomal protein L18a, putative	6	5.7314	9	9.4237	8	6.10253	17	8.07801	5	2.61657	12	6.96831	mRNA
TVAG_470240	1.58372	-0.0315342	0.266606	0.38753	0.999598	conserved hypothetical protein	3	2.8657	0	0	3	2.28845	2	0.950354	0	0	1	0.580693	mRNA
TVAG_184140	3.73757	0.0448815	0.266646	0.387735	0.999598	ubiquitin, putative	0	0	4	4.18831	4	3.05126	1	0.475177	3	1.56994	12	6.96831	mRNA
TVAG_466130	1.38168	-0.0292837	0.26651	0.387767	0.999598	conserved hypothetical protein	0	0	1	1.04708	2	1.52563	0	0	5	2.61657	1	0.580693	mRNA
TVAG_193070	1.74721	0.0373773	0.266678	0.387788	0.999598	regulatory particle non-ATPase, putative	0	0	2	2.09416	1	0.762816	3	1.42553	2	1.04663	4	2.32277	mRNA
TVAG_003900	4.42461	0.0535016	0.266623	0.388323	0.999598	Ferredoxin 1	0	0	5	5.23539	2	1.52563	9	4.27659	8	4.18652	7	4.06485	mRNA
TVAG_396080	1.93015	0.0351025	0.26656	0.388356	0.999598	conserved hypothetical protein	1	0.955234	5	5.23539	0	0	1	0.475177	2	1.04663	2	1.16139	mRNA
TVAG_482780	0.97456	0.0231161	0.266445	0.388362	NA	Clan SC, family S28, unassigned serine peptidase	0	0	0	0	1	0.762816	6	2.85106	0	0	1	0.580693	mRNA
TVAG_101870	3.50937	0.0516852	0.266538	0.388735	0.999598	seryl-tRNA synthetase, putative	1	0.955234	2	2.09416	3	2.28845	10	4.75177	3	1.56994	6	3.48416	mRNA
TVAG_226780	1.87581	0.0373284	0.266581	0.388773	0.999598	histone H2b, putative	0	0	3	3.14123	2	1.52563	3	1.42553	1	0.523315	3	1.74208	mRNA
TVAG_057830	4.91021	0.0562913	0.266365	0.388785	0.999598	conserved hypothetical protein	4	3.82094	3	3.14123	1	0.762816	17	8.07801	5	2.61657	5	2.90346	mRNA
TVAG_148390	5.80004	0.0625806	0.265903	0.389007	0.999598	tubulin epsilon chain, putative	5	4.77617	5	5.23539	2	1.52563	15	7.12765	5	2.61657	7	4.06485	mRNA
TVAG_414560	4.52123	0.0571496	0.266175	0.389045	0.999598	DTDP-glucose 4,6-dehydratase, putative	2	1.91047	6	6.28247	4	3.05126	9	4.27659	3	1.56994	5	2.90346	mRNA
TVAG_015780	3.00709	0.0447411	0.266645	0.38949	0.999598	60S ribosomal protein L12, putative	1	0.955234	5	5.23539	0	0	6	2.85106	5	2.61657	3	1.74208	mRNA
TVAG_212500	10.965	0.0756016	0.264442	0.389829	0.999598	conserved hypothetical protein	4	3.82094	8	8.37662	12	9.15379	33	15.6808	9	4.70983	10	5.80693	mRNA
TVAG_490830	15.2929	0.0795535	0.263713	0.389871	0.999598	dual specificity protein phosphatase CDC-14 alpha, putative	3	2.8657	22	23.0357	9	6.86534	22	10.4539	27	14.1295	17	9.87178	mRNA
TVAG_452710	0.966348	0.0248113	0.266746	0.390905	NA	ankyrin repeat-containing protein, putative	0	0	2	2.09416	0	0	0	0	1	0.523315	3	1.74208	mRNA
TVAG_216300	0.966348	0.0248113	0.266746	0.390905	NA	conserved hypothetical protein	0	0	2	2.09416	0	0	0	0	1	0.523315	3	1.74208	mRNA
TVAG_186340	0.966348	0.0248113	0.266746	0.390905	NA	leucine-rich repeat protein, BspA family	0	0	2	2.09416	0	0	0	0	1	0.523315	3	1.74208	mRNA
TVAG_097320	3.09096	0.0462537	0.266582	0.390923	0.999598	conserved hypothetical protein	2	1.91047	2	2.09416	0	0	8	3.80142	4	2.09326	6	3.48416	mRNA
TVAG_425220	1.57316	0.0301855	0.266472	0.39109	0.999598	conserved hypothetical protein	0	0	4	4.18831	2	1.52563	2	0.950354	0	0	1	0.580693	mRNA
TVAG_161300	2.45447	0.035641	0.266556	0.391186	0.999598	iron superoxide dismutase A, putative	0	0	6	6.28247	2	1.52563	0	0	2	1.04663	4	2.32277	mRNA
TVAG_107090	1.35745	0.0291652	0.266594	0.39169	0.999598	CK1 family protein kinase	0	0	4	4.18831	0	0	1	0.475177	2	1.04663	1	0.580693	mRNA
TVAG_237710	1.34136	0.0326495	0.266552	0.392031	0.999598	centromeric protein E, putative	0	0	2	2.09416	1	0.762816	3	1.42553	1	0.523315	2	1.16139	mRNA
TVAG_260830	4.31422	0.054008	0.266267	0.392915	0.999598	conserved hypothetical protein	1	0.955234	7	7.32954	3	2.28845	9	4.27659	5	2.61657	3	1.74208	mRNA
TVAG_225220	1.1311	-0.0282676	0.266628	0.39292	0.999598	conserved hypothetical protein	1	0.955234	0	0	3	2.28845	2	0.950354	1	0.523315	0	0	mRNA
TVAG_020970	1.1311	-0.0282676	0.266628	0.39292	0.999598	hypothetical protein	1	0.955234	0	0	3	2.28845	2	0.950354	1	0.523315	0	0	mRNA
TVAG_045410	0.849476	-0.0224231	0.266507	0.393665	NA	histone H2b, putative	2	1.91047	0	0	0	0	0	0	2	1.04663	1	0.580693	mRNA
TVAG_235800	0.849476	-0.0224231	0.266507	0.393665	NA	nADP transhydrogenase, putative	2	1.91047	0	0	0	0	0	0	2	1.04663	1	0.580693	mRNA
TVAG_249200	10.2516	-0.0777803	0.26336	0.393951	0.999598	actin, putative	6	5.7314	5	5.23539	14	10.6794	15	7.12765	17	8.89635	10	5.80693	mRNA
TVAG_335560	2.69006	-0.0449376	0.266343	0.394052	0.999598	ankyrin repeat-containing protein, putative	4	3.82094	1	1.04708	3	2.28845	2	0.950354	3	1.56994	3	1.74208	mRNA
TVAG_390380	2.08687	0.0335949	0.266417	0.394772	0.999598	ankyrin repeat domain protein, putative	1	0.955234	6	6.28247	1	0.762816	0	0	1	0.523315	2	1.16139	mRNA
TVAG_423210	5.33533	-0.0532151	0.266165	0.394993	0.999598	WD-repeat protein, putative	5	4.77617	3	3.14123	5	3.81408	11	5.22695	11	5.75646	0	0	mRNA
TVAG_442880	2.09024	0.0367821	0.266634	0.395002	0.999598	STE family protein kinase	0	0	3	3.14123	0	0	6	2.85106	4	2.09326	2	1.16139	mRNA
TVAG_040870	1.38508	0.0321393	0.266477	0.396104	0.999598	Clan CA, family C1, papain-like cysteine peptidase	1	0.955234	1	1.04708	0	0	5	2.37588	1	0.523315	2	1.16139	mRNA
TVAG_064490	1.88594	0.0380609	0.266403	0.396204	0.999598	rubrerythrin, putative	1	0.955234	3	3.14123	1	0.762816	4	1.90071	1	0.523315	2	1.16139	mRNA
TVAG_127310	1.40773	0.032201	0.26644	0.396234	0.999598	conserved hypothetical protein	1	0.955234	2	2.09416	0	0	2	0.950354	1	0.523315	3	1.74208	mRNA
TVAG_118750	1.56446	0.0316213	0.266362	0.396289	0.999598	conserved hypothetical protein	1	0.955234	3	3.14123	1	0.762816	1	0.475177	0	0	3	1.74208	mRNA
TVAG_144030	0.954931	0.0229055	0.266137	0.396388	NA	histone H2a, putative	1	0.955234	1	1.04708	0	0	1	0.475177	0	0	3	1.74208	mRNA
TVAG_124480	0.954931	0.0229055	0.266137	0.396388	NA	conserved hypothetical protein	1	0.955234	1	1.04708	0	0	1	0.475177	0	0	3	1.74208	mRNA
TVAG_TEG_DS113452_3_3	0.954931	0.0229055	0.266137	0.396388	NA	Maverick transposable element conserved hypothetical protein	1	0.955234	1	1.04708	0	0	1	0.475177	0	0	3	1.74208	mRNA
TVAG_379650	4.20662	-0.053891	0.265871	0.396649	0.999598	conserved hypothetical protein	4	3.82094	3	3.14123	7	5.33971	4	1.90071	4	2.09326	3	1.74208	mRNA
TVAG_032440	0.921035	0.024539	0.266747	0.396676	NA	Clan MA, family M8, leishmanolysin-like metallopeptidase	0	0	0	0	0	0	6	2.85106	1	0.523315	1	0.580693	mRNA
TVAG_048780	3.1435	-0.0474602	0.266175	0.396764	0.999598	conserved hypothetical protein	2	1.91047	2	2.09416	6	4.5769	2	0.950354	4	2.09326	3	1.74208	mRNA
TVAG_037570	7.7923	-0.0699367	0.264546	0.396782	0.999598	NADH-ubiquinone oxidoreductase, putative	4	3.82094	4	4.18831	11	8.39098	11	5.22695	14	7.32641	7	4.06485	mRNA
TVAG_013410	9.32449	-0.0676624	0.264829	0.396852	0.999598	hypothetical protein	10	9.55234	5	5.23539	10	7.62816	20	9.50354	13	6.80309	2	1.16139	mRNA
TVAG_048640	1.53572	0.024003	0.26652	0.397451	0.999598	leucine-rich repeat protein, BspA family	0	0	6	6.28247	0	0	0	0	2	1.04663	0	0	mRNA
TVAG_490070	0.901568	-0.0193195	0.26607	0.398103	NA	Clan MH, family M18, aspartyl aminopeptidase-like metallopeptidase	0	0	1	1.04708	3	2.28845	0	0	1	0.523315	0	0	mRNA
TVAG_268400	0.901568	-0.0193195	0.26607	0.398103	NA	hypothetical protein	0	0	1	1.04708	3	2.28845	0	0	1	0.523315	0	0	mRNA
TVAG_237900	0.901568	-0.0193195	0.26607	0.398103	NA	guanine nucleotide-exchange, putative	0	0	1	1.04708	3	2.28845	0	0	1	0.523315	0	0	mRNA
TVAG_154750	0.821355	-0.0233667	0.266697	0.398397	NA	D-3-phosphoglycerate dehydrogenase, putative	2	1.91047	0	0	0	0	1	0.475177	2	1.04663	0	0	mRNA
TVAG_003680	0.821355	-0.0233667	0.266697	0.398397	NA	CAMK family protein kinase	2	1.91047	0	0	0	0	1	0.475177	2	1.04663	0	0	mRNA
TVAG_166580	6.39054	-0.0600959	0.265672	0.398728	0.999598	conserved hypothetical protein	7	6.68664	1	1.04708	6	4.5769	15	7.12765	11	5.75646	3	1.74208	mRNA
TVAG_260170	30.7258	-0.0854037	0.260513	0.399101	0.999598	conserved hypothetical protein	30	28.657	4	4.18831	33	25.1729	69	32.7872	41	21.4559	30	17.4208	mRNA
TVAG_446780	1.41097	0.0302638	0.26642	0.399314	0.999598	short-chain dehydrogenase, putative	0	0	4	4.18831	1	0.762816	1	0.475177	1	0.523315	1	0.580693	mRNA
TVAG_319880	1.41097	0.0302638	0.26642	0.399314	0.999598	TKL family protein kinase	0	0	4	4.18831	1	0.762816	1	0.475177	1	0.523315	1	0.580693	mRNA
TVAG_361780	4.34185	0.0551704	0.265936	0.399703	0.999598	initiation factor 5A, putative	2	1.91047	4	4.18831	3	2.28845	13	6.1773	4	2.09326	4	2.32277	mRNA
TVAG_429930	2.20276	0.0395488	0.266464	0.399722	0.999598	conserved hypothetical protein	0	0	2	2.09416	2	1.52563	8	3.80142	2	1.04663	2	1.16139	mRNA
TVAG_008720	3.58221	0.0470351	0.266246	0.399968	0.999598	conserved hypothetical protein	0	0	6	6.28247	4	3.05126	7	3.32624	3	1.56994	3	1.74208	mRNA
TVAG_267030	0.916676	0.0239342	0.266321	0.400595	NA	adaptin, alpha/gamma/epsilon, putative	0	0	1	1.04708	1	0.762816	1	0.475177	0	0	3	1.74208	mRNA
TVAG_084360	1.39378	0.0293069	0.266468	0.400623	0.999598	conserved hypothetical protein	0	0	2	2.09416	1	0.762816	6	2.85106	1	0.523315	0	0	mRNA
TVAG_062440	1.51368	0.0316237	0.266331	0.401549	0.999598	conserved hypothetical protein	1	0.955234	2	2.09416	1	0.762816	5	2.37588	0	0	1	0.580693	mRNA
TVAG_306360	1.3187	0.0310595	0.266464	0.401962	0.999598	phosphatidylcholine-sterol acyltransferase, putative	0	0	1	1.04708	1	0.762816	6	2.85106	1	0.523315	1	0.580693	mRNA
TVAG_301430	1.3187	0.0310595	0.266464	0.401962	0.999598	conserved hypothetical protein	0	0	1	1.04708	1	0.762816	6	2.85106	1	0.523315	1	0.580693	mRNA
TVAG_173770	1.26385	-0.0276435	0.266429	0.402002	0.999598	conserved hypothetical protein	3	2.8657	0	0	1	0.762816	0	0	1	0.523315	2	1.16139	mRNA
TVAG_440510	2.59768	0.0425924	0.266337	0.402059	0.999598	conserved hypothetical protein	0	0	4	4.18831	2	1.52563	4	1.90071	3	1.56994	4	2.32277	mRNA
TVAG_022230	1.86875	0.0361082	0.266394	0.402086	0.999598	UDP-glucose glycoprotein:glucosyltransferase, putative	1	0.955234	1	1.04708	1	0.762816	9	4.27659	1	0.523315	1	0.580693	mRNA
TVAG_360810	1.41866	0.029787	0.266426	0.402466	0.999598	vacuolar ATP synthase subunit E, putative	1	0.955234	0	0	0	0	6	2.85106	1	0.523315	3	1.74208	mRNA
TVAG_386540	2.58564	0.0397527	0.266374	0.403008	0.999598	conserved hypothetical protein	0	0	6	6.28247	1	0.762816	3	1.42553	4	2.09326	2	1.16139	mRNA
TVAG_247120	13.2618	0.072594	0.263635	0.403043	0.999598	TKL family protein kinase	7	6.68664	23	24.0828	4	3.05126	14	6.65248	21	10.9896	13	7.54901	mRNA
TVAG_152670	3.52318	-0.0481548	0.265909	0.403444	0.999598	conserved hypothetical protein	3	2.8657	3	3.14123	6	4.5769	4	1.90071	4	2.09326	1	0.580693	mRNA
TVAG_067400	78.6397	-0.110694	0.235456	0.403766	0.999598	elongation factor 1-alpha, putative	57	54.4483	39	40.836	86	65.6022	136	64.6241	113	59.1346	87	50.5203	mRNA
TVAG_235380	3.03298	0.0399242	0.26634	0.404383	0.999598	conserved hypothetical protein	0	0	8	8.37662	1	0.762816	2	0.950354	5	2.61657	2	1.16139	mRNA
TVAG_476500	1.38557	0.0264708	0.266471	0.404539	0.999598	conserved hypothetical protein	0	0	4	4.18831	0	0	0	0	2	1.04663	2	1.16139	mRNA
TVAG_461810	1.61364	0.0303229	0.266289	0.404651	0.999598	ERC protein, putative	2	1.91047	1	1.04708	0	0	5	2.37588	0	0	3	1.74208	mRNA
TVAG_462980	1.2748	-0.0275282	0.266304	0.405126	0.999598	conserved hypothetical protein	0	0	1	1.04708	3	2.28845	1	0.475177	3	1.56994	0	0	mRNA
TVAG_516070	1.10569	-0.0294812	0.266447	0.405411	0.999598	clathrin heavy chain, putative	1	0.955234	0	0	2	1.52563	1	0.475177	2	1.04663	1	0.580693	mRNA
TVAG_004100	1.10569	-0.0294812	0.266447	0.405411	0.999598	STE family protein kinase	1	0.955234	0	0	2	1.52563	1	0.475177	2	1.04663	1	0.580693	mRNA
TVAG_221470	0.92681	0.0226034	0.266071	0.40618	NA	conserved hypothetical protein	1	0.955234	1	1.04708	0	0	2	0.950354	0	0	2	1.16139	mRNA
TVAG_RG_DS113383_1	0.92681	0.0226034	0.266071	0.40618	NA	IgA FC receptor precursor, putative	1	0.955234	1	1.04708	0	0	2	0.950354	0	0	2	1.16139	mRNA
TVAG_268790	0.92681	0.0226034	0.266071	0.40618	NA	sex-determining protein fem-1, putative	1	0.955234	1	1.04708	0	0	2	0.950354	0	0	2	1.16139	mRNA
TVAG_474870	0.92681	0.0226034	0.266071	0.40618	NA	conserved hypothetical protein	1	0.955234	1	1.04708	0	0	2	0.950354	0	0	2	1.16139	mRNA
TVAG_100950	0.571428	0.0198244	0.266972	0.406369	NA	ankyrin repeat-containing protein, putative	0	0	0	0	0	0	4	1.90071	0	0	1	0.580693	mRNA
TVAG_579070	0.571428	0.0198244	0.266972	0.406369	NA	leucine-rich repeat protein, BspA family	0	0	0	0	0	0	4	1.90071	0	0	1	0.580693	mRNA
TVAG_319590	0.571428	0.0198244	0.266972	0.406369	NA	conserved hypothetical protein	0	0	0	0	0	0	4	1.90071	0	0	1	0.580693	mRNA
TVAG_043100	0.571428	0.0198244	0.266972	0.406369	NA	conserved hypothetical protein	0	0	0	0	0	0	4	1.90071	0	0	1	0.580693	mRNA
TVAG_010970	0.571428	0.0198244	0.266972	0.406369	NA	protein disulfide isomerase, putative	0	0	0	0	0	0	4	1.90071	0	0	1	0.580693	mRNA
TVAG_003700	0.571428	0.0198244	0.266972	0.406369	NA	Clan SB, family S8, subtilisin-like serine peptidase	0	0	0	0	0	0	4	1.90071	0	0	1	0.580693	mRNA
TVAG_108280	0.571428	0.0198244	0.266972	0.406369	NA	conserved hypothetical protein	0	0	0	0	0	0	4	1.90071	0	0	1	0.580693	mRNA
TVAG_259400	0.571428	0.0198244	0.266972	0.406369	NA	conserved hypothetical protein	0	0	0	0	0	0	4	1.90071	0	0	1	0.580693	mRNA
TVAG_292630	0.571428	0.0198244	0.266972	0.406369	NA	secretory carrier membrane protein, putative	0	0	0	0	0	0	4	1.90071	0	0	1	0.580693	mRNA
TVAG_076630	1.25971	0.0292611	0.266482	0.406392	0.999598	conserved hypothetical protein	0	0	2	2.09416	0	0	4	1.90071	2	1.04663	1	0.580693	mRNA
TVAG_248980	1.25971	0.0292611	0.266482	0.406392	0.999598	mmr1/hsr1 GTP binding protein, putative	0	0	2	2.09416	0	0	4	1.90071	2	1.04663	1	0.580693	mRNA
TVAG_302300	2.33266	0.0295763	0.266426	0.407049	0.999598	conserved hypothetical protein	0	0	8	8.37662	0	0	1	0.475177	4	2.09326	0	0	mRNA
TVAG_403680	0.960395	0.02116	0.266114	0.407655	NA	conserved hypothetical protein	1	0.955234	0	0	0	0	3	1.42553	0	0	3	1.74208	mRNA
TVAG_365680	1.37961	0.0313757	0.266303	0.407689	0.999598	conserved hypothetical protein	1	0.955234	2	2.09416	0	0	3	1.42553	1	0.523315	2	1.16139	mRNA
TVAG_480950	0.826491	-0.0214657	0.266432	0.407956	NA	conserved hypothetical protein	0	0	0	0	3	2.28845	0	0	1	0.523315	1	0.580693	mRNA
TVAG_416650	0.863151	0.0255983	0.266656	0.408094	NA	leucine-rich repeat protein, BspA family	0	0	1	1.04708	0	0	1	0.475177	1	0.523315	3	1.74208	mRNA
TVAG_202850	0.863151	0.0255983	0.266656	0.408094	NA	conserved hypothetical protein	0	0	1	1.04708	0	0	1	0.475177	1	0.523315	3	1.74208	mRNA
TVAG_028590	0.863151	0.0255983	0.266656	0.408094	NA	phospholipid-transporting ATPase, putative	0	0	1	1.04708	0	0	1	0.475177	1	0.523315	3	1.74208	mRNA
TVAG_299420	0.863151	0.0255983	0.266656	0.408094	NA	testis development protein nyd-sp29, putative	0	0	1	1.04708	0	0	1	0.475177	1	0.523315	3	1.74208	mRNA
TVAG_387660	0.863151	0.0255983	0.266656	0.408094	NA	ubiquitin-activating enzyme E1, putative	0	0	1	1.04708	0	0	1	0.475177	1	0.523315	3	1.74208	mRNA
TVAG_119020	0.863151	0.0255983	0.266656	0.408094	NA	conserved hypothetical protein	0	0	1	1.04708	0	0	1	0.475177	1	0.523315	3	1.74208	mRNA
TVAG_473620	1.55242	0.0273613	0.266299	0.408241	0.999598	conserved hypothetical protein	1	0.955234	5	5.23539	0	0	0	0	1	0.523315	1	0.580693	mRNA
TVAG_224750	6.8802	0.064248	0.264494	0.408324	0.999598	60S ribosomal protein L23a, putative	3	2.8657	10	10.4708	6	4.5769	10	4.75177	6	3.13989	8	4.64554	mRNA
TVAG_070140	1.49808	0.0295816	0.266285	0.408493	0.999598	spac30.02C protein, putative	0	0	3	3.14123	2	1.52563	2	0.950354	0	0	2	1.16139	mRNA
TVAG_277730	2.25821	0.0401973	0.26614	0.408966	0.999598	ankyrin repeat-containing protein, putative	1	0.955234	4	4.18831	1	0.762816	3	1.42553	2	1.04663	3	1.74208	mRNA
TVAG_274830	14.3915	-0.0832577	0.259602	0.409112	0.999598	60S ribosomal protein L7a, putative	12	11.4628	11	11.5179	13	9.91661	21	9.97872	25	13.0829	10	5.80693	mRNA
TVAG_035610	1.33479	0.0267015	0.266446	0.409851	0.999598	Intracellular protein transport protein USO1, putative	0	0	3	3.14123	0	0	4	1.90071	2	1.04663	0	0	mRNA
TVAG_016710	1.81633	0.0366739	0.266225	0.410408	0.999598	ankyrin repeat-containing protein, putative	1	0.955234	1	1.04708	1	0.762816	6	2.85106	1	0.523315	3	1.74208	mRNA
TVAG_442150	4.52291	-0.0527711	0.265614	0.4105	0.999598	bromodomain-containing protein, putative	5	4.77617	1	1.04708	2	1.52563	5	2.37588	11	5.75646	6	3.48416	mRNA
TVAG_294790	0.888555	0.0236215	0.266252	0.410636	NA	conserved hypothetical protein	0	0	1	1.04708	1	0.762816	2	0.950354	0	0	2	1.16139	mRNA
TVAG_136660	0.888555	0.0236215	0.266252	0.410636	NA	nucleoside diphosphate kinase, putative	0	0	1	1.04708	1	0.762816	2	0.950354	0	0	2	1.16139	mRNA
TVAG_427450	0.888555	0.0236215	0.266252	0.410636	NA	conserved hypothetical protein	0	0	1	1.04708	1	0.762816	2	0.950354	0	0	2	1.16139	mRNA
TVAG_014330	0.888555	0.0236215	0.266252	0.410636	NA	Clan CA, family C19, ubiquitin hydrolase-like cysteine peptidase	0	0	1	1.04708	1	0.762816	2	0.950354	0	0	2	1.16139	mRNA
TVAG_079050	3.35588	0.0465217	0.266062	0.410662	0.999598	Clan CD, family C14, metacaspase-like cysteine peptidase	0	0	3	3.14123	3	2.28845	10	4.75177	4	2.09326	4	2.32277	mRNA
TVAG_295280	10.1348	0.0734064	0.262586	0.41074	0.999598	dynein heavy chain, putative	7	6.68664	14	14.6591	6	4.5769	14	6.65248	10	5.23315	12	6.96831	mRNA
TVAG_242960	19.0141	-0.0780817	0.261586	0.41078	0.999598	pyruvate-flavodoxin oxidoreductase, putative	9	8.59711	5	5.23539	19	14.4935	43	20.4326	44	23.0259	14	8.1297	mRNA
TVAG_062550	1.47542	0.0293272	0.266292	0.410883	0.999598	Clan SB, family S8, subtilisin-like serine peptidase	0	0	2	2.09416	2	1.52563	5	2.37588	0	0	1	0.580693	mRNA
TVAG_128350	1.31324	0.0306565	0.266325	0.41114	0.999598	conserved hypothetical protein	0	0	2	2.09416	1	0.762816	4	1.90071	1	0.523315	1	0.580693	mRNA
TVAG_147280	1.07757	-0.0274355	0.266463	0.411378	NA	hypothetical protein	1	0.955234	0	0	2	1.52563	2	0.950354	2	1.04663	0	0	mRNA
TVAG_142450	0.97923	0.0205114	0.266099	0.411425	NA	sox2, putative	1	0.955234	1	1.04708	0	0	5	2.37588	0	0	0	0	mRNA
TVAG_436310	2.18859	0.0406528	0.26613	0.411683	0.999598	conserved hypothetical protein	1	0.955234	2	2.09416	1	0.762816	5	2.37588	2	1.04663	4	2.32277	mRNA
TVAG_190510	1.76058	0.0338471	0.266273	0.411962	0.999598	GTP-binding protein rit, putative	0	0	4	4.18831	1	0.762816	3	1.42553	2	1.04663	1	0.580693	mRNA
TVAG_391570	1.82695	0.0341741	0.266219	0.412043	0.999598	hypothetical protein	1	0.955234	4	4.18831	0	0	2	0.950354	2	1.04663	2	1.16139	mRNA
TVAG_212100	1.28765	-0.0289526	0.26623	0.412133	0.999598	CAMK family protein kinase	1	0.955234	1	1.04708	1	0.762816	0	0	4	2.09326	1	0.580693	mRNA
TVAG_190270	1.46672	0.0311867	0.26621	0.412162	0.999598	conserved hypothetical protein	1	0.955234	1	1.04708	1	0.762816	4	1.90071	0	0	3	1.74208	mRNA
TVAG_196250	0.92214	0.0220902	0.266282	0.412657	NA	conserved hypothetical protein	0	0	0	0	1	0.762816	3	1.42553	0	0	3	1.74208	mRNA
TVAG_273580	0.92214	0.0220902	0.266282	0.412657	NA	protein sey1, putative	0	0	0	0	1	0.762816	3	1.42553	0	0	3	1.74208	mRNA
TVAG_178210	0.92214	0.0220902	0.266282	0.412657	NA	glucose-1-phosphate thymidylyltransferase, putative	0	0	0	0	1	0.762816	3	1.42553	0	0	3	1.74208	mRNA
TVAG_191380	1.98044	0.0348421	0.266126	0.412755	0.999598	conserved hypothetical protein	2	1.91047	3	3.14123	0	0	2	0.950354	1	0.523315	4	2.32277	mRNA
TVAG_163840	1.35644	-0.0272332	0.266242	0.413001	0.999598	PIKK family atypical protein kinase	0	0	1	1.04708	4	3.05126	0	0	2	1.04663	1	0.580693	mRNA
TVAG_066510	1.50803	-0.0279649	0.266137	0.413182	0.999598	conserved hypothetical protein	2	1.91047	2	2.09416	2	1.52563	0	0	2	1.04663	0	0	mRNA
TVAG_385810	1.15408	-0.0250994	0.266441	0.413643	0.999598	DNA-binding protein reb1, putative	3	2.8657	0	0	0	0	2	0.950354	2	1.04663	0	0	mRNA
TVAG_212020	8.57006	0.0680147	0.263466	0.413883	0.999598	transketolase, putative	6	5.7314	12	12.5649	5	3.81408	16	7.60283	8	4.18652	7	4.06485	mRNA
TVAG_147820	0.955093	-0.0169	0.26605	0.414287	NA	nucleolar protein c7c, putative	0	0	1	1.04708	4	3.05126	0	0	0	0	0	0	mRNA
TVAG_484340	6.34586	-0.0624982	0.264346	0.41449	0.999598	conserved hypothetical protein	6	5.7314	3	3.14123	7	5.33971	11	5.22695	10	5.23315	4	2.32277	mRNA
TVAG_200940	2.09135	0.0378502	0.266205	0.414543	0.999598	conserved hypothetical protein	0	0	3	3.14123	1	0.762816	3	1.42553	3	1.56994	4	2.32277	mRNA
TVAG_032910	6.49447	0.0564902	0.265073	0.41457	0.999598	1 beta dynein heavy chain, putative	1	0.955234	12	12.5649	7	5.33971	10	4.75177	6	3.13989	4	2.32277	mRNA
TVAG_076700	1.80073	0.0350479	0.266191	0.414731	0.999598	conserved hypothetical protein	0	0	2	2.09416	2	1.52563	3	1.42553	1	0.523315	4	2.32277	mRNA
TVAG_272220	1.33892	-0.0281329	0.266165	0.414736	0.999598	conserved hypothetical protein	3	2.8657	1	1.04708	1	0.762816	0	0	1	0.523315	1	0.580693	mRNA
TVAG_411870	3.11846	0.0417182	0.265846	0.414787	0.999598	aldo-keto reductase, putative	3	2.8657	4	4.18831	2	1.52563	5	2.37588	0	0	5	2.90346	mRNA
TVAG_186390	4.31671	-0.052708	0.265243	0.415222	0.999598	guanylate cyclase, putative	6	5.7314	2	2.09416	5	3.81408	5	2.37588	4	2.09326	4	2.32277	mRNA
TVAG_284090	1.94296	-0.0375222	0.266053	0.415331	0.999598	CK1 family protein kinase	2	1.91047	1	1.04708	2	1.52563	1	0.475177	4	2.09326	2	1.16139	mRNA
TVAG_380220	1.2944	0.0303629	0.266284	0.41551	0.999598	ubiquitin-protein ligase, putative	0	0	1	1.04708	1	0.762816	2	0.950354	1	0.523315	4	2.32277	mRNA
TVAG_351320	2.02001	0.0342652	0.266102	0.416049	0.999598	purine nucleoside phosphorylase, putative	1	0.955234	3	3.14123	2	1.52563	6	2.85106	0	0	1	0.580693	mRNA
TVAG_059750	0.940974	0.0214554	0.266264	0.416068	NA	conserved hypothetical protein	0	0	1	1.04708	1	0.762816	5	2.37588	0	0	0	0	mRNA
TVAG_345110	13.1774	-0.0665299	0.263674	0.4162	0.999598	conserved hypothetical protein	13	12.418	0	0	14	10.6794	21	9.97872	20	10.4663	20	11.6139	mRNA
TVAG_083260	4.12996	0.0518277	0.265527	0.41632	0.999598	60S ribosomal protein L17, putative	2	1.91047	4	4.18831	1	0.762816	7	3.32624	6	3.13989	8	4.64554	mRNA
TVAG_390520	1.71986	-0.034696	0.266256	0.417097	0.999598	tankyrase, putative	1	0.955234	0	0	2	1.52563	3	1.42553	5	2.61657	1	0.580693	mRNA
TVAG_373180	1.77808	0.0345011	0.266191	0.417633	0.999598	conserved hypothetical protein	0	0	1	1.04708	2	1.52563	6	2.85106	1	0.523315	3	1.74208	mRNA
TVAG_221610	1.96707	0.0336556	0.266113	0.417955	0.999598	ankyrin repeat domain protein, putative	2	1.91047	1	1.04708	0	0	2	0.950354	1	0.523315	7	4.06485	mRNA
TVAG_407130	1.35696	0.0298068	0.266226	0.418353	0.999598	centromere/microtubule binding protein cbf5, putative	1	0.955234	1	1.04708	0	0	6	2.85106	1	0.523315	1	0.580693	mRNA
TVAG_330900	0.83503	0.0252745	0.266584	0.418587	NA	conserved hypothetical protein	0	0	1	1.04708	0	0	2	0.950354	1	0.523315	2	1.16139	mRNA
TVAG_291000	0.83503	0.0252745	0.266584	0.418587	NA	conserved hypothetical protein	0	0	1	1.04708	0	0	2	0.950354	1	0.523315	2	1.16139	mRNA
TVAG_140590	0.83503	0.0252745	0.266584	0.418587	NA	conserved hypothetical protein	0	0	1	1.04708	0	0	2	0.950354	1	0.523315	2	1.16139	mRNA
TVAG_195280	0.83503	0.0252745	0.266584	0.418587	NA	structural maintenance of chromosome 1 protein, putative	0	0	1	1.04708	0	0	2	0.950354	1	0.523315	2	1.16139	mRNA
TVAG_255810	0.83503	0.0252745	0.266584	0.418587	NA	ocrl type II inositol 5-phosphatase, putative	0	0	1	1.04708	0	0	2	0.950354	1	0.523315	2	1.16139	mRNA
TVAG_193690	0.83503	0.0252745	0.266584	0.418587	NA	conserved hypothetical protein	0	0	1	1.04708	0	0	2	0.950354	1	0.523315	2	1.16139	mRNA
TVAG_298360	0.83503	0.0252745	0.266584	0.418587	NA	conserved hypothetical protein	0	0	1	1.04708	0	0	2	0.950354	1	0.523315	2	1.16139	mRNA
TVAG_241860	0.83503	0.0252745	0.266584	0.418587	NA	conserved hypothetical protein	0	0	1	1.04708	0	0	2	0.950354	1	0.523315	2	1.16139	mRNA
TVAG_356060	0.83503	0.0252745	0.266584	0.418587	NA	kinectin, putative	0	0	1	1.04708	0	0	2	0.950354	1	0.523315	2	1.16139	mRNA
TVAG_484080	0.83503	0.0252745	0.266584	0.418587	NA	conserved hypothetical protein	0	0	1	1.04708	0	0	2	0.950354	1	0.523315	2	1.16139	mRNA
TVAG_306620	0.83503	0.0252745	0.266584	0.418587	NA	triadin, putative	0	0	1	1.04708	0	0	2	0.950354	1	0.523315	2	1.16139	mRNA
TVAG_004640	0.83503	0.0252745	0.266584	0.418587	NA	conserved hypothetical protein	0	0	1	1.04708	0	0	2	0.950354	1	0.523315	2	1.16139	mRNA
TVAG_088200	2.19276	-0.0307381	0.266281	0.418767	0.999598	conserved hypothetical protein	5	4.77617	0	0	0	0	5	2.37588	4	2.09326	0	0	mRNA
TVAG_291240	5.17472	-0.0565149	0.264738	0.419117	0.999598	conserved hypothetical protein	6	5.7314	2	2.09416	7	5.33971	7	3.32624	5	2.61657	5	2.90346	mRNA
TVAG_154760	3.20059	-0.0422567	0.265719	0.41977	0.999598	bap28, putative	3	2.8657	3	3.14123	5	3.81408	4	1.90071	4	2.09326	0	0	mRNA
TVAG_111510	5.6422	0.0590388	0.264467	0.419838	0.999598	conserved hypothetical protein	4	3.82094	7	7.32954	3	2.28845	10	4.75177	5	2.61657	7	4.06485	mRNA
TVAG_056400	0.983052	0.0198585	0.266047	0.419925	NA	hect E3 ubiquitin ligase, putative	1	0.955234	1	1.04708	0	0	0	0	0	0	4	2.32277	mRNA
TVAG_312980	0.983052	0.0198585	0.266047	0.419925	NA	leucine-rich repeat containing protein, putative	1	0.955234	1	1.04708	0	0	0	0	0	0	4	2.32277	mRNA
TVAG_477530	4.8687	0.0556128	0.264871	0.420186	0.999598	26S protease regulatory subunit S10b, putative	3	2.8657	4	4.18831	4	3.05126	9	4.27659	3	1.56994	9	5.22624	mRNA
TVAG_091930	1.21902	-0.027818	0.266105	0.420247	0.999598	tubulin folding cofactor C, putative	2	1.91047	1	1.04708	1	0.762816	1	0.475177	2	1.04663	0	0	mRNA
TVAG_068380	0.5039	-0.0183092	0.266881	0.420383	NA	conserved hypothetical protein	0	0	0	0	2	1.52563	0	0	1	0.523315	0	0	mRNA
TVAG_482390	0.5039	-0.0183092	0.266881	0.420383	NA	conserved hypothetical protein	0	0	0	0	2	1.52563	0	0	1	0.523315	0	0	mRNA
TVAG_182660	0.5039	-0.0183092	0.266881	0.420383	NA	conserved hypothetical protein	0	0	0	0	2	1.52563	0	0	1	0.523315	0	0	mRNA
TVAG_214030	0.5039	-0.0183092	0.266881	0.420383	NA	Meiotic coiled-coil protein, putative	0	0	0	0	2	1.52563	0	0	1	0.523315	0	0	mRNA
TVAG_213470	0.5039	-0.0183092	0.266881	0.420383	NA	conserved hypothetical protein	0	0	0	0	2	1.52563	0	0	1	0.523315	0	0	mRNA
TVAG_298190	0.5039	-0.0183092	0.266881	0.420383	NA	protein phosphatase-1, putative	0	0	0	0	2	1.52563	0	0	1	0.523315	0	0	mRNA
TVAG_467850	1.68692	-0.0307991	0.266089	0.420383	0.999598	conserved hypothetical protein	3	2.8657	1	1.04708	3	2.28845	1	0.475177	0	0	1	0.580693	mRNA
TVAG_174520	2.2757	0.0392704	0.265957	0.420551	0.999598	neuroendocrine differentiation factor, putative	1	0.955234	1	1.04708	2	1.52563	6	2.85106	1	0.523315	5	2.90346	mRNA
TVAG_187150	1.33589	0.0293607	0.266193	0.420596	0.999598	myosin heavy chain, clone, putative	0	0	3	3.14123	1	0.762816	1	0.475177	1	0.523315	2	1.16139	mRNA
TVAG_294220	1.33589	0.0293607	0.266193	0.420596	0.999598	conserved hypothetical protein	0	0	3	3.14123	1	0.762816	1	0.475177	1	0.523315	2	1.16139	mRNA
TVAG_296770	2.30192	0.0381274	0.265951	0.421009	0.999598	tryptophanyl-tRNA synthetase, putative	2	1.91047	3	3.14123	0	0	5	2.37588	2	1.04663	3	1.74208	mRNA
TVAG_370550	3.48094	0.0455323	0.265625	0.421239	0.999598	40S ribosomal protein S6, putative	1	0.955234	7	7.32954	2	1.52563	3	1.42553	4	2.09326	4	2.32277	mRNA
TVAG_114760	0.868615	0.0235348	0.26658	0.421532	NA	conserved hypothetical protein	0	0	0	0	0	0	3	1.42553	1	0.523315	3	1.74208	mRNA
TVAG_530030	0.868615	0.0235348	0.26658	0.421532	NA	leucine-rich repeat protein, BspA family	0	0	0	0	0	0	3	1.42553	1	0.523315	3	1.74208	mRNA
TVAG_388010	0.868615	0.0235348	0.26658	0.421532	NA	conserved hypothetical protein	0	0	0	0	0	0	3	1.42553	1	0.523315	3	1.74208	mRNA
TVAG_395360	0.868615	0.0235348	0.26658	0.421532	NA	conserved hypothetical protein	0	0	0	0	0	0	3	1.42553	1	0.523315	3	1.74208	mRNA
TVAG_543770	0.868615	0.0235348	0.26658	0.421532	NA	conserved hypothetical protein	0	0	0	0	0	0	3	1.42553	1	0.523315	3	1.74208	mRNA
TVAG_092170	0.868615	0.0235348	0.26658	0.421532	NA	preprotein translocase secy subunit, putative	0	0	0	0	0	0	3	1.42553	1	0.523315	3	1.74208	mRNA
TVAG_083310	0.868615	0.0235348	0.26658	0.421532	NA	AP-3 complex subunit beta-1, putative	0	0	0	0	0	0	3	1.42553	1	0.523315	3	1.74208	mRNA
TVAG_078060	2.62855	0.0407347	0.265914	0.422009	0.999598	protein transport protein sec23, putative	0	0	3	3.14123	3	2.28845	7	3.32624	2	1.04663	3	1.74208	mRNA
TVAG_140630	1.50031	0.0286505	0.266164	0.422098	0.999598	conserved hypothetical protein	1	0.955234	0	0	1	0.762816	5	2.37588	0	0	4	2.32277	mRNA
TVAG_005430	0.848042	-0.0183083	0.265957	0.422119	NA	conserved hypothetical protein	0	0	1	1.04708	2	1.52563	0	0	2	1.04663	0	0	mRNA
TVAG_436250	1.50721	-0.0282957	0.266233	0.423239	0.999598	coiled-coil domain-containing protein, putative	1	0.955234	0	0	5	3.81408	2	0.950354	0	0	1	0.580693	mRNA
TVAG_344860	2.60373	0.0394073	0.265959	0.423429	0.999598	discs large, putative	1	0.955234	1	1.04708	1	0.762816	2	0.950354	3	1.56994	10	5.80693	mRNA
TVAG_286380	8.04869	0.0663519	0.26314	0.423552	0.999598	26S proteasome regulatory subunit, putative	4	3.82094	6	6.28247	8	6.10253	13	6.1773	6	3.13989	16	9.29108	mRNA
TVAG_410220	1.93992	-0.0295389	0.266054	0.42374	0.999598	Clan MG, familly M24, aminopeptidase P-like metallopeptidase	0	0	2	2.09416	6	4.5769	0	0	2	1.04663	1	0.580693	mRNA
TVAG_277700	5.60751	0.0559954	0.264628	0.424149	0.999598	conserved hypothetical protein	4	3.82094	8	8.37662	2	1.52563	12	5.70212	6	3.13989	4	2.32277	mRNA
TVAG_028690	3.38046	0.0439338	0.26569	0.424162	0.999598	Clan SB, family S8, subtilisin-like serine peptidase	1	0.955234	6	6.28247	1	0.762816	2	0.950354	5	2.61657	6	3.48416	mRNA
TVAG_286410	0.932274	0.0201851	0.266028	0.424293	NA	breast cancer suppressor candidate 1,bcsc-1, putative	1	0.955234	0	0	0	0	4	1.90071	0	0	2	1.16139	mRNA
TVAG_010100	0.944797	0.0208222	0.266208	0.424294	NA	D-tyrosyl-tRNA(tyr) deacylase, putative	0	0	1	1.04708	1	0.762816	0	0	0	0	4	2.32277	mRNA
TVAG_187910	0.944797	0.0208222	0.266208	0.424294	NA	tRNA-nucleotidyltransferase, putative	0	0	1	1.04708	1	0.762816	0	0	0	0	4	2.32277	mRNA
TVAG_483300	0.887449	0.0229211	0.266554	0.424318	NA	conserved hypothetical protein	0	0	1	1.04708	0	0	5	2.37588	1	0.523315	0	0	mRNA
TVAG_416540	9.07821	0.0691611	0.26253	0.424429	0.999598	conserved hypothetical protein	7	6.68664	6	6.28247	4	3.05126	17	8.07801	10	5.23315	17	9.87178	mRNA
TVAG_395470	4.70037	-0.054052	0.264881	0.424565	0.999598	60S ribosomal protein L18, putative	4	3.82094	1	1.04708	5	3.81408	6	2.85106	9	4.70983	6	3.48416	mRNA
TVAG_316770	1.25425	0.027533	0.266279	0.424664	0.999598	endoplasmic reticulum mannosyl-oligosaccharide 1,2-alpha-mannosidase, putative	0	0	3	3.14123	0	0	2	0.950354	2	1.04663	1	0.580693	mRNA
TVAG_307850	1.25425	0.027533	0.266279	0.424664	0.999598	conserved hypothetical protein	0	0	3	3.14123	0	0	2	0.950354	2	1.04663	1	0.580693	mRNA
TVAG_271190	4.74913	0.0527647	0.265032	0.42491	0.999598	PIKK family atypical protein kinase	4	3.82094	3	3.14123	1	0.762816	13	6.1773	5	2.61657	7	4.06485	mRNA
TVAG_197200	1.26628	0.0298696	0.266177	0.425176	0.999598	calcium transporter, putative	0	0	1	1.04708	1	0.762816	3	1.42553	1	0.523315	3	1.74208	mRNA
TVAG_388260	0.93551	0.0210387	0.26619	0.425644	NA	utp-glucose-1-phosphate uridylyltransferase, putative	0	0	2	2.09416	1	0.762816	3	1.42553	0	0	0	0	mRNA
TVAG_260630	0.93551	0.0210387	0.26619	0.425644	NA	conserved hypothetical protein	0	0	2	2.09416	1	0.762816	3	1.42553	0	0	0	0	mRNA
TVAG_032760	0.93551	0.0210387	0.26619	0.425644	NA	queuine tRNA-ribosyltransferase, putative	0	0	2	2.09416	1	0.762816	3	1.42553	0	0	0	0	mRNA
TVAG_154430	0.93551	0.0210387	0.26619	0.425644	NA	conserved hypothetical protein	0	0	2	2.09416	1	0.762816	3	1.42553	0	0	0	0	mRNA
TVAG_459730	0.93551	0.0210387	0.26619	0.425644	NA	neurobeachin-like protein, putative	0	0	2	2.09416	1	0.762816	3	1.42553	0	0	0	0	mRNA
TVAG_313870	0.93551	0.0210387	0.26619	0.425644	NA	conserved hypothetical protein	0	0	2	2.09416	1	0.762816	3	1.42553	0	0	0	0	mRNA
TVAG_449870	0.898689	0.0212223	0.265957	0.426746	NA	snare proteins, putative	1	0.955234	1	1.04708	0	0	3	1.42553	0	0	1	0.580693	mRNA
TVAG_163320	0.898689	0.0212223	0.265957	0.426746	NA	conserved hypothetical protein	1	0.955234	1	1.04708	0	0	3	1.42553	0	0	1	0.580693	mRNA
TVAG_206430	0.898689	0.0212223	0.265957	0.426746	NA	Intracellular protein transport protein USO1, putative	1	0.955234	1	1.04708	0	0	3	1.42553	0	0	1	0.580693	mRNA
TVAG_047980	0.898689	0.0212223	0.265957	0.426746	NA	conserved hypothetical protein	1	0.955234	1	1.04708	0	0	3	1.42553	0	0	1	0.580693	mRNA
TVAG_491240	0.898689	0.0212223	0.265957	0.426746	NA	TPR repeat-containing protein ZK328.7, putative	1	0.955234	1	1.04708	0	0	3	1.42553	0	0	1	0.580693	mRNA
TVAG_462310	0.898689	0.0212223	0.265957	0.426746	NA	conserved hypothetical protein	1	0.955234	1	1.04708	0	0	3	1.42553	0	0	1	0.580693	mRNA
TVAG_114550	0.898689	0.0212223	0.265957	0.426746	NA	conserved hypothetical protein	1	0.955234	1	1.04708	0	0	3	1.42553	0	0	1	0.580693	mRNA
TVAG_258020	11.2399	0.0655916	0.263146	0.427326	0.999598	conserved hypothetical protein	9	8.59711	3	3.14123	7	5.33971	41	19.4823	9	4.70983	12	6.96831	mRNA
TVAG_360850	1.79883	0.0325578	0.266023	0.427546	0.999598	conserved hypothetical protein	1	0.955234	4	4.18831	0	0	3	1.42553	2	1.04663	1	0.580693	mRNA
TVAG_582370	3.55935	0.0466239	0.265317	0.42766	0.999598	conserved hypothetical protein	2	1.91047	5	5.23539	2	1.52563	3	1.42553	3	1.56994	7	4.06485	mRNA
TVAG_184180	11.742	0.0684939	0.262048	0.427708	0.999598	ubiquitin 1, putative	9	8.59711	20	20.9416	7	5.33971	10	4.75177	10	5.23315	13	7.54901	mRNA
TVAG_409990	3.00608	-0.0443023	0.265385	0.428051	0.999598	ergosterol biosynthesis protein, putative	4	3.82094	2	2.09416	3	2.28845	3	1.42553	4	2.09326	2	1.16139	mRNA
TVAG_119700	1.86132	-0.0357042	0.265911	0.428249	0.999598	neurobeachin-like protein, putative	2	1.91047	1	1.04708	1	0.762816	2	0.950354	5	2.61657	1	0.580693	mRNA
TVAG_486850	1.4386	0.0297801	0.266038	0.428292	0.999598	conserved hypothetical protein	1	0.955234	1	1.04708	1	0.762816	5	2.37588	0	0	2	1.16139	mRNA
TVAG_RG_DS113500_17	1.46126	0.0298212	0.266001	0.428319	0.999598	conserved hypothetical protein	1	0.955234	2	2.09416	1	0.762816	2	0.950354	0	0	3	1.74208	mRNA
TVAG_066900	1.46126	0.0298212	0.266001	0.428319	0.999598	ubiquitin-conjugating enzyme E2-25kD, putative	1	0.955234	2	2.09416	1	0.762816	2	0.950354	0	0	3	1.74208	mRNA
TVAG_123110	2.28907	0.0386082	0.265766	0.428356	0.999598	conserved hypothetical protein	1	0.955234	3	3.14123	2	1.52563	6	2.85106	1	0.523315	2	1.16139	mRNA
TVAG_337260	7.18895	0.0596211	0.264111	0.42857	0.999598	ran-binding protein, putative	5	4.77617	2	2.09416	4	3.05126	24	11.4042	7	3.6632	10	5.80693	mRNA
TVAG_276130	3.2546	0.0457085	0.265482	0.429544	0.999598	conserved hypothetical protein	1	0.955234	4	4.18831	1	0.762816	6	2.85106	5	2.61657	5	2.90346	mRNA
TVAG_301310	1.42657	0.0272198	0.266112	0.429598	0.999598	M protein, serotype 2.1 precursor, putative	1	0.955234	3	3.14123	0	0	4	1.90071	1	0.523315	0	0	mRNA
TVAG_150270	19.9707	-0.084157	0.255748	0.430283	0.999598	actin, putative	13	12.418	13	13.612	25	19.0704	36	17.1064	30	15.6994	13	7.54901	mRNA
TVAG_002980	0.996422	0.0190089	0.26598	0.430945	NA	conserved hypothetical protein	1	0.955234	3	3.14123	0	0	0	0	0	0	1	0.580693	mRNA
TVAG_197350	3.09259	0.0444961	0.265386	0.431216	0.999598	PIKK family atypical protein kinase	1	0.955234	4	4.18831	3	2.28845	6	2.85106	2	1.04663	4	2.32277	mRNA
TVAG_119100	0.860434	0.0222354	0.26613	0.431377	NA	cation-transporting ATPase, putative	0	0	1	1.04708	1	0.762816	3	1.42553	0	0	1	0.580693	mRNA
TVAG_062010	0.860434	0.0222354	0.26613	0.431377	NA	conserved hypothetical protein	0	0	1	1.04708	1	0.762816	3	1.42553	0	0	1	0.580693	mRNA
TVAG_315840	0.860434	0.0222354	0.26613	0.431377	NA	conserved hypothetical protein	0	0	1	1.04708	1	0.762816	3	1.42553	0	0	1	0.580693	mRNA
TVAG_462570	0.860434	0.0222354	0.26613	0.431377	NA	conserved hypothetical protein	0	0	1	1.04708	1	0.762816	3	1.42553	0	0	1	0.580693	mRNA
TVAG_306590	0.860434	0.0222354	0.26613	0.431377	NA	conserved hypothetical protein	0	0	1	1.04708	1	0.762816	3	1.42553	0	0	1	0.580693	mRNA
TVAG_136380	0.860434	0.0222354	0.26613	0.431377	NA	conserved hypothetical protein	0	0	1	1.04708	1	0.762816	3	1.42553	0	0	1	0.580693	mRNA
TVAG_037060	0.860434	0.0222354	0.26613	0.431377	NA	conserved hypothetical protein	0	0	1	1.04708	1	0.762816	3	1.42553	0	0	1	0.580693	mRNA
TVAG_097570	1.62919	-0.0272699	0.266163	0.43156	0.999598	conserved hypothetical protein	0	0	0	0	3	2.28845	0	0	5	2.61657	3	1.74208	mRNA
TVAG_193770	1.48181	-0.03011	0.266065	0.431637	0.999598	RAB, putative	1	0.955234	0	0	4	3.05126	1	0.475177	1	0.523315	2	1.16139	mRNA
TVAG_129900	4.72339	-0.0474547	0.26527	0.431906	0.999598	phosphatidate phosphatase, putative	6	5.7314	0	0	4	3.05126	12	5.70212	8	4.18652	2	1.16139	mRNA
TVAG_044510	26.2615	0.0849446	0.255004	0.431988	0.999598	heat shock protein 70 (HSP70)-4, putative	22	21.0151	36	37.6948	17	12.9679	25	11.8794	23	12.0362	35	20.3242	mRNA
TVAG_350580	1.33266	0.0291128	0.266053	0.432125	0.999598	Rab21, putative	1	0.955234	1	1.04708	0	0	2	0.950354	1	0.523315	4	2.32277	mRNA
TVAG_153300	2.45979	0.0370901	0.265895	0.432768	0.999598	conserved hypothetical protein	0	0	4	4.18831	1	0.762816	7	3.32624	4	2.09326	1	0.580693	mRNA
TVAG_079300	1.30777	0.0285325	0.266068	0.432922	0.999598	ankyrin repeat and FYVE domain containing protein, putative	0	0	3	3.14123	1	0.762816	2	0.950354	1	0.523315	1	0.580693	mRNA
TVAG_022110	0.772966	-0.020416	0.266306	0.433158	NA	suppressor protein SRP40, putative	0	0	0	0	2	1.52563	0	0	2	1.04663	1	0.580693	mRNA
TVAG_263040	0.772966	-0.020416	0.266306	0.433158	NA	40S ribosomal protein S3, putative	0	0	0	0	2	1.52563	0	0	2	1.04663	1	0.580693	mRNA
TVAG_260340	0.772966	-0.020416	0.266306	0.433158	NA	conserved hypothetical protein	0	0	0	0	2	1.52563	0	0	2	1.04663	1	0.580693	mRNA
TVAG_RG_DS113748_3	0.48863	-0.0178542	0.266841	0.433328	NA	conserved hypothetical protein	1	0.955234	0	0	0	0	0	0	2	1.04663	0	0	mRNA
TVAG_059110	0.48863	-0.0178542	0.266841	0.433328	NA	conserved hypothetical protein	1	0.955234	0	0	0	0	0	0	2	1.04663	0	0	mRNA
TVAG_465210	0.48863	-0.0178542	0.266841	0.433328	NA	conserved hypothetical protein	1	0.955234	0	0	0	0	0	0	2	1.04663	0	0	mRNA
TVAG_057050	0.48863	-0.0178542	0.266841	0.433328	NA	CMGC family protein kinase	1	0.955234	0	0	0	0	0	0	2	1.04663	0	0	mRNA
TVAG_312370	0.48863	-0.0178542	0.266841	0.433328	NA	conserved hypothetical protein	1	0.955234	0	0	0	0	0	0	2	1.04663	0	0	mRNA
TVAG_491460	0.48863	-0.0178542	0.266841	0.433328	NA	conserved hypothetical protein	1	0.955234	0	0	0	0	0	0	2	1.04663	0	0	mRNA
TVAG_400370	0.48863	-0.0178542	0.266841	0.433328	NA	conserved hypothetical protein	1	0.955234	0	0	0	0	0	0	2	1.04663	0	0	mRNA
TVAG_219170	0.48863	-0.0178542	0.266841	0.433328	NA	CAMK family protein kinase	1	0.955234	0	0	0	0	0	0	2	1.04663	0	0	mRNA
TVAG_282130	0.48863	-0.0178542	0.266841	0.433328	NA	conserved hypothetical protein	1	0.955234	0	0	0	0	0	0	2	1.04663	0	0	mRNA
TVAG_132270	0.48863	-0.0178542	0.266841	0.433328	NA	conserved hypothetical protein	1	0.955234	0	0	0	0	0	0	2	1.04663	0	0	mRNA
TVAG_483200	0.48863	-0.0178542	0.266841	0.433328	NA	conserved hypothetical protein	1	0.955234	0	0	0	0	0	0	2	1.04663	0	0	mRNA
TVAG_345480	0.48863	-0.0178542	0.266841	0.433328	NA	leucine-rich transmembrane protein, putative	1	0.955234	0	0	0	0	0	0	2	1.04663	0	0	mRNA
TVAG_219870	0.48863	-0.0178542	0.266841	0.433328	NA	conserved hypothetical protein	1	0.955234	0	0	0	0	0	0	2	1.04663	0	0	mRNA
TVAG_019420	0.48863	-0.0178542	0.266841	0.433328	NA	ankyrin repeat-rich membrane-spanning protein, putative	1	0.955234	0	0	0	0	0	0	2	1.04663	0	0	mRNA
TVAG_035170	0.48863	-0.0178542	0.266841	0.433328	NA	hypothetical protein	1	0.955234	0	0	0	0	0	0	2	1.04663	0	0	mRNA
TVAG_423410	0.48863	-0.0178542	0.266841	0.433328	NA	Rho-associated protein kinase, putative	1	0.955234	0	0	0	0	0	0	2	1.04663	0	0	mRNA
TVAG_104870	0.48863	-0.0178542	0.266841	0.433328	NA	mannosyl-oligosaccharide alpha-1,2-mannosidase, putative	1	0.955234	0	0	0	0	0	0	2	1.04663	0	0	mRNA
TVAG_165640	0.48863	-0.0178542	0.266841	0.433328	NA	conserved hypothetical protein	1	0.955234	0	0	0	0	0	0	2	1.04663	0	0	mRNA
TVAG_355080	0.48863	-0.0178542	0.266841	0.433328	NA	conserved hypothetical protein	1	0.955234	0	0	0	0	0	0	2	1.04663	0	0	mRNA
TVAG_163420	0.48863	-0.0178542	0.266841	0.433328	NA	hypothetical protein	1	0.955234	0	0	0	0	0	0	2	1.04663	0	0	mRNA
TVAG_264280	1.0715	0.0173338	0.266032	0.433506	NA	leucine-rich repeat protein, BspA family	1	0.955234	4	4.18831	0	0	0	0	0	0	0	0	mRNA
TVAG_373660	1.0715	0.0173338	0.266032	0.433506	NA	conserved hypothetical protein	1	0.955234	4	4.18831	0	0	0	0	0	0	0	0	mRNA
TVAG_409710	1.0715	0.0173338	0.266032	0.433506	NA	conserved hypothetical protein	1	0.955234	4	4.18831	0	0	0	0	0	0	0	0	mRNA
TVAG_385780	0.881985	0.0225587	0.26648	0.433553	NA	conserved hypothetical protein	0	0	2	2.09416	0	0	3	1.42553	1	0.523315	0	0	mRNA
TVAG_158840	3.21311	0.044904	0.26546	0.433712	0.999598	conserved hypothetical protein	1	0.955234	2	2.09416	1	0.762816	7	3.32624	5	2.61657	7	4.06485	mRNA
TVAG_496270	4.49119	0.0477831	0.265104	0.433954	0.999598	phenylalanyl-tRNA synthetase beta chain, putative	1	0.955234	4	4.18831	6	4.5769	15	7.12765	2	1.04663	3	1.74208	mRNA
TVAG_158820	0.557426	-0.0158919	0.266744	0.43441	NA	conserved hypothetical protein	0	0	0	0	3	2.28845	0	0	0	0	0	0	mRNA
TVAG_414300	2.9468	0.042624	0.26555	0.434843	0.999598	2,3-bisphosphoglycerate-independent phosphoglycerate mutase, putative	1	0.955234	1	1.04708	2	1.52563	11	5.22695	3	1.56994	4	2.32277	mRNA
TVAG_284490	0.958167	0.0199999	0.266135	0.434846	NA	galactokinase, putative	0	0	3	3.14123	1	0.762816	0	0	0	0	1	0.580693	mRNA
TVAG_217030	0.958167	0.0199999	0.266135	0.434846	NA	conserved hypothetical protein	0	0	3	3.14123	1	0.762816	0	0	0	0	1	0.580693	mRNA
TVAG_166120	0.958167	0.0199999	0.266135	0.434846	NA	ankyrin repeat-containing protein, putative	0	0	3	3.14123	1	0.762816	0	0	0	0	1	0.580693	mRNA
TVAG_264810	1.05217	-0.0272481	0.266181	0.435354	NA	chromodomain helicase DNA binding protein, putative	1	0.955234	0	0	1	0.762816	1	0.475177	3	1.56994	1	0.580693	mRNA
TVAG_342590	3.28671	-0.0432313	0.265461	0.435449	0.999598	conserved hypothetical protein	2	1.91047	0	0	6	4.5769	6	2.85106	5	2.61657	3	1.74208	mRNA
TVAG_174100	2.15822	0.0317364	0.265838	0.435652	0.999598	calnexin, putative	3	2.8657	2	2.09416	0	0	6	2.85106	0	0	3	1.74208	mRNA
TVAG_377740	3.14815	-0.0406342	0.265519	0.435669	0.999598	conserved hypothetical protein	6	5.7314	0	0	3	2.28845	4	1.90071	2	1.04663	4	2.32277	mRNA
TVAG_205400	3.74597	-0.0427583	0.265325	0.435997	0.999598	lysyl-tRNA synthetase, putative	4	3.82094	3	3.14123	2	1.52563	6	2.85106	9	4.70983	0	0	mRNA
TVAG_291960	1.18077	-0.0268161	0.265968	0.436067	0.999598	conserved hypothetical protein	1	0.955234	1	1.04708	2	1.52563	1	0.475177	2	1.04663	0	0	mRNA
TVAG_232110	1.18077	-0.0268161	0.265968	0.436067	0.999598	conserved hypothetical protein	1	0.955234	1	1.04708	2	1.52563	1	0.475177	2	1.04663	0	0	mRNA
TVAG_087200	1.18077	-0.0268161	0.265968	0.436067	0.999598	PIKK family atypical protein kinase	1	0.955234	1	1.04708	2	1.52563	1	0.475177	2	1.04663	0	0	mRNA
TVAG_475320	4.1007	0.0476541	0.264917	0.436071	0.999598	Clan CA, family C19, ubiquitin hydrolase-like cysteine peptidase	4	3.82094	4	4.18831	1	0.762816	5	2.37588	3	1.56994	9	5.22624	mRNA
TVAG_229200	5.40169	-0.0470943	0.26511	0.436369	0.999598	conserved hypothetical protein	9	8.59711	0	0	2	1.52563	13	6.1773	9	4.70983	3	1.74208	mRNA
TVAG_379530	8.62822	0.0628055	0.262799	0.436861	0.999598	DNA-directed RNA polymerase III subunit, putative	2	1.91047	13	13.612	9	6.86534	11	5.22695	9	4.70983	10	5.80693	mRNA
TVAG_499250	1.71039	0.0325435	0.265934	0.437014	0.999598	phospholipid-transporting ATPase, putative	1	0.955234	1	1.04708	0	0	3	1.42553	2	1.04663	5	2.90346	mRNA
TVAG_225690	0.832772	-0.0174048	0.265902	0.4371	NA	14-3-3 protein sigma, gamma, zeta, beta/alpha, putative	1	0.955234	1	1.04708	0	0	0	0	3	1.56994	0	0	mRNA
TVAG_465120	0.832772	-0.0174048	0.265902	0.4371	NA	leucine-rich repeat protein, BspA family	1	0.955234	1	1.04708	0	0	0	0	3	1.56994	0	0	mRNA
TVAG_189840	0.832772	-0.0174048	0.265902	0.4371	NA	protein kinase inhibitor, putative	1	0.955234	1	1.04708	0	0	0	0	3	1.56994	0	0	mRNA
TVAG_319580	1.03324	0.0182362	0.266171	0.437348	NA	ankyrin, putative	0	0	4	4.18831	1	0.762816	0	0	0	0	0	0	mRNA
TVAG_071410	1.03324	0.0182362	0.266171	0.437348	NA	tuberin, putative	0	0	4	4.18831	1	0.762816	0	0	0	0	0	0	mRNA
TVAG_380320	2.96782	-0.0434717	0.265176	0.437354	0.999598	Angio-associated migratory cell protein, putative	3	2.8657	2	2.09416	4	3.05126	3	1.42553	4	2.09326	2	1.16139	mRNA
TVAG_199730	0.635576	0.0166281	0.266752	0.437405	NA	WD repeat domain, putative	0	0	3	3.14123	0	0	0	0	0	0	0	0	mRNA
TVAG_380240	0.635576	0.0166281	0.266752	0.437405	NA	conserved hypothetical protein	0	0	3	3.14123	0	0	0	0	0	0	0	0	mRNA
TVAG_326450	0.635576	0.0166281	0.266752	0.437405	NA	CAMK family protein kinase	0	0	3	3.14123	0	0	0	0	0	0	0	0	mRNA
TVAG_364130	0.635576	0.0166281	0.266752	0.437405	NA	ankyrin repeat-containing protein, putative	0	0	3	3.14123	0	0	0	0	0	0	0	0	mRNA
TVAG_192020	0.635576	0.0166281	0.266752	0.437405	NA	leucine-rich repeat protein, BspA family	0	0	3	3.14123	0	0	0	0	0	0	0	0	mRNA
TVAG_212630	0.635576	0.0166281	0.266752	0.437405	NA	conserved hypothetical protein	0	0	3	3.14123	0	0	0	0	0	0	0	0	mRNA
TVAG_191080	0.635576	0.0166281	0.266752	0.437405	NA	conserved hypothetical protein	0	0	3	3.14123	0	0	0	0	0	0	0	0	mRNA
TVAG_302400	0.635576	0.0166281	0.266752	0.437405	NA	mismatch repair protein Mlh1A (mutL homolog)	0	0	3	3.14123	0	0	0	0	0	0	0	0	mRNA
TVAG_RG_DS114416_2	0.635576	0.0166281	0.266752	0.437405	NA	conserved hypothetical protein	0	0	3	3.14123	0	0	0	0	0	0	0	0	mRNA
TVAG_297100	0.635576	0.0166281	0.266752	0.437405	NA	CAMK family protein kinase	0	0	3	3.14123	0	0	0	0	0	0	0	0	mRNA
TVAG_377960	0.635576	0.0166281	0.266752	0.437405	NA	Rab8, putative	0	0	3	3.14123	0	0	0	0	0	0	0	0	mRNA
TVAG_479730	0.635576	0.0166281	0.266752	0.437405	NA	dual specificity protein phosphatase CDC14, putative	0	0	3	3.14123	0	0	0	0	0	0	0	0	mRNA
TVAG_464020	0.635576	0.0166281	0.266752	0.437405	NA	protein NUF1, putative	0	0	3	3.14123	0	0	0	0	0	0	0	0	mRNA
TVAG_290610	0.635576	0.0166281	0.266752	0.437405	NA	conserved hypothetical protein	0	0	3	3.14123	0	0	0	0	0	0	0	0	mRNA
TVAG_093690	0.635576	0.0166281	0.266752	0.437405	NA	Involucrin, putative	0	0	3	3.14123	0	0	0	0	0	0	0	0	mRNA
TVAG_463390	0.635576	0.0166281	0.266752	0.437405	NA	conserved hypothetical protein	0	0	3	3.14123	0	0	0	0	0	0	0	0	mRNA
TVAG_RG_DS118006_1	0.635576	0.0166281	0.266752	0.437405	NA	conserved hypothetical protein	0	0	3	3.14123	0	0	0	0	0	0	0	0	mRNA
TVAG_003580	0.635576	0.0166281	0.266752	0.437405	NA	ser/thr-protein kinase, putative	0	0	3	3.14123	0	0	0	0	0	0	0	0	mRNA
TVAG_103750	0.635576	0.0166281	0.266752	0.437405	NA	conserved hypothetical protein	0	0	3	3.14123	0	0	0	0	0	0	0	0	mRNA
TVAG_439830	0.635576	0.0166281	0.266752	0.437405	NA	CAMK family protein kinase	0	0	3	3.14123	0	0	0	0	0	0	0	0	mRNA
TVAG_411890	0.635576	0.0166281	0.266752	0.437405	NA	conserved hypothetical protein	0	0	3	3.14123	0	0	0	0	0	0	0	0	mRNA
TVAG_128010	0.635576	0.0166281	0.266752	0.437405	NA	myosin light chain 1, putative	0	0	3	3.14123	0	0	0	0	0	0	0	0	mRNA
TVAG_132360	0.635576	0.0166281	0.266752	0.437405	NA	ABC transporter, putative	0	0	3	3.14123	0	0	0	0	0	0	0	0	mRNA
TVAG_188060	0.635576	0.0166281	0.266752	0.437405	NA	conserved hypothetical protein	0	0	3	3.14123	0	0	0	0	0	0	0	0	mRNA
TVAG_RG_DS128056_2	0.635576	0.0166281	0.266752	0.437405	NA	conserved hypothetical protein	0	0	3	3.14123	0	0	0	0	0	0	0	0	mRNA
TVAG_232780	0.635576	0.0166281	0.266752	0.437405	NA	conserved hypothetical protein	0	0	3	3.14123	0	0	0	0	0	0	0	0	mRNA
TVAG_090490	0.635576	0.0166281	0.266752	0.437405	NA	threonine dehydratase/deaminase, putative	0	0	3	3.14123	0	0	0	0	0	0	0	0	mRNA
TVAG_057790	0.635576	0.0166281	0.266752	0.437405	NA	conserved hypothetical protein	0	0	3	3.14123	0	0	0	0	0	0	0	0	mRNA
TVAG_283370	0.5605	0.0185436	0.266843	0.437452	NA	leucine-rich repeat protein, BspA family	0	0	2	2.09416	0	0	0	0	0	0	1	0.580693	mRNA
TVAG_172970	0.5605	0.0185436	0.266843	0.437452	NA	Clan CA, family C19, ubiquitin hydrolase-like cysteine peptidase	0	0	2	2.09416	0	0	0	0	0	0	1	0.580693	mRNA
TVAG_469260	0.5605	0.0185436	0.266843	0.437452	NA	conserved hypothetical protein	0	0	2	2.09416	0	0	0	0	0	0	1	0.580693	mRNA
TVAG_299880	0.5605	0.0185436	0.266843	0.437452	NA	conserved hypothetical protein	0	0	2	2.09416	0	0	0	0	0	0	1	0.580693	mRNA
TVAG_166900	0.5605	0.0185436	0.266843	0.437452	NA	histone deacetylase complex subunit SAP18, putative	0	0	2	2.09416	0	0	0	0	0	0	1	0.580693	mRNA
TVAG_279160	0.5605	0.0185436	0.266843	0.437452	NA	conserved hypothetical protein	0	0	2	2.09416	0	0	0	0	0	0	1	0.580693	mRNA
TVAG_042240	0.5605	0.0185436	0.266843	0.437452	NA	myosin heavy chain, cardiac muscle alpha isoform, putative	0	0	2	2.09416	0	0	0	0	0	0	1	0.580693	mRNA
TVAG_219220	0.5605	0.0185436	0.266843	0.437452	NA	conserved hypothetical protein	0	0	2	2.09416	0	0	0	0	0	0	1	0.580693	mRNA
TVAG_346170	0.5605	0.0185436	0.266843	0.437452	NA	ankyrin repeat-containing protein, putative	0	0	2	2.09416	0	0	0	0	0	0	1	0.580693	mRNA
TVAG_291440	0.5605	0.0185436	0.266843	0.437452	NA	ATP-dependent RNA helicase, putative	0	0	2	2.09416	0	0	0	0	0	0	1	0.580693	mRNA
TVAG_268110	0.5605	0.0185436	0.266843	0.437452	NA	conserved hypothetical protein	0	0	2	2.09416	0	0	0	0	0	0	1	0.580693	mRNA
TVAG_060300	0.5605	0.0185436	0.266843	0.437452	NA	conserved hypothetical protein	0	0	2	2.09416	0	0	0	0	0	0	1	0.580693	mRNA
TVAG_479160	0.5605	0.0185436	0.266843	0.437452	NA	conserved hypothetical protein	0	0	2	2.09416	0	0	0	0	0	0	1	0.580693	mRNA
TVAG_305600	0.5605	0.0185436	0.266843	0.437452	NA	Rab5, putative	0	0	2	2.09416	0	0	0	0	0	0	1	0.580693	mRNA
TVAG_197950	0.5605	0.0185436	0.266843	0.437452	NA	conserved hypothetical protein	0	0	2	2.09416	0	0	0	0	0	0	1	0.580693	mRNA
TVAG_316880	0.5605	0.0185436	0.266843	0.437452	NA	conserved hypothetical protein	0	0	2	2.09416	0	0	0	0	0	0	1	0.580693	mRNA
TVAG_224010	0.5605	0.0185436	0.266843	0.437452	NA	conserved hypothetical protein	0	0	2	2.09416	0	0	0	0	0	0	1	0.580693	mRNA
TVAG_187350	0.5605	0.0185436	0.266843	0.437452	NA	carmil, putative	0	0	2	2.09416	0	0	0	0	0	0	1	0.580693	mRNA
TVAG_RG_DS114511_4	0.5605	0.0185436	0.266843	0.437452	NA	hypothetical protein	0	0	2	2.09416	0	0	0	0	0	0	1	0.580693	mRNA
TVAG_310970	0.5605	0.0185436	0.266843	0.437452	NA	conserved hypothetical protein	0	0	2	2.09416	0	0	0	0	0	0	1	0.580693	mRNA
TVAG_313050	0.5605	0.0185436	0.266843	0.437452	NA	CAMK family protein kinase	0	0	2	2.09416	0	0	0	0	0	0	1	0.580693	mRNA
TVAG_297060	0.5605	0.0185436	0.266843	0.437452	NA	conserved hypothetical protein	0	0	2	2.09416	0	0	0	0	0	0	1	0.580693	mRNA
TVAG_158720	0.5605	0.0185436	0.266843	0.437452	NA	leucine-rich repeat protein, BspA family	0	0	2	2.09416	0	0	0	0	0	0	1	0.580693	mRNA
TVAG_150780	0.5605	0.0185436	0.266843	0.437452	NA	ankyrin, putative	0	0	2	2.09416	0	0	0	0	0	0	1	0.580693	mRNA
TVAG_419020	0.5605	0.0185436	0.266843	0.437452	NA	conserved hypothetical protein	0	0	2	2.09416	0	0	0	0	0	0	1	0.580693	mRNA
TVAG_462770	0.5605	0.0185436	0.266843	0.437452	NA	hypothetical protein	0	0	2	2.09416	0	0	0	0	0	0	1	0.580693	mRNA
TVAG_082020	0.5605	0.0185436	0.266843	0.437452	NA	conserved hypothetical protein	0	0	2	2.09416	0	0	0	0	0	0	1	0.580693	mRNA
TVAG_345200	0.5605	0.0185436	0.266843	0.437452	NA	conserved hypothetical protein	0	0	2	2.09416	0	0	0	0	0	0	1	0.580693	mRNA
TVAG_004580	0.5605	0.0185436	0.266843	0.437452	NA	Rab17, putative	0	0	2	2.09416	0	0	0	0	0	0	1	0.580693	mRNA
TVAG_135990	0.5605	0.0185436	0.266843	0.437452	NA	hypothetical protein	0	0	2	2.09416	0	0	0	0	0	0	1	0.580693	mRNA
TVAG_214870	0.5605	0.0185436	0.266843	0.437452	NA	glutamate synthase, putative	0	0	2	2.09416	0	0	0	0	0	0	1	0.580693	mRNA
TVAG_440450	0.5605	0.0185436	0.266843	0.437452	NA	AMP dependent ligase, putative	0	0	2	2.09416	0	0	0	0	0	0	1	0.580693	mRNA
TVAG_017940	0.5605	0.0185436	0.266843	0.437452	NA	cGMP-dependent 3,5-cyclic phosphodiesterase, putative	0	0	2	2.09416	0	0	0	0	0	0	1	0.580693	mRNA
TVAG_052920	0.5605	0.0185436	0.266843	0.437452	NA	conserved hypothetical protein	0	0	2	2.09416	0	0	0	0	0	0	1	0.580693	mRNA
TVAG_372300	0.5605	0.0185436	0.266843	0.437452	NA	leucine-rich repeat protein, BspA family	0	0	2	2.09416	0	0	0	0	0	0	1	0.580693	mRNA
TVAG_165000	0.5605	0.0185436	0.266843	0.437452	NA	conserved hypothetical protein	0	0	2	2.09416	0	0	0	0	0	0	1	0.580693	mRNA
TVAG_163260	0.5605	0.0185436	0.266843	0.437452	NA	conserved hypothetical protein	0	0	2	2.09416	0	0	0	0	0	0	1	0.580693	mRNA
TVAG_299240	0.5605	0.0185436	0.266843	0.437452	NA	heat shock protein, putative	0	0	2	2.09416	0	0	0	0	0	0	1	0.580693	mRNA
TVAG_355200	0.5605	0.0185436	0.266843	0.437452	NA	ankyrin, putative	0	0	2	2.09416	0	0	0	0	0	0	1	0.580693	mRNA
TVAG_316800	0.5605	0.0185436	0.266843	0.437452	NA	conserved hypothetical protein	0	0	2	2.09416	0	0	0	0	0	0	1	0.580693	mRNA
TVAG_084860	0.5605	0.0185436	0.266843	0.437452	NA	gaba permease, putative	0	0	2	2.09416	0	0	0	0	0	0	1	0.580693	mRNA
TVAG_388910	9.12369	-0.0668231	0.261379	0.437714	0.999598	60S ribosomal protein L3, putative	11	10.5076	7	7.32954	9	6.86534	10	4.75177	10	5.23315	8	4.64554	mRNA
TVAG_135240	1.37415	0.0281063	0.26597	0.437733	0.999598	glycerol kinase, putative	1	0.955234	3	3.14123	0	0	1	0.475177	1	0.523315	2	1.16139	mRNA
TVAG_121140	1.37415	0.0281063	0.26597	0.437733	0.999598	conserved hypothetical protein	1	0.955234	3	3.14123	0	0	1	0.475177	1	0.523315	2	1.16139	mRNA
TVAG_357350	0.744845	-0.021335	0.266483	0.438554	NA	Clan CA, family C19, ubiquitin hydrolase-like cysteine peptidase	0	0	0	0	2	1.52563	1	0.475177	2	1.04663	0	0	mRNA
TVAG_110140	5.46793	-0.0534307	0.264079	0.438612	0.999598	ubiquitin, putative	3	2.8657	5	5.23539	6	4.5769	7	3.32624	12	6.27978	2	1.16139	mRNA
TVAG_047800	1.87434	-0.0347769	0.265699	0.438707	0.999598	Rab11, putative	3	2.8657	1	1.04708	2	1.52563	2	0.950354	2	1.04663	1	0.580693	mRNA
TVAG_043810	3.84849	-0.0470063	0.264757	0.438831	0.999598	30S/40S ribosomal protein, putative	3	2.8657	3	3.14123	6	4.5769	2	0.950354	5	2.61657	4	2.32277	mRNA
TVAG_470120	3.83465	-0.0457833	0.26505	0.439519	0.999598	protein tolA, putative	1	0.955234	1	1.04708	8	6.10253	4	1.90071	6	3.13989	5	2.90346	mRNA
TVAG_314030	0.806909	0.0238795	0.266447	0.439579	NA	maintenance of ploidy protein mob2, putative	0	0	1	1.04708	0	0	3	1.42553	1	0.523315	1	0.580693	mRNA
TVAG_067110	0.806909	0.0238795	0.266447	0.439579	NA	Semenogelin-1 precursor, putative	0	0	1	1.04708	0	0	3	1.42553	1	0.523315	1	0.580693	mRNA
TVAG_464480	0.806909	0.0238795	0.266447	0.439579	NA	conserved hypothetical protein	0	0	1	1.04708	0	0	3	1.42553	1	0.523315	1	0.580693	mRNA
TVAG_192370	0.806909	0.0238795	0.266447	0.439579	NA	conserved hypothetical protein	0	0	1	1.04708	0	0	3	1.42553	1	0.523315	1	0.580693	mRNA
TVAG_237450	0.806909	0.0238795	0.266447	0.439579	NA	conserved hypothetical protein	0	0	1	1.04708	0	0	3	1.42553	1	0.523315	1	0.580693	mRNA
TVAG_039950	0.806909	0.0238795	0.266447	0.439579	NA	ubiquitin-protein ligase, putative	0	0	1	1.04708	0	0	3	1.42553	1	0.523315	1	0.580693	mRNA
TVAG_212110	1.23816	0.0286827	0.266028	0.440042	0.999598	dynein light chain Tctex-type, putative	0	0	1	1.04708	1	0.762816	4	1.90071	1	0.523315	2	1.16139	mRNA
TVAG_102510	1.23816	0.0286827	0.266028	0.440042	0.999598	conserved hypothetical protein	0	0	1	1.04708	1	0.762816	4	1.90071	1	0.523315	2	1.16139	mRNA
TVAG_225300	1.8141	0.0316277	0.265848	0.440397	0.999598	conserved hypothetical protein	0	0	4	4.18831	2	1.52563	3	1.42553	1	0.523315	1	0.580693	mRNA
TVAG_281190	8.41925	0.0613198	0.262603	0.44074	0.999598	conserved hypothetical protein	7	6.68664	13	13.612	5	3.81408	8	3.80142	6	3.13989	11	6.38762	mRNA
TVAG_199100	12.383	0.0738819	0.259191	0.440866	0.999598	40S ribosomal protein S7, putative	7	6.68664	12	12.5649	12	9.15379	17	8.07801	10	5.23315	21	12.1945	mRNA
TVAG_487730	0.537843	0.0184827	0.266844	0.441052	NA	homeobox-containing protein wariai, putative	0	0	1	1.04708	0	0	3	1.42553	0	0	0	0	mRNA
TVAG_386140	0.537843	0.0184827	0.266844	0.441052	NA	conserved hypothetical protein	0	0	1	1.04708	0	0	3	1.42553	0	0	0	0	mRNA
TVAG_443200	0.537843	0.0184827	0.266844	0.441052	NA	conserved hypothetical protein	0	0	1	1.04708	0	0	3	1.42553	0	0	0	0	mRNA
TVAG_373460	0.537843	0.0184827	0.266844	0.441052	NA	conserved hypothetical protein	0	0	1	1.04708	0	0	3	1.42553	0	0	0	0	mRNA
TVAG_292620	0.537843	0.0184827	0.266844	0.441052	NA	calcium binding protein, putative	0	0	1	1.04708	0	0	3	1.42553	0	0	0	0	mRNA
TVAG_248490	0.537843	0.0184827	0.266844	0.441052	NA	conserved hypothetical protein	0	0	1	1.04708	0	0	3	1.42553	0	0	0	0	mRNA
TVAG_451830	0.537843	0.0184827	0.266844	0.441052	NA	conserved hypothetical protein	0	0	1	1.04708	0	0	3	1.42553	0	0	0	0	mRNA
TVAG_280840	0.537843	0.0184827	0.266844	0.441052	NA	conserved hypothetical protein	0	0	1	1.04708	0	0	3	1.42553	0	0	0	0	mRNA
TVAG_367420	0.537843	0.0184827	0.266844	0.441052	NA	conserved hypothetical protein	0	0	1	1.04708	0	0	3	1.42553	0	0	0	0	mRNA
TVAG_099940	0.537843	0.0184827	0.266844	0.441052	NA	CK1 family protein kinase	0	0	1	1.04708	0	0	3	1.42553	0	0	0	0	mRNA
TVAG_083370	0.537843	0.0184827	0.266844	0.441052	NA	conserved hypothetical protein	0	0	1	1.04708	0	0	3	1.42553	0	0	0	0	mRNA
TVAG_479840	0.537843	0.0184827	0.266844	0.441052	NA	conserved hypothetical protein	0	0	1	1.04708	0	0	3	1.42553	0	0	0	0	mRNA
TVAG_104730	0.537843	0.0184827	0.266844	0.441052	NA	conserved hypothetical protein	0	0	1	1.04708	0	0	3	1.42553	0	0	0	0	mRNA
TVAG_380100	0.537843	0.0184827	0.266844	0.441052	NA	fibrillarin, putative	0	0	1	1.04708	0	0	3	1.42553	0	0	0	0	mRNA
TVAG_257210	0.537843	0.0184827	0.266844	0.441052	NA	conserved hypothetical protein	0	0	1	1.04708	0	0	3	1.42553	0	0	0	0	mRNA
TVAG_009140	0.537843	0.0184827	0.266844	0.441052	NA	conserved hypothetical protein	0	0	1	1.04708	0	0	3	1.42553	0	0	0	0	mRNA
TVAG_491120	0.537843	0.0184827	0.266844	0.441052	NA	phosphatidate cytidylyltransferase, putative	0	0	1	1.04708	0	0	3	1.42553	0	0	0	0	mRNA
TVAG_208630	0.537843	0.0184827	0.266844	0.441052	NA	katanin P80 subunit, putative	0	0	1	1.04708	0	0	3	1.42553	0	0	0	0	mRNA
TVAG_070440	0.537843	0.0184827	0.266844	0.441052	NA	conserved hypothetical protein	0	0	1	1.04708	0	0	3	1.42553	0	0	0	0	mRNA
TVAG_251180	0.537843	0.0184827	0.266844	0.441052	NA	tankyrase, putative	0	0	1	1.04708	0	0	3	1.42553	0	0	0	0	mRNA
TVAG_490430	0.537843	0.0184827	0.266844	0.441052	NA	G protein (olf) alpha subunit, gnal, putative	0	0	1	1.04708	0	0	3	1.42553	0	0	0	0	mRNA
TVAG_323640	0.537843	0.0184827	0.266844	0.441052	NA	conserved hypothetical protein	0	0	1	1.04708	0	0	3	1.42553	0	0	0	0	mRNA
TVAG_100670	0.537843	0.0184827	0.266844	0.441052	NA	CAMK family protein kinase	0	0	1	1.04708	0	0	3	1.42553	0	0	0	0	mRNA
TVAG_231400	0.537843	0.0184827	0.266844	0.441052	NA	conserved hypothetical protein	0	0	1	1.04708	0	0	3	1.42553	0	0	0	0	mRNA
TVAG_178150	1.02405	-0.0252838	0.266225	0.441254	NA	conserved hypothetical protein	1	0.955234	0	0	1	0.762816	2	0.950354	3	1.56994	0	0	mRNA
TVAG_018450	0.904642	0.0215664	0.266415	0.441761	NA	conserved hypothetical protein	0	0	3	3.14123	0	0	0	0	1	0.523315	1	0.580693	mRNA
TVAG_343290	0.904642	0.0215664	0.266415	0.441761	NA	Na+ driven multidrug efflux pump, putative	0	0	3	3.14123	0	0	0	0	1	0.523315	1	0.580693	mRNA
TVAG_115430	0.904642	0.0215664	0.266415	0.441761	NA	conserved hypothetical protein	0	0	3	3.14123	0	0	0	0	1	0.523315	1	0.580693	mRNA
TVAG_236040	0.904642	0.0215664	0.266415	0.441761	NA	adenylate cyclase, putative	0	0	3	3.14123	0	0	0	0	1	0.523315	1	0.580693	mRNA
TVAG_302500	0.904642	0.0215664	0.266415	0.441761	NA	conserved hypothetical protein	0	0	3	3.14123	0	0	0	0	1	0.523315	1	0.580693	mRNA
TVAG_RG_DS113422_10	0.904642	0.0215664	0.266415	0.441761	NA	conserved hypothetical protein	0	0	3	3.14123	0	0	0	0	1	0.523315	1	0.580693	mRNA
TVAG_356080	0.904642	0.0215664	0.266415	0.441761	NA	cell division control protein, putative	0	0	3	3.14123	0	0	0	0	1	0.523315	1	0.580693	mRNA
TVAG_436140	0.904642	0.0215664	0.266415	0.441761	NA	conserved hypothetical protein	0	0	3	3.14123	0	0	0	0	1	0.523315	1	0.580693	mRNA
TVAG_270090	0.904642	0.0215664	0.266415	0.441761	NA	conserved hypothetical protein	0	0	3	3.14123	0	0	0	0	1	0.523315	1	0.580693	mRNA
TVAG_471530	0.904642	0.0215664	0.266415	0.441761	NA	malic enzyme, putative	0	0	3	3.14123	0	0	0	0	1	0.523315	1	0.580693	mRNA
TVAG_083300	0.904642	0.0215664	0.266415	0.441761	NA	conserved hypothetical protein	0	0	3	3.14123	0	0	0	0	1	0.523315	1	0.580693	mRNA
TVAG_471500	1.88447	-0.0318551	0.265802	0.442013	0.999598	conserved hypothetical protein	4	3.82094	1	1.04708	1	0.762816	3	1.42553	2	1.04663	0	0	mRNA
TVAG_389820	1.20729	0.0264326	0.266131	0.442068	0.999598	conserved hypothetical protein	0	0	2	2.09416	0	0	1	0.475177	2	1.04663	3	1.74208	mRNA
TVAG_327620	2.10472	0.0335589	0.265805	0.44212	0.999598	Rabx41 protein, putative	0	0	5	5.23539	1	0.762816	3	1.42553	3	1.56994	1	0.580693	mRNA
TVAG_459170	1.61589	0.0322595	0.265908	0.442656	0.999598	conserved hypothetical protein	0	0	1	1.04708	1	0.762816	5	2.37588	2	1.04663	3	1.74208	mRNA
TVAG_470760	1.70591	0.0247574	0.265969	0.443206	0.999598	conserved hypothetical protein	2	1.91047	4	4.18831	0	0	0	0	0	0	3	1.74208	mRNA
TVAG_335430	0.979718	0.0196124	0.266412	0.444189	NA	conserved hypothetical protein	0	0	4	4.18831	0	0	0	0	1	0.523315	0	0	mRNA
TVAG_445400	0.979718	0.0196124	0.266412	0.444189	NA	conserved hypothetical protein	0	0	4	4.18831	0	0	0	0	1	0.523315	0	0	mRNA
TVAG_451080	0.984694	0.0172619	0.266018	0.444367	NA	paramyosin, long form, putative	1	0.955234	0	0	0	0	7	3.32624	0	0	0	0	mRNA
TVAG_432340	1.8054	0.0334077	0.265663	0.444417	0.999598	conserved hypothetical protein	1	0.955234	3	3.14123	1	0.762816	2	0.950354	1	0.523315	3	1.74208	mRNA
TVAG_051890	2.05629	-0.0342796	0.265535	0.445083	0.999598	neurobeachin-like protein, putative	3	2.8657	2	2.09416	1	0.762816	1	0.475177	4	2.09326	1	0.580693	mRNA
TVAG_574730	0.529134	-0.0154957	0.266721	0.445252	NA	conserved hypothetical protein	0	0	0	0	0	0	0	0	4	2.09326	0	0	mRNA
TVAG_169490	0.529134	-0.0154957	0.266721	0.445252	NA	conserved hypothetical protein	0	0	0	0	0	0	0	0	4	2.09326	0	0	mRNA
TVAG_263100	0.529134	-0.0154957	0.266721	0.445252	NA	conserved hypothetical protein	0	0	0	0	0	0	0	0	4	2.09326	0	0	mRNA
TVAG_327190	0.529134	-0.0154957	0.266721	0.445252	NA	conserved hypothetical protein	0	0	0	0	0	0	0	0	4	2.09326	0	0	mRNA
TVAG_358370	1.42828	-0.0297396	0.265898	0.445624	0.999598	axoneme-associated protein mst101, putative	1	0.955234	0	0	3	2.28845	1	0.475177	2	1.04663	2	1.16139	mRNA
TVAG_314730	1.42828	-0.0297396	0.265898	0.445624	0.999598	40S ribosomal protein S17, putative	1	0.955234	0	0	3	2.28845	1	0.475177	2	1.04663	2	1.16139	mRNA
TVAG_042030	0.968301	0.0182732	0.265913	0.446045	NA	conserved hypothetical protein	1	0.955234	3	3.14123	0	0	1	0.475177	0	0	0	0	mRNA
TVAG_310230	1.57459	0.0269712	0.265842	0.446158	0.999598	conserved hypothetical protein	2	1.91047	3	3.14123	0	0	2	0.950354	0	0	2	1.16139	mRNA
TVAG_188340	2.53149	0.03103	0.265724	0.446856	0.999598	conserved hypothetical protein	1	0.955234	8	8.37662	2	1.52563	1	0.475177	1	0.523315	0	0	mRNA
TVAG_431050	3.36594	-0.0428402	0.265094	0.447063	0.999598	conserved hypothetical protein	4	3.82094	0	0	3	2.28845	4	1.90071	6	3.13989	5	2.90346	mRNA
TVAG_241160	1.76715	0.0318306	0.265744	0.447075	0.999598	malic enzyme, putative	0	0	3	3.14123	2	1.52563	2	0.950354	1	0.523315	3	1.74208	mRNA
TVAG_491670	4.8776	0.0464884	0.26449	0.447491	0.999598	malic enzyme, putative	4	3.82094	9	9.4237	4	3.05126	6	2.85106	1	0.523315	4	2.32277	mRNA
TVAG_213100	4.15581	-0.0477388	0.264333	0.447724	0.999598	conserved hypothetical protein	4	3.82094	3	3.14123	5	3.81408	2	0.950354	6	3.13989	5	2.90346	mRNA
TVAG_028840	1.64947	0.0298233	0.265947	0.447726	0.999598	tpr repeat nuclear phosphoprotein/ctr9, putative	0	0	0	0	1	0.762816	6	2.85106	2	1.04663	4	2.32277	mRNA
TVAG_460730	4.71714	0.0496181	0.264249	0.447862	0.999598	axonemal heavy chain dynein type, putative	3	2.8657	7	7.32954	2	1.52563	4	1.90071	5	2.61657	8	4.64554	mRNA
TVAG_044270	0.757696	-0.0195065	0.266238	0.448231	NA	RAB, putative	1	0.955234	0	0	0	0	0	0	3	1.56994	1	0.580693	mRNA
TVAG_073290	8.60272	-0.0647077	0.2614	0.448461	0.999598	ubiquitin-protein ligase BRE1, putative	6	5.7314	3	3.14123	10	7.62816	13	6.1773	15	7.84972	10	5.80693	mRNA
TVAG_297450	1.34664	-0.0295757	0.265907	0.448591	0.999598	conserved hypothetical protein	1	0.955234	0	0	2	1.52563	2	0.950354	3	1.56994	1	0.580693	mRNA
TVAG_RG_DS113994_2	1.5331	0.0269894	0.265844	0.448885	0.999598	conserved hypothetical protein	2	1.91047	1	1.04708	0	0	3	1.42553	0	0	4	2.32277	mRNA
TVAG_045420	1.4211	0.0253264	0.265931	0.449999	0.999598	glutamic acid-rich protein precursor, putative	1	0.955234	4	4.18831	0	0	2	0.950354	1	0.523315	0	0	mRNA
TVAG_339120	0.930046	0.019261	0.266065	0.450077	NA	conserved hypothetical protein	0	0	3	3.14123	1	0.762816	1	0.475177	0	0	0	0	mRNA
TVAG_154710	0.930046	0.019261	0.266065	0.450077	NA	ubiquitin-conjugating enzyme E2, putative	0	0	3	3.14123	1	0.762816	1	0.475177	0	0	0	0	mRNA
TVAG_327610	1.26082	0.0274243	0.265911	0.450212	0.999598	ethanolamine-phosphate cytidylyltransferase, putative	0	0	2	2.09416	1	0.762816	1	0.475177	1	0.523315	3	1.74208	mRNA
TVAG_414490	1.17917	0.0262531	0.266052	0.450432	0.999598	conserved hypothetical protein	0	0	2	2.09416	0	0	2	0.950354	2	1.04663	2	1.16139	mRNA
TVAG_206610	1.17917	0.0262531	0.266052	0.450432	0.999598	conserved hypothetical protein	0	0	2	2.09416	0	0	2	0.950354	2	1.04663	2	1.16139	mRNA
TVAG_113210	2.59496	0.0373278	0.265402	0.45075	0.999598	nuclear anchorage protein, putative	0	0	4	4.18831	3	2.28845	6	2.85106	2	1.04663	2	1.16139	mRNA
TVAG_359980	1.13381	-0.0249556	0.266025	0.451369	0.999598	conserved hypothetical protein	1	0.955234	0	0	2	1.52563	0	0	2	1.04663	2	1.16139	mRNA
TVAG_015860	4.03484	0.0463506	0.264424	0.451667	0.999598	tetratricopeptide repeat protein, tpr, putative	2	1.91047	6	6.28247	4	3.05126	7	3.32624	2	1.04663	4	2.32277	mRNA
TVAG_338530	0.845794	-0.016361	0.265837	0.451962	NA	tubulin epsilon chain, putative	2	1.91047	1	1.04708	1	0.762816	0	0	0	0	0	0	mRNA
TVAG_126730	0.845794	-0.016361	0.265837	0.451962	NA	conserved hypothetical protein	2	1.91047	1	1.04708	1	0.762816	0	0	0	0	0	0	mRNA
TVAG_026740	0.845794	-0.016361	0.265837	0.451962	NA	branched-chain amino acid aminotransferase, putative	2	1.91047	1	1.04708	1	0.762816	0	0	0	0	0	0	mRNA
TVAG_196630	0.845794	-0.016361	0.265837	0.451962	NA	conserved hypothetical protein	2	1.91047	1	1.04708	1	0.762816	0	0	0	0	0	0	mRNA
TVAG_498830	3.42592	-0.0438159	0.264734	0.452253	0.999598	mannose-1-phosphate guanyltransferase, putative	5	4.77617	1	1.04708	4	3.05126	5	2.37588	3	1.56994	3	1.74208	mRNA
TVAG_228750	3.74952	0.0471725	0.264457	0.452492	0.999598	conserved hypothetical protein	2	1.91047	4	4.18831	2	1.52563	8	3.80142	4	2.09326	5	2.90346	mRNA
TVAG_337270	0.519009	0.0180182	0.266808	0.452516	NA	conserved hypothetical protein	0	0	0	0	0	0	1	0.475177	0	0	3	1.74208	mRNA
TVAG_RG_DS136535_1	0.519009	0.0180182	0.266808	0.452516	NA	conserved hypothetical protein	0	0	0	0	0	0	1	0.475177	0	0	3	1.74208	mRNA
TVAG_451550	0.519009	0.0180182	0.266808	0.452516	NA	r2r3-MYB transcription factor, putative	0	0	0	0	0	0	1	0.475177	0	0	3	1.74208	mRNA
TVAG_042980	0.519009	0.0180182	0.266808	0.452516	NA	conserved hypothetical protein	0	0	0	0	0	0	1	0.475177	0	0	3	1.74208	mRNA
TVAG_467860	0.519009	0.0180182	0.266808	0.452516	NA	ubiquitin-conjugating enzyme E2, putative	0	0	0	0	0	0	1	0.475177	0	0	3	1.74208	mRNA
TVAG_389390	0.519009	0.0180182	0.266808	0.452516	NA	conserved hypothetical protein	0	0	0	0	0	0	1	0.475177	0	0	3	1.74208	mRNA
TVAG_184200	0.519009	0.0180182	0.266808	0.452516	NA	conserved hypothetical protein	0	0	0	0	0	0	1	0.475177	0	0	3	1.74208	mRNA
TVAG_402650	1.06744	-0.0245968	0.266084	0.452745	NA	conserved hypothetical protein	0	0	0	0	3	2.28845	1	0.475177	2	1.04663	1	0.580693	mRNA
TVAG_180580	0.893225	0.0194147	0.265815	0.452788	NA	conserved hypothetical protein	1	0.955234	2	2.09416	0	0	1	0.475177	0	0	1	0.580693	mRNA
TVAG_051050	0.893225	0.0194147	0.265815	0.452788	NA	conserved hypothetical protein	1	0.955234	2	2.09416	0	0	1	0.475177	0	0	1	0.580693	mRNA
TVAG_444580	0.893225	0.0194147	0.265815	0.452788	NA	conserved hypothetical protein	1	0.955234	2	2.09416	0	0	1	0.475177	0	0	1	0.580693	mRNA
TVAG_093990	0.893225	0.0194147	0.265815	0.452788	NA	hypothetical protein	1	0.955234	2	2.09416	0	0	1	0.475177	0	0	1	0.580693	mRNA
TVAG_385990	0.893225	0.0194147	0.265815	0.452788	NA	conserved hypothetical protein	1	0.955234	2	2.09416	0	0	1	0.475177	0	0	1	0.580693	mRNA
TVAG_456920	9.16707	-0.0659972	0.260469	0.453501	0.999598	tubulin alpha chain, putative	7	6.68664	5	5.23539	8	6.10253	12	5.70212	18	9.41967	10	5.80693	mRNA
TVAG_116070	1.4645	0.0251913	0.265889	0.453581	0.999598	conserved hypothetical protein	0	0	4	4.18831	2	1.52563	1	0.475177	0	0	1	0.580693	mRNA
TVAG_127610	1.41301	-0.0291955	0.265813	0.453616	0.999598	adenylate cyclase type, putative	2	1.91047	0	0	1	0.762816	1	0.475177	3	1.56994	2	1.16139	mRNA
TVAG_083840	1.41301	-0.0291955	0.265813	0.453616	0.999598	conserved hypothetical protein	2	1.91047	0	0	1	0.762816	1	0.475177	3	1.56994	2	1.16139	mRNA
TVAG_058760	0.729575	-0.0204236	0.266409	0.453637	NA	conserved hypothetical protein	1	0.955234	0	0	0	0	1	0.475177	3	1.56994	0	0	mRNA
TVAG_099320	1.73579	0.0328985	0.265583	0.453858	0.999598	fibroblast growth factor, BASic, antisense, putative	1	0.955234	1	1.04708	1	0.762816	4	1.90071	1	0.523315	4	2.32277	mRNA
TVAG_047460	5.09934	0.0518324	0.263878	0.454163	0.999598	40S ribosomal protein S3a, putative	2	1.91047	4	4.18831	2	1.52563	8	3.80142	8	4.18652	11	6.38762	mRNA
TVAG_066030	3.16959	0.0383412	0.265133	0.454461	0.999598	40S ribosomal protein S8, putative	2	1.91047	7	7.32954	1	0.762816	1	0.475177	3	1.56994	4	2.32277	mRNA
TVAG_038520	2.66872	0.0361701	0.265335	0.454538	0.999598	protein transport protein sec23, putative	2	1.91047	5	5.23539	0	0	2	0.950354	3	1.56994	4	2.32277	mRNA
TVAG_088780	2.71062	-0.0386178	0.265246	0.454564	0.999598	conserved hypothetical protein	3	2.8657	0	0	2	1.52563	3	1.42553	6	3.13989	4	2.32277	mRNA
TVAG_RG_DS150229_1	2.52177	-0.0382143	0.26519	0.454648	0.999598	hypothetical protein	1	0.955234	1	1.04708	5	3.81408	2	0.950354	4	2.09326	3	1.74208	mRNA
TVAG_184380	5.75694	0.0532482	0.263437	0.454667	0.999598	conserved hypothetical protein	5	4.77617	3	3.14123	4	3.05126	15	7.12765	3	1.56994	9	5.22624	mRNA
TVAG_047250	3.35954	-0.0430363	0.264757	0.45502	0.999598	AGC family protein kinase	4	3.82094	1	1.04708	5	3.81408	6	2.85106	3	1.56994	2	1.16139	mRNA
TVAG_224980	9.72356	-0.0655592	0.2603	0.455149	0.999598	Clan MH, family M20, peptidase T-like metallopeptidase	11	10.5076	5	5.23539	11	8.39098	16	7.60283	10	5.23315	8	4.64554	mRNA
TVAG_445100	3.33142	-0.0417146	0.264904	0.455179	0.999598	conserved hypothetical protein	4	3.82094	1	1.04708	5	3.81408	7	3.32624	3	1.56994	1	0.580693	mRNA
TVAG_120280	1.28512	0.0254558	0.265952	0.455609	0.999598	conserved hypothetical protein	0	0	2	2.09416	1	0.762816	5	2.37588	1	0.523315	0	0	mRNA
TVAG_140200	3.59774	-0.0453469	0.264367	0.455828	0.999598	conserved hypothetical protein	4	3.82094	2	2.09416	4	3.05126	3	1.42553	5	2.61657	4	2.32277	mRNA
TVAG_075580	1.15652	0.0254864	0.26605	0.456092	0.999598	conserved hypothetical protein	0	0	1	1.04708	0	0	5	2.37588	2	1.04663	1	0.580693	mRNA
TVAG_371960	1.76938	0.0309142	0.265677	0.456641	0.999598	vacuolar ATP synthase proteolipid subunit 1, 2, 3, putative	1	0.955234	0	0	1	0.762816	5	2.37588	1	0.523315	5	2.90346	mRNA
TVAG_172090	0.85497	0.0204573	0.265977	0.456886	NA	WD-repeat protein, putative	0	0	2	2.09416	1	0.762816	1	0.475177	0	0	1	0.580693	mRNA
TVAG_416520	0.85497	0.0204573	0.265977	0.456886	NA	RAB-18, putative	0	0	2	2.09416	1	0.762816	1	0.475177	0	0	1	0.580693	mRNA
TVAG_485870	0.85497	0.0204573	0.265977	0.456886	NA	conserved hypothetical protein	0	0	2	2.09416	1	0.762816	1	0.475177	0	0	1	0.580693	mRNA
TVAG_447140	0.85497	0.0204573	0.265977	0.456886	NA	conserved hypothetical protein	0	0	2	2.09416	1	0.762816	1	0.475177	0	0	1	0.580693	mRNA
TVAG_123210	0.85497	0.0204573	0.265977	0.456886	NA	transcription initiation factor tfiid, putative	0	0	2	2.09416	1	0.762816	1	0.475177	0	0	1	0.580693	mRNA
TVAG_228090	0.85497	0.0204573	0.265977	0.456886	NA	conserved hypothetical protein	0	0	2	2.09416	1	0.762816	1	0.475177	0	0	1	0.580693	mRNA
TVAG_193470	0.85497	0.0204573	0.265977	0.456886	NA	conserved hypothetical protein	0	0	2	2.09416	1	0.762816	1	0.475177	0	0	1	0.580693	mRNA
TVAG_419880	0.85497	0.0204573	0.265977	0.456886	NA	conserved hypothetical protein	0	0	2	2.09416	1	0.762816	1	0.475177	0	0	1	0.580693	mRNA
TVAG_104550	0.85497	0.0204573	0.265977	0.456886	NA	conserved hypothetical protein	0	0	2	2.09416	1	0.762816	1	0.475177	0	0	1	0.580693	mRNA
TVAG_409310	0.876521	0.0208239	0.266337	0.45719	NA	conserved hypothetical protein	0	0	3	3.14123	0	0	1	0.475177	1	0.523315	0	0	mRNA
TVAG_434460	0.876521	0.0208239	0.266337	0.45719	NA	O-linked N-acetylglucosamine transferase, ogt, putative	0	0	3	3.14123	0	0	1	0.475177	1	0.523315	0	0	mRNA
TVAG_299580	0.876521	0.0208239	0.266337	0.45719	NA	neurobeachin-like protein, putative	0	0	3	3.14123	0	0	1	0.475177	1	0.523315	0	0	mRNA
TVAG_185805	0.876521	0.0208239	0.266337	0.45719	NA	leucine-rich repeat protein, BspA family	0	0	3	3.14123	0	0	1	0.475177	1	0.523315	0	0	mRNA
TVAG_403620	0.876521	0.0208239	0.266337	0.45719	NA	conserved hypothetical protein	0	0	3	3.14123	0	0	1	0.475177	1	0.523315	0	0	mRNA
TVAG_069540	0.876521	0.0208239	0.266337	0.45719	NA	fem-3 mRNA binding factor, putative	0	0	3	3.14123	0	0	1	0.475177	1	0.523315	0	0	mRNA
TVAG_375700	0.876521	0.0208239	0.266337	0.45719	NA	conserved hypothetical protein	0	0	3	3.14123	0	0	1	0.475177	1	0.523315	0	0	mRNA
TVAG_047150	1.27642	0.0274501	0.26581	0.457284	0.999598	conserved hypothetical protein	1	0.955234	1	1.04708	0	0	4	1.90071	1	0.523315	2	1.16139	mRNA
TVAG_272760	1.27642	0.0274501	0.26581	0.457284	0.999598	glutathione reductase, putative	1	0.955234	1	1.04708	0	0	4	1.90071	1	0.523315	2	1.16139	mRNA
TVAG_005980	1.27642	0.0274501	0.26581	0.457284	0.999598	CAMK family protein kinase	1	0.955234	1	1.04708	0	0	4	1.90071	1	0.523315	2	1.16139	mRNA
TVAG_182000	1.31594	-0.0236886	0.265888	0.457332	0.999598	conserved hypothetical protein	1	0.955234	1	1.04708	4	3.05126	0	0	0	0	1	0.580693	mRNA
TVAG_464170	58.9527	-0.0904522	0.243561	0.457704	0.999598	enolase, putative	37	35.3437	25	26.1769	58	44.2433	120	57.0212	105	54.9481	56	32.5188	mRNA
TVAG_309050	3.12356	-0.0423606	0.264732	0.457998	0.999598	ribosomal RNA methyltransferase, putative	2	1.91047	1	1.04708	5	3.81408	3	1.42553	5	2.61657	4	2.32277	mRNA
TVAG_139030	0.794517	-0.0164248	0.265828	0.458178	NA	conserved hypothetical protein	0	0	1	1.04708	1	0.762816	0	0	3	1.56994	0	0	mRNA
TVAG_028650	0.794517	-0.0164248	0.265828	0.458178	NA	conserved hypothetical protein	0	0	1	1.04708	1	0.762816	0	0	3	1.56994	0	0	mRNA
TVAG_253650	91.7896	-0.100121	0.220628	0.458245	0.999598	malate dehydrogenase, putative	68	64.9559	72	75.3896	93	70.9419	126	59.8723	130	68.0309	96	55.7465	mRNA
TVAG_505020	0.892914	0.0193444	0.266393	0.458259	NA	protein regulator of cytokinesis, putative	0	0	0	0	0	0	7	3.32624	1	0.523315	0	0	mRNA
TVAG_290230	0.532379	0.0177983	0.26678	0.458272	NA	leucine-rich repeat protein, BspA family	0	0	2	2.09416	0	0	1	0.475177	0	0	0	0	mRNA
TVAG_160280	0.532379	0.0177983	0.26678	0.458272	NA	condensin subunit Smc4	0	0	2	2.09416	0	0	1	0.475177	0	0	0	0	mRNA
TVAG_486910	0.532379	0.0177983	0.26678	0.458272	NA	conserved hypothetical protein	0	0	2	2.09416	0	0	1	0.475177	0	0	0	0	mRNA
TVAG_473140	0.532379	0.0177983	0.26678	0.458272	NA	protein btn1, putative	0	0	2	2.09416	0	0	1	0.475177	0	0	0	0	mRNA
TVAG_355830	0.532379	0.0177983	0.26678	0.458272	NA	conserved hypothetical protein	0	0	2	2.09416	0	0	1	0.475177	0	0	0	0	mRNA
TVAG_479360	0.532379	0.0177983	0.26678	0.458272	NA	conserved hypothetical protein	0	0	2	2.09416	0	0	1	0.475177	0	0	0	0	mRNA
TVAG_365420	0.532379	0.0177983	0.26678	0.458272	NA	Clan CA, family C19, ubiquitin hydrolase-like cysteine peptidase	0	0	2	2.09416	0	0	1	0.475177	0	0	0	0	mRNA
TVAG_219670	0.532379	0.0177983	0.26678	0.458272	NA	conserved hypothetical protein	0	0	2	2.09416	0	0	1	0.475177	0	0	0	0	mRNA
TVAG_277740	0.532379	0.0177983	0.26678	0.458272	NA	ankyrin repeat-containing protein, putative	0	0	2	2.09416	0	0	1	0.475177	0	0	0	0	mRNA
TVAG_226580	0.532379	0.0177983	0.26678	0.458272	NA	conserved hypothetical protein	0	0	2	2.09416	0	0	1	0.475177	0	0	0	0	mRNA
TVAG_444840	0.532379	0.0177983	0.26678	0.458272	NA	conserved hypothetical protein	0	0	2	2.09416	0	0	1	0.475177	0	0	0	0	mRNA
TVAG_332090	0.532379	0.0177983	0.26678	0.458272	NA	neurobeachin-like protein, putative	0	0	2	2.09416	0	0	1	0.475177	0	0	0	0	mRNA
TVAG_040800	0.532379	0.0177983	0.26678	0.458272	NA	vps9-ankyrin repeat-containing protein, putative	0	0	2	2.09416	0	0	1	0.475177	0	0	0	0	mRNA
TVAG_019660	0.532379	0.0177983	0.26678	0.458272	NA	conserved hypothetical protein	0	0	2	2.09416	0	0	1	0.475177	0	0	0	0	mRNA
TVAG_243340	0.532379	0.0177983	0.26678	0.458272	NA	conserved hypothetical protein	0	0	2	2.09416	0	0	1	0.475177	0	0	0	0	mRNA
TVAG_322750	0.532379	0.0177983	0.26678	0.458272	NA	ion channel nompc, putative	0	0	2	2.09416	0	0	1	0.475177	0	0	0	0	mRNA
TVAG_201620	0.532379	0.0177983	0.26678	0.458272	NA	glutamate dehydrogenase, putative	0	0	2	2.09416	0	0	1	0.475177	0	0	0	0	mRNA
TVAG_183130	0.532379	0.0177983	0.26678	0.458272	NA	5'->3' exoribonuclease, putative	0	0	2	2.09416	0	0	1	0.475177	0	0	0	0	mRNA
TVAG_424110	0.532379	0.0177983	0.26678	0.458272	NA	Na+ driven multidrug efflux pump, putative	0	0	2	2.09416	0	0	1	0.475177	0	0	0	0	mRNA
TVAG_460920	0.532379	0.0177983	0.26678	0.458272	NA	conserved hypothetical protein	0	0	2	2.09416	0	0	1	0.475177	0	0	0	0	mRNA
TVAG_056330	0.532379	0.0177983	0.26678	0.458272	NA	conserved hypothetical protein	0	0	2	2.09416	0	0	1	0.475177	0	0	0	0	mRNA
TVAG_298400	0.532379	0.0177983	0.26678	0.458272	NA	conserved hypothetical protein	0	0	2	2.09416	0	0	1	0.475177	0	0	0	0	mRNA
TVAG_129060	0.532379	0.0177983	0.26678	0.458272	NA	alpha-amylase, putative	0	0	2	2.09416	0	0	1	0.475177	0	0	0	0	mRNA
TVAG_079040	0.532379	0.0177983	0.26678	0.458272	NA	SNAP190, putative	0	0	2	2.09416	0	0	1	0.475177	0	0	0	0	mRNA
TVAG_445730	0.532379	0.0177983	0.26678	0.458272	NA	groes chaperonin, putative	0	0	2	2.09416	0	0	1	0.475177	0	0	0	0	mRNA
TVAG_105780	0.532379	0.0177983	0.26678	0.458272	NA	conserved hypothetical protein	0	0	2	2.09416	0	0	1	0.475177	0	0	0	0	mRNA
TVAG_254250	0.532379	0.0177983	0.26678	0.458272	NA	calnexin, putative	0	0	2	2.09416	0	0	1	0.475177	0	0	0	0	mRNA
TVAG_464000	0.532379	0.0177983	0.26678	0.458272	NA	SNAP190, putative	0	0	2	2.09416	0	0	1	0.475177	0	0	0	0	mRNA
TVAG_497390	0.532379	0.0177983	0.26678	0.458272	NA	conserved hypothetical protein	0	0	2	2.09416	0	0	1	0.475177	0	0	0	0	mRNA
TVAG_259550	0.532379	0.0177983	0.26678	0.458272	NA	prostatic acid phosphatase, putative	0	0	2	2.09416	0	0	1	0.475177	0	0	0	0	mRNA
TVAG_105800	0.532379	0.0177983	0.26678	0.458272	NA	conserved hypothetical protein	0	0	2	2.09416	0	0	1	0.475177	0	0	0	0	mRNA
TVAG_251210	0.532379	0.0177983	0.26678	0.458272	NA	ankyrin repeat-containing protein, putative	0	0	2	2.09416	0	0	1	0.475177	0	0	0	0	mRNA
TVAG_012930	0.532379	0.0177983	0.26678	0.458272	NA	conserved hypothetical protein	0	0	2	2.09416	0	0	1	0.475177	0	0	0	0	mRNA
TVAG_035000	0.532379	0.0177983	0.26678	0.458272	NA	hypothetical protein	0	0	2	2.09416	0	0	1	0.475177	0	0	0	0	mRNA
TVAG_057810	0.532379	0.0177983	0.26678	0.458272	NA	conserved hypothetical protein	0	0	2	2.09416	0	0	1	0.475177	0	0	0	0	mRNA
TVAG_147040	0.532379	0.0177983	0.26678	0.458272	NA	conserved hypothetical protein	0	0	2	2.09416	0	0	1	0.475177	0	0	0	0	mRNA
TVAG_315340	0.532379	0.0177983	0.26678	0.458272	NA	FYVE and coiled-coil domain-containing protein, putative	0	0	2	2.09416	0	0	1	0.475177	0	0	0	0	mRNA
TVAG_522380	0.532379	0.0177983	0.26678	0.458272	NA	conserved hypothetical protein	0	0	2	2.09416	0	0	1	0.475177	0	0	0	0	mRNA
TVAG_336900	0.532379	0.0177983	0.26678	0.458272	NA	leucine-rich repeat protein, BspA family	0	0	2	2.09416	0	0	1	0.475177	0	0	0	0	mRNA
TVAG_067810	0.532379	0.0177983	0.26678	0.458272	NA	conserved hypothetical protein	0	0	2	2.09416	0	0	1	0.475177	0	0	0	0	mRNA
TVAG_431040	0.532379	0.0177983	0.26678	0.458272	NA	conserved hypothetical protein	0	0	2	2.09416	0	0	1	0.475177	0	0	0	0	mRNA
TVAG_273550	0.532379	0.0177983	0.26678	0.458272	NA	zinc-iron transporter, putative	0	0	2	2.09416	0	0	1	0.475177	0	0	0	0	mRNA
TVAG_059870	0.532379	0.0177983	0.26678	0.458272	NA	conserved hypothetical protein	0	0	2	2.09416	0	0	1	0.475177	0	0	0	0	mRNA
TVAG_292850	0.532379	0.0177983	0.26678	0.458272	NA	DNA polymerase delta small subunit, putative	0	0	2	2.09416	0	0	1	0.475177	0	0	0	0	mRNA
TVAG_460200	0.532379	0.0177983	0.26678	0.458272	NA	cyclic nucleotide phosphodiesterase, putative	0	0	2	2.09416	0	0	1	0.475177	0	0	0	0	mRNA
TVAG_394030	0.532379	0.0177983	0.26678	0.458272	NA	breast cancer suppressor candidate 1,bcsc-1, putative	0	0	2	2.09416	0	0	1	0.475177	0	0	0	0	mRNA
TVAG_497970	0.532379	0.0177983	0.26678	0.458272	NA	sporulation-specific protein, putative	0	0	2	2.09416	0	0	1	0.475177	0	0	0	0	mRNA
TVAG_134550	0.532379	0.0177983	0.26678	0.458272	NA	Clan CA, family C19, ubiquitin hydrolase-like cysteine peptidase	0	0	2	2.09416	0	0	1	0.475177	0	0	0	0	mRNA
TVAG_331730	0.532379	0.0177983	0.26678	0.458272	NA	conserved hypothetical protein	0	0	2	2.09416	0	0	1	0.475177	0	0	0	0	mRNA
TVAG_193440	0.532379	0.0177983	0.26678	0.458272	NA	conserved hypothetical protein	0	0	2	2.09416	0	0	1	0.475177	0	0	0	0	mRNA
TVAG_139390	0.532379	0.0177983	0.26678	0.458272	NA	conserved hypothetical protein	0	0	2	2.09416	0	0	1	0.475177	0	0	0	0	mRNA
TVAG_564280	0.532379	0.0177983	0.26678	0.458272	NA	conserved hypothetical protein	0	0	2	2.09416	0	0	1	0.475177	0	0	0	0	mRNA
TVAG_004650	0.532379	0.0177983	0.26678	0.458272	NA	zinc finger protein DHHC domain containing protein, putative	0	0	2	2.09416	0	0	1	0.475177	0	0	0	0	mRNA
TVAG_280780	0.532379	0.0177983	0.26678	0.458272	NA	protein phosphatase, caeel, putative	0	0	2	2.09416	0	0	1	0.475177	0	0	0	0	mRNA
[truncated: 21,348 more rows]

## Sheet: tRNA
ID	DESeg normalized counts	Fold change (log2)	Standart error of fold change (log2)	P value	adjusted P value	Annotation	A_minus	A_minus_rpm	A_plus	A_plus_rpm	B_minus	B_minus_rpm	B_plus	B_plus_rpm	C_minus	C_minus_rpm	C_plus	C_plus_rpm	groups
TVAG_303840	232.869	1.48325	0.390466	7.26687e-06	0.00716804	tRNA-Met (anticodon: CAT)	86	82.1501	401	419.878	117	89.2495	373	177.241	114	59.6579	375	217.76	tRNA
TVAG_190310	146.782	1.5016	0.438106	2.88872e-05	0.0237453	tRNA-Asp (anticodon: GTC)	62	59.2245	252	263.864	45	34.3267	199	94.5602	91	47.6217	274	159.11	tRNA
TVAG_177230	174.185	1.48669	0.444208	3.83991e-05	0.0270549	tRNA-Asp (anticodon: GTC)	76	72.5978	326	341.347	61	46.5318	237	112.617	95	49.7149	281	163.175	tRNA
TVAG_220640	28.2417	2.27705	0.714904	5.98095e-05	0.0337326	tRNA-Glu (anticodon: TTC)	6	5.7314	70	73.2954	4	3.05126	33	15.6808	13	6.80309	44	25.5505	tRNA
TVAG_024090	1390.85	1.75191	0.551464	6.60313e-05	0.0337326	tRNA-Val (anticodon: GAC)	517	493.856	3524	3689.9	465	354.709	1243	590.645	545	285.207	1717	997.049	tRNA
TVAG_479860	7272.17	1.58051	0.499066	7.62136e-05	0.0337326	tRNA-Glu (anticodon: TTC)	2866	2737.7	16625	17407.7	2781	2121.39	7351	3493.03	3354	1755.2	9860	5725.63	tRNA
TVAG_581410	7578.24	1.58653	0.500562	7.71279e-05	0.0337326	tRNA-Glu (anticodon: TTC)	2975	2841.82	17282	18095.6	2968	2264.04	7524	3575.23	3385	1771.42	10480	6085.66	tRNA
TVAG_083660	7216.96	1.57965	0.502197	8.20746e-05	0.0337326	tRNA-Glu (anticodon: TTC)	2862	2733.88	16603	17384.6	2711	2067.99	7277	3457.86	3358	1757.29	9647	5601.94	tRNA
TVAG_328980	38.8925	1.9483	0.651084	0.000107417	0.0387246	tRNA-Gly (anticodon: CCC)	11	10.5076	95	99.4724	9	6.86534	46	21.8581	18	9.41967	53	30.7767	tRNA
TVAG_323370	7253.94	1.53501	0.505826	0.000119283	0.0387246	tRNA-Glu (anticodon: TTC)	3023	2887.67	16528	17306.1	2729	2081.73	7269	3454.06	3369	1763.05	9741	5656.53	tRNA
TVAG_202650	155.162	1.32102	0.438016	0.000122809	0.0387246	tRNA-Asp (anticodon: GTC)	73	69.7321	268	280.617	54	41.1921	216	102.638	99	51.8082	259	150.399	tRNA
TVAG_491640	143.7	1.32209	0.440654	0.000128114	0.0387246	tRNA-Asp (anticodon: GTC)	62	59.2245	254	265.958	67	51.1087	194	92.1843	77	40.2953	236	137.043	tRNA
TVAG_074010	171.263	1.44988	0.491152	0.000138604	0.0387246	tRNA-Asp (anticodon: GTC)	87	83.1054	324	339.253	55	41.9549	211	100.262	79	41.3419	289	167.82	tRNA
TVAG_211760	201.068	1.21589	0.406156	0.000141331	0.0387246	tRNA-Asp (anticodon: GTC)	97	92.6577	331	346.583	83	63.3137	292	138.752	131	68.5543	327	189.887	tRNA
TVAG_306290	206.725	1.17758	0.400117	0.000169074	0.0424431	tRNA-Asp (anticodon: GTC)	108	103.165	325	340.3	85	64.8394	312	148.255	130	68.0309	342	198.597	tRNA
TVAG_291140	146.366	1.3018	0.448264	0.000172468	0.0424431	tRNA-Asp (anticodon: GTC)	79	75.4635	237	248.157	54	41.1921	206	97.8865	74	38.7253	265	153.884	tRNA
TVAG_332400	116.99	1.33836	0.466229	0.00018819	0.0424431	tRNA-Lys (anticodon: TTT)	51	48.7169	208	217.792	44	33.5639	145	68.9007	72	37.6787	205	119.042	tRNA
TVAG_073610	209.559	1.23965	0.429303	0.000189325	0.0424431	tRNA-Asp (anticodon: GTC)	106	101.255	345	361.242	76	57.974	281	133.525	134	70.1242	368	213.695	tRNA
TVAG_333720	588.578	1.13016	0.390274	0.00019906	0.0426854	tRNA-Glu (anticodon: CTC)	308	294.212	925	968.547	292	222.742	827	392.971	330	172.694	993	576.628	tRNA
TVAG_193780	179.786	1.20782	0.423779	0.000217604	0.0430862	tRNA-Asp (anticodon: GTC)	88	84.0606	290	303.653	76	57.974	236	112.142	111	58.088	323	187.564	tRNA
TVAG_338000	109.012	1.35406	0.481956	0.000218401	0.0430862	tRNA-Lys (anticodon: TTT)	50	47.7617	194	203.133	47	35.8524	134	63.6737	52	27.2124	194	112.654	tRNA
TVAG_102780	202.787	1.18196	0.416749	0.000231452	0.0439046	tRNA-Asp (anticodon: GTC)	97	92.6577	337	352.865	90	68.6534	274	130.198	129	67.5076	337	195.693	tRNA
TVAG_332380	147.62	1.23011	0.438471	0.000242249	0.0442507	tRNA-Asp (anticodon: GTC)	75	71.6425	253	264.911	60	45.769	215	102.163	85	44.4818	230	133.559	tRNA
TVAG_044230	147.795	1.23668	0.466383	0.00036988	0.0639042	tRNA-Lys (anticodon: TTT)	78	74.5082	236	247.11	60	45.769	179	85.0567	76	39.7719	290	168.401	tRNA
TVAG_326000	60.9162	1.485	0.574408	0.000381369	0.0639042	tRNA-Gly (anticodon: TCC)	24	22.9256	127	132.979	22	16.782	66	31.3617	30	15.6994	98	56.9079	tRNA
TVAG_045390	207.325	1.22612	0.469051	0.000408529	0.0639042	tRNA-Asp (anticodon: GTC)	117	111.762	360	376.948	64	48.8202	289	137.326	123	64.3677	331	192.209	tRNA
TVAG_396280	217.291	1.1514	0.436421	0.000409741	0.0639042	tRNA-Asp (anticodon: GTC)	118	112.718	363	380.089	98	74.756	303	143.979	115	60.1812	348	202.081	tRNA
TVAG_455560	2258.19	1.45036	0.563489	0.000422096	0.0639042	tRNA-Val (anticodon: GAC)	874	834.874	5469	5726.47	926	706.368	1825	867.198	1089	569.89	2846	1652.65	tRNA
TVAG_468710	161.505	1.23411	0.475025	0.000431966	0.0639042	tRNA-Asp (anticodon: GTC)	84	80.2396	290	303.653	62	47.2946	201	95.5106	89	46.575	264	153.303	tRNA
TVAG_101060	217.501	1.1637	0.446867	0.000443167	0.0639042	tRNA-Asp (anticodon: GTC)	119	113.673	365	382.183	80	61.0253	289	137.326	134	70.1242	362	210.211	tRNA
TVAG_177580	1544.34	1.0857	0.412104	0.000453497	0.0639042	tRNA-Val (anticodon: GAC)	824	787.113	2597	2719.26	739	563.721	1992	946.553	914	478.31	2448	1421.54	tRNA
TVAG_413830	219.207	1.08362	0.415242	0.000472481	0.0644145	tRNA-Asp (anticodon: GTC)	113	107.941	359	375.901	101	77.0444	307	145.879	141	73.7874	344	199.758	tRNA
TVAG_457470	82.1425	1.19521	0.466842	0.00048324	0.0644145	tRNA-Gly (anticodon: TCC)	46	43.9408	121	126.696	32	24.4101	123	58.4468	43	22.5025	155	90.0074	tRNA
TVAG_350490	1488.46	1.05556	0.417982	0.000624528	0.0810571	tRNA-Val (anticodon: GAC)	846	808.128	2471	2587.33	680	518.715	1961	931.822	873	456.854	2343	1360.56	tRNA
TVAG_348560	3571.56	0.982471	0.386094	0.000684961	0.0845174	tRNA-Gly (anticodon: GCC)	1877	1792.97	5715	5984.05	1868	1424.94	4737	2250.91	2401	1256.48	5562	3229.81	tRNA
TVAG_294890	145.482	1.16472	0.479216	0.000688452	0.0845174	tRNA-Asp (anticodon: GTC)	75	71.6425	255	267.005	67	51.1087	179	85.0567	74	38.7253	241	139.947	tRNA
TVAG_452640	1622.84	1.03273	0.41686	0.000714866	0.0845174	tRNA-Val (anticodon: GAC)	917	875.95	2674	2799.89	780	594.997	2116	1005.47	942	492.963	2569	1491.8	tRNA
TVAG_091220	16930.3	1.0414	0.414018	0.000722876	0.0845174	tRNA-Gly (anticodon: GCC)	9023	8619.08	28905	30265.8	8499	6483.17	21451	10193	10312	5396.42	25666	14904.1	tRNA
TVAG_474320	3771.15	0.97082	0.391343	0.000813082	0.0845174	tRNA-Gly (anticodon: GCC)	2108	2013.63	5953	6233.25	1931	1473	5060	2404.4	2401	1256.48	5932	3444.67	tRNA
TVAG_149770	3631.83	0.974295	0.39804	0.000868674	0.0845174	tRNA-Gly (anticodon: GCC)	1993	1903.78	5885	6162.05	1894	1444.77	4838	2298.91	2286	1196.3	5545	3219.94	tRNA
TVAG_257240	1483.08	1.01378	0.418201	0.000873138	0.0845174	tRNA-Val (anticodon: GAC)	812	775.65	2496	2613.51	727	554.567	1892	899.035	915	478.833	2271	1318.75	tRNA
TVAG_171060	1529.98	1.0214	0.425577	0.000880376	0.0845174	tRNA-Val (anticodon: GAC)	831	793.799	2575	2696.22	769	586.606	1883	894.758	901	471.507	2424	1407.6	tRNA
TVAG_091210	17910.1	1.04825	0.424603	0.000900726	0.0845174	tRNA-Gly (anticodon: GCC)	9780	9342.19	31038	32499.2	8724	6654.81	22259	10577	10791	5647.09	26874	15605.5	tRNA
TVAG_219640	271.718	0.854786	0.346414	0.000923312	0.0845174	tRNA-Met (anticodon: CAT)	155	148.061	253	264.911	164	125.102	507	240.915	177	92.6268	544	315.897	tRNA
TVAG_462410	17361.6	0.997855	0.41186	0.000932621	0.0845174	tRNA-Gly (anticodon: GCC)	9470	9046.07	29288	30666.8	8722	6653.28	22320	10606	10914	5711.46	25918	15050.4	tRNA
TVAG_327570	3667.94	0.954656	0.392532	0.000939564	0.0845174	tRNA-Gly (anticodon: GCC)	2025	1934.35	5817	6090.85	1943	1482.15	4886	2321.71	2341	1225.08	5704	3312.27	tRNA
TVAG_489620	1625.42	0.992309	0.416531	0.000946128	0.0845174	tRNA-Val (anticodon: GAC)	900	859.711	2720	2848.05	823	627.798	2134	1014.03	979	512.325	2436	1414.57	tRNA
TVAG_398520	1491.79	1.0047	0.422938	0.000950202	0.0845174	tRNA-Val (anticodon: GAC)	855	816.725	2460	2575.81	693	528.632	1892	899.035	910	476.217	2371	1376.82	tRNA
TVAG_390990	17922.8	1.00819	0.417137	0.000955797	0.0845174	tRNA-Gly (anticodon: GCC)	9847	9406.19	30361	31790.3	8923	6806.61	22679	10776.5	11043	5778.97	27058	15712.4	tRNA
TVAG_260150	1624.61	1.0346	0.432784	0.000967651	0.0845174	tRNA-Val (anticodon: GAC)	909	868.308	2797	2928.68	774	590.42	2033	966.035	953	498.719	2468	1433.15	tRNA
TVAG_417720	1599.88	0.980675	0.410566	0.00099324	0.0845174	tRNA-Val (anticodon: GAC)	861	822.456	2655	2779.99	834	636.189	2062	979.815	1007	526.978	2429	1410.5	tRNA
TVAG_101010	1493.11	0.986506	0.417495	0.00103362	0.0845174	tRNA-Val (anticodon: GAC)	850	811.949	2450	2565.34	724	552.279	1919	911.865	917	479.88	2334	1355.34	tRNA
TVAG_137810	3690.37	0.917848	0.381397	0.00105005	0.0845174	tRNA-Gly (anticodon: GCC)	2044	1952.5	5755	6025.93	2007	1530.97	5127	2436.23	2447	1280.55	5552	3224.01	tRNA
TVAG_495700	1648.81	1.00546	0.428187	0.00106343	0.0845174	tRNA-Val (anticodon: GAC)	950	907.472	2777	2907.73	758	578.215	2105	1000.25	1006	526.455	2522	1464.51	tRNA
TVAG_502870	150.348	1.05552	0.46259	0.00108872	0.0845174	tRNA-Asp (anticodon: GTC)	81	77.3739	248	259.675	64	48.8202	187	88.8581	95	49.7149	255	148.077	tRNA
TVAG_167840	509.108	0.835062	0.345432	0.00108874	0.0845174	tRNA-Met (anticodon: CAT)	310	296.123	535	560.187	304	231.896	876	416.255	313	163.798	974	565.595	tRNA
TVAG_272890	3647.41	0.943989	0.400227	0.00111936	0.0845174	tRNA-Gly (anticodon: GCC)	2042	1950.59	5909	6187.18	1894	1444.77	4891	2324.09	2337	1222.99	5450	3164.78	tRNA
TVAG_198250	1624.95	0.966004	0.415023	0.00112675	0.0845174	tRNA-Val (anticodon: GAC)	933	891.233	2664	2789.41	801	611.016	2145	1019.25	998	522.268	2468	1433.15	tRNA
TVAG_417730	1497.03	0.984937	0.425999	0.00113039	0.0845174	tRNA-Val (anticodon: GAC)	852	813.859	2473	2589.42	763	582.029	1911	908.063	852	445.864	2340	1358.82	tRNA
TVAG_371550	1646.32	0.998171	0.429412	0.00113927	0.0845174	tRNA-Val (anticodon: GAC)	949	906.517	2771	2901.45	786	599.573	2102	998.822	973	509.185	2511	1458.12	tRNA
TVAG_126020	1636.02	0.962322	0.414441	0.0011432	0.0845174	tRNA-Val (anticodon: GAC)	916	874.994	2694	2820.83	808	616.355	2099	997.397	1048	548.434	2509	1456.96	tRNA
TVAG_433500	1619.98	0.995973	0.429761	0.00114792	0.0845174	tRNA-Val (anticodon: GAC)	928	886.457	2704	2831.3	785	598.811	2023	961.283	952	498.196	2541	1475.54	tRNA
TVAG_124040	3777.44	0.941581	0.401623	0.00114815	0.0845174	tRNA-Gly (anticodon: GCC)	2088	1994.53	6106	6393.46	2011	1534.02	4963	2358.3	2396	1253.86	5747	3337.24	tRNA
TVAG_243300	158.281	1.1214	0.508305	0.00119142	0.0849847	tRNA-Lys (anticodon: TTT)	91	86.9263	274	286.899	69	52.6343	188	89.3333	72	37.6787	271	157.368	tRNA
TVAG_459360	64.9688	1.18359	0.542637	0.00120526	0.0849847	tRNA-Gly (anticodon: TCC)	33	31.5227	117	122.508	21	16.0191	85	40.39	41	21.4559	104	60.392	tRNA
TVAG_402270	3643.07	0.928055	0.396874	0.00121497	0.0849847	tRNA-Gly (anticodon: GCC)	2013	1922.89	5841	6115.98	1941	1480.63	4814	2287.5	2383	1247.06	5524	3207.75	tRNA
TVAG_120210	242.749	1.09684	0.496788	0.00123248	0.0849847	tRNA-Tyr (anticodon: GTA)	127	121.315	471	493.174	100	76.2816	296	140.652	147	76.9273	324	188.144	tRNA
TVAG_228230	751.349	0.882637	0.38268	0.00124065	0.0849847	tRNA-Glu (anticodon: CTC)	451	430.81	1044	1093.15	410	312.755	1069	507.964	455	238.108	1291	749.674	tRNA
TVAG_090850	1531.2	0.988786	0.440406	0.00139902	0.0932426	tRNA-Val (anticodon: GAC)	869	830.098	2626	2749.63	747	569.824	1865	886.205	904	473.077	2333	1354.76	tRNA
TVAG_003310	114.989	1.15404	0.553166	0.00148358	0.0954111	tRNA-Lys (anticodon: TTT)	76	72.5978	193	202.086	38	28.987	160	76.0283	45	23.5492	195	113.235	tRNA
TVAG_038860	161.299	1.02731	0.476995	0.00148555	0.0954111	tRNA-Ile (anticodon: TAT)	83	79.2844	259	271.193	92	70.1791	196	93.1347	78	40.8186	286	166.078	tRNA
TVAG_388640	3749.36	0.889552	0.392299	0.00152793	0.0954111	tRNA-Gly (anticodon: GCC)	2166	2069.04	5816	6089.8	2020	1540.89	5066	2407.25	2424	1268.52	5742	3334.34	tRNA
TVAG_402530	3818.04	0.908036	0.407153	0.00153154	0.0954111	tRNA-Gly (anticodon: GCC)	2187	2089.1	6145	6434.29	1952	1489.02	4959	2356.4	2500	1308.29	5804	3370.34	tRNA
TVAG_008750	3606.92	0.89631	0.397916	0.00155266	0.0954111	tRNA-Gly (anticodon: GCC)	2085	1991.66	5670	5936.93	1933	1474.52	4850	2304.61	2296	1201.53	5473	3178.13	tRNA
TVAG_227170	114.704	1.07194	0.510023	0.00156234	0.0954111	tRNA-Lys (anticodon: TTT)	70	66.8664	193	202.086	46	35.0895	154	73.1773	56	29.3056	186	108.009	tRNA
TVAG_170190	70.8459	1.07574	0.511388	0.00156697	0.0954111	tRNA-Glu (anticodon: TTC)	33	31.5227	121	126.696	34	25.9357	89	42.2908	43	22.5025	118	68.5217	tRNA
TVAG_461640	1483.47	0.923387	0.423941	0.00170356	0.102463	tRNA-Val (anticodon: GAC)	861	822.456	2435	2549.63	731	557.619	1879	892.858	946	495.056	2263	1314.11	tRNA
TVAG_167930	264.432	0.778381	0.343872	0.00173161	0.102895	tRNA-Met (anticodon: CAT)	147	140.419	248	259.675	178	135.781	495	235.213	174	91.0568	505	293.25	tRNA
TVAG_099530	720.228	0.851348	0.393123	0.00186316	0.109206	tRNA-Glu (anticodon: CTC)	460	439.408	1001	1048.12	376	286.819	1051	499.411	430	225.025	1200	696.831	tRNA
TVAG_487550	147.856	0.972243	0.473586	0.00194987	0.111823	tRNA-Ala (anticodon: TGC)	87	83.1054	226	236.64	68	51.8715	181	86.007	84	43.9585	271	157.368	tRNA
TVAG_486520	60.5484	1.11153	0.569103	0.00201518	0.112021	tRNA-Leu (anticodon: TAG)	29	27.7018	117	122.508	27	20.596	81	38.4893	33	17.2694	81	47.0361	tRNA
TVAG_172860	74.3582	1.01771	0.515304	0.0021271	0.112021	tRNA-Gly (anticodon: TCC)	42	40.1198	107	112.037	41	31.2755	110	52.2695	30	15.6994	137	79.5549	tRNA
TVAG_487480	147.809	0.92123	0.450639	0.00213381	0.112021	tRNA-Ala (anticodon: TGC)	84	80.2396	238	249.204	71	54.1599	204	96.9361	95	49.7149	224	130.075	tRNA
TVAG_412950	719.907	0.784274	0.362753	0.00213419	0.112021	tRNA-Glu (anticodon: CTC)	464	443.229	864	904.675	397	302.838	1095	520.319	466	243.865	1305	757.804	tRNA
TVAG_007490	316.713	0.934059	0.458905	0.00213667	0.112021	tRNA-Gln (anticodon: TTG)	193	184.36	521	545.527	159	121.288	429	203.851	166	86.8703	475	275.829	tRNA
TVAG_383150	72.4199	1.09122	0.566643	0.00214821	0.112021	tRNA-Gly (anticodon: TCC)	40	38.2094	125	130.885	32	24.4101	83	39.4397	33	17.2694	129	74.9094	tRNA
TVAG_167950	308.42	0.771083	0.355617	0.00216964	0.112021	tRNA-Met (anticodon: CAT)	172	164.3	272	284.805	209	159.429	577	274.177	198	103.616	618	358.868	tRNA
TVAG_010130	22.8669	1.64733	0.96489	0.00219365	0.112021	tRNA-Arg (anticodon: ACG)	8	7.64187	62	64.9188	6	4.5769	14	6.65248	7	3.6632	32	18.5822	tRNA
TVAG_044180	151.856	1.03367	0.52916	0.00219372	0.112021	tRNA-Lys (anticodon: TTT)	92	87.8815	244	255.487	51	38.9036	164	77.929	91	47.6217	294	170.724	tRNA
TVAG_138960	126.251	1.11448	0.586778	0.00219899	0.112021	tRNA-Lys (anticodon: TTT)	79	75.4635	235	246.063	48	36.6152	146	69.3758	48	25.1191	202	117.3	tRNA
TVAG_099540	1198.65	0.802226	0.376027	0.00220317	0.112021	tRNA-Glu (anticodon: CTC)	792	756.545	1373	1437.64	665	507.273	1859	883.354	698	365.274	2284	1326.3	tRNA
TVAG_073580	177.972	0.970608	0.495609	0.00237394	0.118864	tRNA-Asp (anticodon: GTC)	108	103.165	306	320.406	68	51.8715	226	107.39	111	58.088	271	157.368	tRNA
TVAG_473480	61.5357	0.867173	0.423642	0.00238595	0.118864	tRNA-Gly (anticodon: TCC)	29	27.7018	66	69.1071	32	24.4101	115	54.6454	51	26.6891	116	67.3604	tRNA
TVAG_357560	732.531	0.773896	0.366894	0.00242365	0.119534	tRNA-Glu (anticodon: CTC)	448	427.945	937	981.112	449	342.504	1088	516.993	455	238.108	1256	729.35	tRNA
TVAG_046180	618.11	0.791347	0.379744	0.00249446	0.121809	tRNA-Glu (anticodon: CTC)	359	342.929	851	891.063	383	292.159	869	412.929	391	204.616	1024	594.629	tRNA
TVAG_045260	305.855	0.822489	0.404215	0.00257159	0.124078	tRNA-Asn (anticodon: GTT)	199	190.092	330	345.536	167	127.39	473	224.759	172	90.0102	630	365.836	tRNA
TVAG_140030	102.681	1.06472	0.579782	0.00259125	0.124078	tRNA-Lys (anticodon: TTT)	63	60.1797	179	187.427	37	28.2242	109	51.7943	49	25.6424	186	108.009	tRNA
TVAG_372720	44.8482	1.07863	0.592739	0.00264867	0.125608	tRNA-Leu (anticodon: CAA)	23	21.9704	80	83.7662	18	13.7307	60	28.5106	25	13.0829	70	40.6485	tRNA
TVAG_087950	2298.21	0.776396	0.375121	0.0027424	0.12812	tRNA-Val (anticodon: CAC)	1508	1440.49	2834	2967.42	1281	977.167	3339	1586.62	1414	739.967	4182	2428.46	tRNA
TVAG_010070	31.6885	1.15004	0.648095	0.00275358	0.12812	tRNA-Gln (anticodon: TTG)	8	7.64187	54	56.5422	21	16.0191	49	23.2837	16	8.37304	52	30.196	tRNA
TVAG_092090	733.882	0.723796	0.346037	0.00281618	0.129807	tRNA-Glu (anticodon: CTC)	470	448.96	872	913.052	430	328.011	1142	542.652	503	263.227	1267	735.738	tRNA
TVAG_085900	14.6537	1.74408	1.09982	0.00288824	0.13063	tRNA-Arg (anticodon: ACG)	3	2.8657	42	43.9773	2	1.52563	16	7.60283	8	4.18652	14	8.1297	tRNA
TVAG_338010	105.389	0.940467	0.506742	0.00292899	0.13063	tRNA-Lys (anticodon: TTT)	67	64.0007	160	167.532	45	34.3267	138	65.5744	56	29.3056	188	109.17	tRNA
TVAG_413740	2344.66	0.847293	0.434947	0.00293997	0.13063	tRNA-Val (anticodon: TAC)	1438	1373.63	3745	3921.31	1188	906.225	2878	1367.56	1451	759.33	3682	2138.11	tRNA
TVAG_092100	1223.29	0.747417	0.369748	0.00308576	0.133897	tRNA-Glu (anticodon: CTC)	835	797.62	1342	1405.18	684	521.766	1985	943.226	734	384.113	2281	1324.56	tRNA
TVAG_360670	89.1419	0.857018	0.451556	0.00312209	0.133897	tRNA-Thr (anticodon: TGT)	53	50.6274	115	120.414	45	34.3267	129	61.2978	56	29.3056	169	98.1371	tRNA
TVAG_381760	128.385	0.853561	0.462068	0.00342242	0.145512	tRNA-Thr (anticodon: TGT)	75	71.6425	191	199.992	65	49.583	164	77.929	81	42.3885	223	129.494	tRNA
TVAG_388120	732.812	0.73927	0.374551	0.00346831	0.146203	tRNA-Glu (anticodon: CTC)	484	462.333	878	919.334	428	326.485	1119	531.723	444	232.352	1305	757.804	tRNA
TVAG_274740	128.749	0.791477	0.418225	0.00355421	0.148554	tRNA-Met (anticodon: CAT)	82	78.3292	161	168.58	72	54.9228	208	98.8368	75	39.2486	222	128.914	tRNA
TVAG_410080	204.554	0.973229	0.571536	0.00361404	0.149785	tRNA-Tyr (anticodon: GTA)	122	116.539	408	427.208	75	57.2112	230	109.291	119	62.2745	264	153.303	tRNA
TVAG_137800	128.293	0.806967	0.43604	0.00371726	0.152779	tRNA-Gly (anticodon: GCC)	70	66.8664	192	201.039	76	57.974	183	86.9574	83	43.4351	197	114.396	tRNA
TVAG_009670	15.9478	1.336	0.945364	0.0039109	0.158103	tRNA-Met (anticodon: CAT)	8	7.64187	32	33.5065	4	3.05126	26	12.3546	5	2.61657	23	13.3559	tRNA
TVAG_491250	769.077	0.714841	0.369713	0.00394998	0.158384	tRNA-Glu (anticodon: CTC)	502	479.527	916	959.123	463	353.184	1156	549.305	479	250.668	1371	796.13	tRNA
TVAG_331720	73.2293	0.791561	0.433441	0.00404274	0.158465	tRNA-Ile (anticodon: GAT)	42	40.1198	74	77.4837	42	32.0383	129	61.2978	48	25.1191	146	84.7811	tRNA
TVAG_464400	147.798	0.883064	0.515317	0.00404602	0.158465	tRNA-Lys (anticodon: TTT)	95	90.7472	241	252.346	68	51.8715	186	88.3829	76	39.7719	238	138.205	tRNA
TVAG_235130	275.646	0.734681	0.388155	0.00404838	0.158465	tRNA-Val (anticodon: GAC)	175	167.166	347	363.336	155	118.236	396	188.17	184	96.29	488	283.378	tRNA
TVAG_497450	1230.18	0.726881	0.382382	0.00408795	0.158636	tRNA-Glu (anticodon: CTC)	864	825.322	1361	1425.07	672	512.612	1968	935.148	726	379.927	2292	1330.95	tRNA
TVAG_119440	131.737	0.775007	0.423347	0.00411706	0.158636	tRNA-Ser (anticodon: GCT)	81	77.3739	142	148.685	78	59.4997	204	96.9361	77	40.2953	268	155.626	tRNA
TVAG_031270	62.5958	1.03653	0.693824	0.00439107	0.167882	tRNA-Gly (anticodon: TCC)	35	33.4332	133	139.261	22	16.782	66	31.3617	31	16.2228	82	47.6168	tRNA
TVAG_239010	156.491	0.729399	0.3989	0.00459324	0.17426	tRNA-Ser (anticodon: GCT)	97	92.6577	166	173.815	87	66.365	236	112.142	109	57.0413	317	184.08	tRNA
TVAG_057750	333.948	0.651707	0.337963	0.0047184	0.177642	tRNA-Met (anticodon: CAT)	209	199.644	336	351.818	216	164.768	564	268	237	124.026	608	353.061	tRNA
TVAG_254640	29.174	1.1988	0.949024	0.00479143	0.179025	tRNA-Glu (anticodon: TTC)	9	8.59711	73	76.4367	16	12.2051	29	13.7801	9	4.70983	32	18.5822	tRNA
TVAG_387190	994.031	0.741108	0.422145	0.00522444	0.193737	tRNA-Gly (anticodon: GCC)	623	595.111	1465	1533.97	575	438.619	1257	597.297	610	319.222	1608	933.754	tRNA
TVAG_069770	28.8392	1.13515	0.984626	0.00556009	0.203422	tRNA-Lys (anticodon: TTT)	12	11.4628	68	71.2013	9	6.86534	19	9.02836	14	7.32641	45	26.1312	tRNA
TVAG_234780	227.636	0.834598	0.539028	0.00559185	0.203422	tRNA-Tyr (anticodon: GTA)	147	140.419	403	421.972	98	74.756	261	124.021	129	67.5076	334	193.951	tRNA
TVAG_442180	2397.98	0.748284	0.444384	0.00560935	0.203422	tRNA-Val (anticodon: TAC)	1550	1480.61	3738	3913.98	1294	987.084	2962	1407.47	1436	751.48	3703	2150.31	tRNA
TVAG_213650	242.098	0.818205	0.528472	0.00577581	0.207488	tRNA-Tyr (anticodon: GTA)	152	145.196	424	443.961	109	83.147	268	127.347	144	75.3574	364	211.372	tRNA
TVAG_239560	26.7442	1.11212	0.987081	0.00584017	0.207488	tRNA-Glu (anticodon: TTC)	8	7.64187	65	68.06	13	9.91661	22	10.4539	12	6.27978	35	20.3242	tRNA
TVAG_306140	717.562	0.67965	0.385774	0.0058477	0.207488	tRNA-Glu (anticodon: CTC)	487	465.199	881	922.475	421	321.146	1054	500.837	441	230.782	1248	724.705	tRNA
TVAG_413920	142.574	0.77559	0.498487	0.00623235	0.214951	tRNA-Thr (anticodon: TGT)	77	73.553	236	247.11	84	64.0766	168	79.8297	88	46.0517	218	126.591	tRNA
TVAG_261490	167.482	0.751597	0.47254	0.00628252	0.215176	tRNA-Lys (anticodon: TTT)	107	102.21	245	256.534	82	62.5509	205	97.4113	108	56.518	291	168.982	tRNA
TVAG_190540	52.7342	0.843375	0.590488	0.0063314	0.215355	tRNA-Lys (anticodon: TTT)	31	29.6123	80	83.7662	27	20.596	68	32.312	26	13.6062	95	55.1658	tRNA
TVAG_092660	52.6049	0.751455	0.49262	0.00689154	0.229439	tRNA-Met (anticodon: CAT)	30	28.657	59	61.7776	34	25.9357	108	51.3191	28	14.6528	85	49.3589	tRNA
TVAG_011630	50.2323	0.841524	0.628555	0.00694247	0.229439	tRNA-Phe (anticodon: GAA)	29	27.7018	86	90.0487	27	20.596	75	35.6383	22	11.5129	69	40.0678	tRNA
TVAG_587670	179.595	0.704147	0.448291	0.00725335	0.231782	tRNA-Thr (anticodon: TGT)	116	110.807	260	272.24	89	67.8906	236	112.142	125	65.4144	291	168.982	tRNA
TVAG_021920	13.3945	1.10573	1.23881	0.00729245	0.231782	tRNA-Met (anticodon: CAT)	3	2.8657	28	29.3182	4	3.05126	17	8.07801	9	4.70983	22	12.7752	tRNA
TVAG_190090	180.49	0.737789	0.493541	0.00738234	0.231782	tRNA-Arg (anticodon: CCT)	92	87.8815	302	316.217	106	80.8585	198	94.085	128	66.9843	276	160.271	tRNA
TVAG_125970	101.857	0.669868	0.413001	0.00741466	0.231782	tRNA-Ile (anticodon: GAT)	68	64.9559	109	114.131	56	42.7177	177	84.1063	68	35.5854	182	105.686	tRNA
TVAG_079590	37.6745	0.898177	0.794976	0.0074253	0.231782	tRNA-Leu (anticodon: CAA)	24	22.9256	73	76.4367	12	9.15379	52	24.7092	17	8.89635	49	28.4539	tRNA
TVAG_038990	127.467	0.729853	0.499236	0.00776169	0.240759	tRNA-Thr (anticodon: TGT)	77	73.553	198	207.321	71	54.1599	155	73.6524	76	39.7719	206	119.623	tRNA
TVAG_437130	142.285	0.698311	0.465837	0.00805031	0.248151	tRNA-Asn (anticodon: GTT)	96	91.7025	169	176.956	81	61.7881	201	95.5106	76	39.7719	278	161.433	tRNA
TVAG_196710	25.3358	0.883867	0.846114	0.00821365	0.248526	tRNA-Pro (anticodon: CGG)	11	10.5076	37	38.7419	14	10.6794	28	13.305	11	5.75646	58	33.6802	tRNA
TVAG_401690	88.8275	0.705811	0.487675	0.00837618	0.251898	tRNA-Gly (anticodon: CCC)	56	53.4931	122	127.743	52	39.6664	128	60.8227	49	25.6424	149	86.5232	tRNA
TVAG_024760	267.85	0.584745	0.342925	0.00858378	0.256368	tRNA-Glu (anticodon: TTC)	177	169.076	260	272.24	162	123.576	451	214.305	206	107.803	488	283.378	tRNA
TVAG_206750	769.424	0.601843	0.362525	0.0087373	0.256368	tRNA-Glu (anticodon: CTC)	513	490.035	915	958.076	487	371.491	1123	533.624	519	271.6	1312	761.869	tRNA
TVAG_083750	868.237	0.68633	0.469253	0.00878471	0.256368	tRNA-Gly (anticodon: GCC)	547	522.513	1385	1450.2	460	350.895	951	451.893	578	302.476	1367	793.807	tRNA
TVAG_371610	275.055	0.60244	0.371984	0.00920926	0.264324	tRNA-Glu (anticodon: TTC)	184	175.763	248	259.675	148	112.897	450	213.83	218	114.083	556	322.865	tRNA
TVAG_495670	123.183	0.663693	0.454318	0.00930595	0.264324	tRNA-Thr (anticodon: TGT)	67	64.0007	184	192.662	73	55.6856	157	74.6028	93	48.6683	192	111.493	tRNA
TVAG_464880	273.592	0.623303	0.399999	0.00935529	0.264324	tRNA-Met (anticodon: CAT)	171	163.345	221	231.404	188	143.409	497	236.163	165	86.347	568	329.833	tRNA
TVAG_451160	66.8374	0.75359	0.629733	0.00945257	0.264324	tRNA-Ile (anticodon: TAT)	30	28.657	119	124.602	40	30.5126	67	31.8369	42	21.9792	107	62.1341	tRNA
TVAG_239200	31.784	0.816542	0.903979	0.00948076	0.264324	tRNA-Ile (anticodon: TAT)	14	13.3733	55	57.5893	19	14.4935	30	14.2553	12	6.27978	63	36.5836	tRNA
TVAG_300940	225.422	0.646287	0.445111	0.00989929	0.269844	tRNA-Thr (anticodon: TGT)	143	136.598	313	327.735	133	101.455	277	131.624	144	75.3574	389	225.889	tRNA
TVAG_350250	161.431	0.691311	0.526141	0.0100134	0.270315	tRNA-Lys (anticodon: TTT)	108	103.165	252	263.864	72	54.9228	182	86.4822	104	54.4248	270	156.787	tRNA
TVAG_032950	45.5116	0.714302	0.571399	0.0100299	0.270315	tRNA-Ile (anticodon: TAT)	26	24.8361	66	69.1071	22	16.782	63	29.9362	31	16.2228	78	45.294	tRNA
TVAG_185840	130.945	0.692823	0.540494	0.0102575	0.273584	tRNA-Thr (anticodon: TGT)	89	85.0158	202	211.51	51	38.9036	154	73.1773	90	47.0983	220	127.752	tRNA
TVAG_079580	42.3901	0.746734	0.774493	0.0106444	0.27899	tRNA-Leu (anticodon: CAA)	23	21.9704	77	80.625	24	18.3076	49	23.2837	17	8.89635	65	37.745	tRNA
TVAG_145430	114.489	0.703762	0.594764	0.0106912	0.27899	tRNA-Lys (anticodon: TTT)	82	78.3292	184	192.662	49	37.378	136	64.6241	58	30.3523	187	108.59	tRNA
TVAG_309620	221	0.595382	0.403532	0.0113716	0.290243	tRNA-Gln (anticodon: TTG)	140	133.733	218	228.263	163	124.339	393	186.745	119	62.2745	400	232.277	tRNA
TVAG_437070	336.192	0.640164	0.47744	0.011406	0.290243	tRNA-Gln (anticodon: TTG)	223	213.017	523	547.622	190	144.935	409	194.347	198	103.616	508	294.992	tRNA
TVAG_046100	103.631	0.582852	0.389084	0.0116464	0.290243	tRNA-Asn (anticodon: GTT)	57	54.4483	96	100.519	74	56.4484	182	86.4822	77	40.2953	196	113.816	tRNA
TVAG_438300	81.0632	0.634837	0.488959	0.0119447	0.291227	tRNA-Thr (anticodon: TGT)	51	48.7169	111	116.226	47	35.8524	112	53.2198	50	26.1657	136	78.9742	tRNA
TVAG_287590	17.8869	0.709365	1.01302	0.0122398	0.292455	tRNA-Ser (anticodon: AGA)	10	9.55234	16	16.7532	7	5.33971	37	17.5815	9	4.70983	42	24.3891	tRNA
TVAG_477330	38.2304	0.682885	0.719907	0.012521	0.292683	tRNA-Gln (anticodon: TTG)	22	21.0151	63	65.9659	20	15.2563	47	22.3333	19	9.94298	63	36.5836	tRNA
TVAG_009290	128.704	0.616722	0.474096	0.0126541	0.292683	tRNA-Met (anticodon: CAT)	96	91.7025	139	145.544	67	51.1087	201	95.5106	70	36.632	250	145.173	tRNA
TVAG_264960	151.749	0.599939	0.440858	0.0126726	0.292683	tRNA-Ser (anticodon: GCT)	100	95.5234	174	182.192	96	73.2303	211	100.262	89	46.575	292	169.562	tRNA
TVAG_437960	55.5828	0.621908	0.486998	0.0127719	0.292981	tRNA-Met (anticodon: CAT)	37	35.3437	60	62.8247	31	23.6473	103	48.9432	34	17.7927	96	55.7465	tRNA
TVAG_244840	26.6871	0.654324	0.968297	0.0131305	0.297062	tRNA-Arg (anticodon: ACG)	15	14.3285	47	49.2126	9	6.86534	29	13.7801	16	8.37304	47	27.2926	tRNA
TVAG_080390	320.753	0.618608	0.524268	0.0138271	0.304989	tRNA-Gln (anticodon: TTG)	224	213.972	503	526.68	181	138.07	383	181.993	157	82.1605	497	288.604	tRNA
TVAG_246100	27.5462	0.645953	0.674884	0.0141232	0.30958	tRNA-Asp (anticodon: GTC)	16	15.2837	36	37.6948	14	10.6794	49	23.2837	16	8.37304	46	26.7119	tRNA
TVAG_463810	286.267	0.507696	0.326992	0.0145458	0.309717	tRNA-Met (anticodon: CAT)	181	172.897	285	298.417	201	153.326	466	221.432	222	116.176	497	288.604	tRNA
TVAG_069470	66.8021	0.597136	0.502435	0.0147344	0.311889	tRNA-Gln (anticodon: TTG)	40	38.2094	96	100.519	41	31.2755	98	46.5673	42	21.9792	100	58.0693	tRNA
TVAG_430730	129.587	0.539459	0.386838	0.0153917	0.321251	tRNA-Met (anticodon: CAT)	90	85.9711	141	147.638	68	51.8715	211	100.262	104	54.4248	221	128.333	tRNA
TVAG_134910	37.0069	0.546387	0.944268	0.0154778	0.321251	tRNA-Arg (anticodon: CCG)	23	21.9704	70	73.2954	13	9.91661	32	15.2057	19	9.94298	63	36.5836	tRNA
TVAG_205370	125.207	0.559459	0.4336	0.0157015	0.323159	tRNA-Met (anticodon: CAT)	92	87.8815	129	135.073	65	49.583	198	94.085	83	43.4351	239	138.786	tRNA
TVAG_036290	30.4246	0.555788	0.834356	0.0165492	0.338676	tRNA-Arg (anticodon: ACG)	19	18.1494	52	54.448	13	9.91661	36	17.1064	15	7.84972	50	29.0346	tRNA
TVAG_316990	73.4918	0.551644	0.438736	0.0166831	0.340003	tRNA-Ile (anticodon: GAT)	48	45.8512	73	76.4367	46	35.0895	128	60.8227	48	25.1191	135	78.3935	tRNA
TVAG_221910	74.211	0.549091	0.435947	0.0168049	0.341077	tRNA-Ile (anticodon: GAT)	50	47.7617	78	81.6721	43	32.8011	126	59.8723	51	26.6891	132	76.6514	tRNA
TVAG_385360	1680.19	0.519668	0.376235	0.0170494	0.344323	tRNA-Arg (anticodon: TCT)	1229	1173.98	1790	1874.27	1027	783.412	2424	1151.83	1089	569.89	3124	1814.08	tRNA
TVAG_430620	94.167	0.552614	0.469263	0.0177118	0.34867	tRNA-Arg (anticodon: TCT)	52	49.6722	65	68.06	67	51.1087	177	84.1063	62	32.4455	211	122.526	tRNA
TVAG_021380	6.52588	0.168916	0.342163	0.01782	0.34867	tRNA-Ser (anticodon: GGA)	1	0.955234	18	18.8474	3	2.28845	9	4.27659	1	0.523315	6	3.48416	tRNA
TVAG_111960	155.408	0.52442	0.403166	0.0179364	0.34867	tRNA-Arg (anticodon: CCT)	105	100.3	155	162.297	106	80.8585	252	119.745	94	49.1916	289	167.82	tRNA
TVAG_274020	1971.51	0.510856	0.370668	0.0179567	0.34867	tRNA-Arg (anticodon: TCT)	1439	1374.58	2160	2261.69	1222	932.161	2825	1342.38	1292	676.123	3557	2065.52	tRNA
TVAG_073570	60.0534	0.556614	0.589901	0.0184459	0.355371	tRNA-Asn (anticodon: GTT)	44	42.0303	89	93.1899	27	20.596	85	40.39	33	17.2694	93	54.0044	tRNA
TVAG_298250	265.169	0.507274	0.380233	0.0187971	0.360729	tRNA-Asn (anticodon: GTT)	182	173.853	230	240.828	178	135.781	447	212.404	172	90.0102	521	302.541	tRNA
TVAG_190100	182.59	0.549415	0.534069	0.0188989	0.361277	tRNA-Arg (anticodon: CCT)	110	105.076	307	321.453	118	90.0123	198	94.085	103	53.9014	262	152.142	tRNA
TVAG_022070	42.4411	0.535191	0.520701	0.0202457	0.377546	tRNA-Ser (anticodon: TGA)	24	22.9256	42	43.9773	29	22.1217	76	36.1135	26	13.6062	81	47.0361	tRNA
TVAG_261730	166.803	0.505272	0.403103	0.0202858	0.377546	tRNA-Asn (anticodon: GTT)	120	114.628	161	168.58	103	78.5701	267	126.872	106	55.4714	319	185.241	tRNA
TVAG_461820	236.121	0.496986	0.387915	0.0206171	0.378813	tRNA-Asn (anticodon: GTT)	173	165.255	222	232.451	144	109.846	382	181.518	154	80.5905	451	261.892	tRNA
TVAG_364350	74.8271	0.503426	0.402571	0.0206222	0.378813	tRNA-Ile (anticodon: GAT)	43	41.0751	74	77.4837	54	41.1921	134	63.6737	55	28.7823	129	74.9094	tRNA
TVAG_499560	38.174	0.529791	0.585218	0.0207669	0.379342	tRNA-Leu (anticodon: AAG)	16	15.2837	55	57.5893	27	20.596	54	25.6596	27	14.1295	62	36.003	tRNA
TVAG_346420	106.039	0.495533	0.395493	0.0211627	0.385146	tRNA-Ile (anticodon: GAT)	73	69.7321	121	126.696	66	50.3459	175	83.156	74	38.7253	168	97.5564	tRNA
TVAG_210930	1845.75	0.479421	0.363083	0.021755	0.391199	tRNA-Arg (anticodon: TCT)	1392	1329.69	1884	1972.69	1118	852.828	2769	1315.77	1237	647.341	3381	1963.32	tRNA
TVAG_263700	195.749	0.457284	0.326348	0.0221804	0.393502	tRNA-Leu (anticodon: TAA)	116	110.807	216	226.169	136	103.743	299	142.078	175	91.5801	315	182.918	tRNA
TVAG_030600	106.687	0.48347	0.399924	0.0231965	0.402905	tRNA-Ile (anticodon: GAT)	69	65.9111	102	106.802	76	57.974	180	85.5319	69	36.1087	196	113.816	tRNA
TVAG_125980	75.3664	0.491532	0.431655	0.0232501	0.402905	tRNA-Ile (anticodon: GAT)	50	47.7617	76	79.5779	52	39.6664	140	66.5248	45	23.5492	126	73.1673	tRNA
TVAG_551860	276.935	0.474923	0.376644	0.0233446	0.402905	tRNA-Glu (anticodon: TTC)	200	191.047	235	246.063	158	120.525	446	211.929	210	109.896	561	325.769	tRNA
TVAG_029520	72.4374	0.497816	0.475628	0.0233639	0.402905	tRNA-Thr (anticodon: TGT)	44	42.0303	91	95.2841	44	33.5639	90	42.7659	52	27.2124	135	78.3935	tRNA
TVAG_393410	351.508	0.469014	0.378016	0.0241946	0.414333	tRNA-Asn (anticodon: GTT)	268	256.003	323	338.206	219	167.057	612	290.808	217	113.559	637	369.901	tRNA
TVAG_291750	26.8325	0.431708	0.647174	0.0244972	0.417379	tRNA-Leu (anticodon: AAG)	17	16.239	33	34.5536	13	9.91661	34	16.156	14	7.32641	59	34.2609	tRNA
TVAG_097600	97.8443	0.481061	0.489334	0.0253271	0.426952	tRNA-Thr (anticodon: TGT)	74	70.6873	136	142.403	44	33.5639	132	62.7234	66	34.5388	155	90.0074	tRNA
TVAG_305360	74.5719	0.479852	0.507314	0.0253644	0.426952	tRNA-Asp (anticodon: GTC)	55	52.5379	110	115.179	36	27.4614	115	54.6454	47	24.5958	99	57.4886	tRNA
TVAG_368330	303.799	0.443713	0.333226	0.0255741	0.429019	tRNA-Glu (anticodon: TTC)	221	211.107	259	271.193	187	142.647	561	266.574	238	124.549	528	306.606	tRNA
TVAG_418980	42.3113	0.373156	0.597953	0.0258139	0.430115	tRNA-Val (anticodon: TAC)	26	24.8361	88	92.1428	12	9.15379	43	20.4326	31	16.2228	50	29.0346	tRNA
TVAG_323670	33.8907	0.448376	0.562683	0.027427	0.449403	tRNA-Gln (anticodon: TTG)	22	21.0151	42	43.9773	20	15.2563	53	25.1844	18	9.41967	60	34.8416	tRNA
TVAG_005030	82.5617	0.458033	0.461687	0.0283272	0.461088	tRNA-Thr (anticodon: TGT)	58	55.4036	107	112.037	49	37.378	112	53.2198	51	26.6891	138	80.1356	tRNA
TVAG_186360	107.156	0.450408	0.399026	0.0285761	0.463008	tRNA-Ile (anticodon: GAT)	75	71.6425	116	121.461	63	48.0574	156	74.1276	80	41.8652	194	112.654	tRNA
TVAG_399560	148.775	0.455123	0.449551	0.0286329	0.463008	tRNA-Ser (anticodon: GCT)	101	96.4786	164	171.721	102	77.8072	188	89.3333	82	42.9118	301	174.789	tRNA
TVAG_417440	172.757	0.449198	0.454291	0.0297398	0.475612	tRNA-Asn (anticodon: GTT)	129	123.225	162	169.627	109	83.147	250	118.794	88	46.0517	369	214.276	tRNA
TVAG_198470	39.9453	0.43176	0.538956	0.0297981	0.475612	tRNA-Leu (anticodon: AAG)	26	24.8361	50	52.3539	20	15.2563	50	23.7588	27	14.1295	79	45.8747	tRNA
TVAG_362940	28.8387	0.391135	0.559509	0.0304396	0.482727	tRNA-Leu (anticodon: TAG)	19	18.1494	42	43.9773	15	11.4422	40	19.0071	15	7.84972	48	27.8733	tRNA
TVAG_021510	52.0945	0.432451	0.461462	0.0323613	0.505675	tRNA-Pro (anticodon: TGG)	32	30.5675	58	60.7305	33	25.1729	73	34.6879	37	19.3627	100	58.0693	tRNA
TVAG_124570	35.8626	0.384525	0.537982	0.0325711	0.506753	tRNA-Trp (anticodon: CCA)	22	21.0151	57	59.6834	19	14.4935	40	19.0071	22	11.5129	59	34.2609	tRNA
TVAG_246870	663.157	0.431231	0.405507	0.0330179	0.512089	tRNA-Thr (anticodon: AGT)	487	465.199	837	876.404	403	307.415	764	363.035	434	227.119	1180	685.217	tRNA
TVAG_459320	136.427	0.422367	0.387953	0.0338478	0.517767	tRNA-Ser (anticodon: GCT)	92	87.8815	130	136.12	89	67.8906	191	90.7588	100	52.3315	276	160.271	tRNA
TVAG_133100	53.4055	0.379262	0.527039	0.034007	0.517767	tRNA-Ile (anticodon: GAT)	40	38.2094	74	77.4837	31	23.6473	69	32.7872	19	9.94298	95	55.1658	tRNA
TVAG_139470	663.841	0.426176	0.404565	0.0340139	0.517767	tRNA-Thr (anticodon: AGT)	458	437.497	836	875.357	430	328.011	716	340.227	449	234.968	1221	709.026	tRNA
TVAG_298240	354.926	0.409014	0.36127	0.0361643	0.54545	tRNA-Asn (anticodon: GTT)	269	256.958	279	292.135	221	168.582	623	296.035	246	128.735	689	400.097	tRNA
TVAG_568930	49.7605	0.403539	0.456852	0.0370475	0.555375	tRNA-Ser (anticodon: TGA)	25	23.8808	71	74.3425	35	26.6986	70	33.2624	39	20.4093	72	41.8099	tRNA
TVAG_407750	84.2788	0.404936	0.368566	0.0374628	0.559899	tRNA-Ile (anticodon: GAT)	56	53.4931	69	72.2484	54	41.1921	168	79.8297	69	36.1087	144	83.6198	tRNA
TVAG_367450	277.987	0.392054	0.328822	0.0384093	0.570586	tRNA-Glu (anticodon: TTC)	199	190.092	226	236.64	178	135.781	477	226.659	226	118.269	517	300.218	tRNA
TVAG_376500	108.687	0.399395	0.40375	0.039143	0.575596	tRNA-Pro (anticodon: AGG)	66	63.0454	120	125.649	82	62.5509	138	65.5744	73	38.202	209	121.365	tRNA
TVAG_394300	70.17	0.394827	0.438159	0.0392134	0.575596	tRNA-Pro (anticodon: TGG)	49	46.8065	84	87.9545	37	28.2242	87	41.3404	53	27.7357	132	76.6514	tRNA
TVAG_112490	67.8113	0.398047	0.403682	0.0394398	0.577203	tRNA-Glu (anticodon: TTC)	43	41.0751	78	81.6721	45	34.3267	97	46.0922	51	26.6891	117	67.9411	tRNA
TVAG_498930	110.507	0.391692	0.342857	0.0396583	0.577906	tRNA-Ile (anticodon: GAT)	75	71.6425	103	107.849	75	57.2112	192	91.234	88	46.0517	186	108.009	tRNA
TVAG_222750	346.484	0.389131	0.373506	0.0413882	0.59336	tRNA-Asn (anticodon: GTT)	259	247.406	305	319.359	242	184.601	548	260.397	202	105.71	677	393.129	tRNA
TVAG_014880	178.898	0.387672	0.354389	0.0414913	0.59336	tRNA-Asn (anticodon: GTT)	136	129.912	154	161.25	115	87.7238	319	151.581	123	64.3677	318	184.66	tRNA
TVAG_498940	235.163	0.387291	0.353922	0.0415227	0.59336	tRNA-Ile (anticodon: GAT)	184	175.763	217	227.216	140	106.794	379	180.092	168	87.9169	428	248.537	tRNA
TVAG_436010	23.0144	0.327317	0.475569	0.0416266	0.59336	tRNA-Tyr (anticodon: GTA)	7	6.68664	33	34.5536	16	12.2051	36	17.1064	20	10.4663	36	20.9049	tRNA
TVAG_353790	183.593	0.386773	0.360286	0.0419032	0.595582	tRNA-Ile (anticodon: TAT)	128	122.27	181	189.521	127	96.8776	258	122.596	130	68.0309	349	202.662	tRNA
TVAG_495720	173.068	0.380467	0.370181	0.0439053	0.61343	tRNA-Asn (anticodon: GTT)	123	117.494	160	167.532	125	95.352	264	125.447	108	56.518	332	192.79	tRNA
TVAG_367530	116.007	0.377866	0.350851	0.0441931	0.614495	tRNA-Ile (anticodon: GAT)	78	74.5082	117	122.508	83	63.3137	179	85.0567	86	45.0051	201	116.719	tRNA
TVAG_083110	30.8396	0.329615	0.460054	0.0445521	0.615656	tRNA-Asp (anticodon: GTC)	14	13.3733	51	53.401	20	15.2563	43	20.4326	24	12.5596	39	22.647	tRNA
TVAG_460190	9.68644	0.172441	0.336655	0.0450817	0.615656	tRNA-Tyr (anticodon: GTA)	6	5.7314	22	23.0357	2	1.52563	13	6.1773	4	2.09326	10	5.80693	tRNA
TVAG_368930	120.304	0.370832	0.413888	0.0451851	0.615656	tRNA-Thr (anticodon: AGT)	84	80.2396	144	150.779	79	60.2625	136	64.6241	75	39.2486	231	134.14	tRNA
TVAG_246090	6.93263	0.158245	0.325834	0.0454533	0.615656	tRNA-Asp (anticodon: GTC)	2	1.91047	14	14.6591	4	3.05126	8	3.80142	2	1.04663	12	6.96831	tRNA
TVAG_114340	38.4614	0.361025	0.437076	0.0455625	0.615656	tRNA-Met (anticodon: CAT)	26	24.8361	40	41.8831	20	15.2563	61	28.9858	30	15.6994	72	41.8099	tRNA
TVAG_096650	375.679	0.367417	0.321434	0.0461155	0.619732	tRNA-Glu (anticodon: TTC)	278	265.555	320	335.065	249	189.941	614	291.759	289	151.238	690	400.678	tRNA
TVAG_280850	14.1289	0.25096	0.405914	0.0467238	0.62615	tRNA-Gln (anticodon: TTG)	9	8.59711	19	19.8945	5	3.81408	31	14.7305	9	4.70983	19	11.0332	tRNA
TVAG_414990	28.0076	0.304154	0.442117	0.0471364	0.626621	tRNA-Pro (anticodon: CGG)	18	17.1942	38	39.789	18	13.7307	37	17.5815	13	6.80309	50	29.0346	tRNA
TVAG_410070	22.0749	0.295217	0.437349	0.0477084	0.632521	tRNA-Tyr (anticodon: GTA)	15	14.3285	26	27.224	10	7.62816	32	15.2057	14	7.32641	44	25.5505	tRNA
TVAG_361470	86.6532	0.3645	0.395043	0.0479342	0.633811	tRNA-Ile (anticodon: GAT)	67	64.0007	74	77.4837	55	41.9549	160	76.0283	51	26.6891	158	91.7495	tRNA
TVAG_452950	7.08323	0.165092	0.330236	0.0492327	0.645887	tRNA-Arg (anticodon: CCG)	3	2.8657	13	13.612	2	1.52563	9	4.27659	4	2.09326	13	7.54901	tRNA
TVAG_522460	467.136	0.363075	0.347763	0.0492404	0.645887	tRNA-Lys (anticodon: CTT)	352	336.242	350	366.477	315	240.287	808	383.943	314	164.321	923	535.979	tRNA
TVAG_150720	277.511	0.361354	0.343025	0.049655	0.649598	tRNA-Glu (anticodon: TTC)	217	207.286	244	255.487	154	117.474	430	204.326	223	116.699	529	307.186	tRNA
TVAG_221120	681.778	0.3501	0.337621	0.0541058	0.69019	tRNA-Lys (anticodon: CTT)	516	492.901	517	541.339	464	353.947	1141	542.177	467	244.388	1350	783.935	tRNA
TVAG_097590	59.6113	0.326372	0.413622	0.0541575	0.69019	tRNA-Thr (anticodon: TGT)	46	43.9408	78	81.6721	28	21.3589	73	34.6879	42	21.9792	103	59.8114	tRNA
TVAG_483830	51.3005	0.330093	0.409068	0.0542972	0.69019	tRNA-Pro (anticodon: TGG)	37	35.3437	59	61.7776	32	24.4101	70	33.2624	31	16.2228	94	54.5851	tRNA
TVAG_388500	106.881	0.344824	0.338739	0.0556263	0.703459	tRNA-Ile (anticodon: GAT)	77	73.553	103	107.849	75	57.2112	183	86.9574	77	40.2953	174	101.041	tRNA
TVAG_307140	9.91092	0.180041	0.339593	0.0568816	0.710468	tRNA-Tyr (anticodon: GTA)	3	2.8657	19	19.8945	4	3.05126	10	4.75177	8	4.18652	17	9.87178	tRNA
TVAG_499610	48.3829	0.318958	0.405073	0.0571502	0.710468	tRNA-Pro (anticodon: TGG)	32	30.5675	55	57.5893	32	24.4101	60	28.5106	31	16.2228	95	55.1658	tRNA
TVAG_123900	269.819	0.341006	0.349717	0.0576795	0.710468	tRNA-Asn (anticodon: GTT)	224	213.972	214	224.075	151	115.185	475	225.709	190	99.4298	508	294.992	tRNA
TVAG_167780	652.956	0.339461	0.357671	0.0577143	0.710468	tRNA-Lys (anticodon: CTT)	524	500.543	482	504.691	416	317.331	1095	520.319	402	210.373	1345	781.032	tRNA
TVAG_219380	24.7212	0.237111	0.382436	0.0578993	0.710468	tRNA-Arg (anticodon: ACG)	17	16.239	41	42.9302	9	6.86534	21	9.97872	16	8.37304	45	26.1312	tRNA
TVAG_241840	7.0197	0.159406	0.323949	0.0581973	0.710468	tRNA-Ser (anticodon: TGA)	4	3.82094	7	7.32954	3	2.28845	15	7.12765	2	1.04663	16	9.29108	tRNA
TVAG_184010	263.132	0.338272	0.324259	0.0584625	0.711943	tRNA-Glu (anticodon: TTC)	197	188.181	209	218.839	167	127.39	431	204.801	211	110.419	504	292.669	tRNA
TVAG_149780	279.286	0.338151	0.320914	0.0587078	0.71317	tRNA-Glu (anticodon: TTC)	217	207.286	254	265.958	160	122.051	431	204.801	237	124.026	504	292.669	tRNA
TVAG_298120	25.1212	0.271295	0.401524	0.0590145	0.715134	tRNA-Arg (anticodon: ACG)	16	15.2837	40	41.8831	13	9.91661	37	17.5815	17	8.89635	32	18.5822	tRNA
TVAG_311780	252.525	0.336069	0.353979	0.0593017	0.716853	tRNA-Asn (anticodon: GTT)	195	186.271	241	252.346	177	135.018	370	175.815	149	77.9739	475	275.829	tRNA
TVAG_367570	609.21	0.334732	0.336688	0.0601699	0.7238	tRNA-Lys (anticodon: CTT)	487	465.199	453	474.326	387	295.21	1073	509.865	415	217.176	1175	682.314	tRNA
TVAG_174700	275.778	0.331733	0.332335	0.0614749	0.731036	tRNA-Glu (anticodon: TTC)	218	208.241	246	257.581	147	112.134	413	196.248	235	122.979	523	303.702	tRNA
TVAG_425920	32.8864	0.292599	0.399703	0.0615705	0.731036	tRNA-Ser (anticodon: AGA)	21	20.0599	42	43.9773	22	16.782	45	21.383	20	10.4663	56	32.5188	tRNA
TVAG_261660	13.3848	0.219431	0.36672	0.0616607	0.731036	tRNA-Ala (anticodon: TGC)	9	8.59711	17	17.8003	6	4.5769	25	11.8794	7	3.6632	22	12.7752	tRNA
TVAG_038450	54.9821	0.323004	0.367455	0.0629687	0.742971	tRNA-Met (anticodon: CAT)	38	36.2989	49	51.3068	34	25.9357	92	43.7163	44	23.0259	102	59.2307	tRNA
TVAG_424210	309.536	0.327858	0.318148	0.0634262	0.744227	tRNA-Glu (anticodon: TTC)	232	221.614	229	239.781	184	140.358	534	253.745	271	141.818	592	343.77	tRNA
TVAG_044650	291.498	0.324841	0.302563	0.063509	0.744227	tRNA-His (anticodon: GTG)	223	213.017	277	290.041	196	149.512	467	221.908	227	118.793	480	278.733	tRNA
TVAG_407270	16.3542	0.231208	0.373463	0.0635279	0.744227	tRNA-Arg (anticodon: ACG)	9	8.59711	22	23.0357	11	8.39098	24	11.4042	8	4.18652	29	16.8401	tRNA
TVAG_449220	258.375	0.325837	0.332373	0.0639953	0.746158	tRNA-His (anticodon: GTG)	211	201.554	246	257.581	152	115.948	389	184.844	189	98.9065	464	269.441	tRNA
TVAG_410180	27.3983	0.278468	0.389778	0.0661373	0.767178	tRNA-Ser (anticodon: AGA)	19	18.1494	34	35.6006	14	10.6794	43	20.4326	20	10.4663	44	25.5505	tRNA
TVAG_328130	75.7214	0.296989	0.382226	0.066806	0.771632	tRNA-Arg (anticodon: TCG)	63	60.1797	93	97.3782	36	27.4614	92	43.7163	50	26.1657	136	78.9742	tRNA
TVAG_299890	10.0058	0.171621	0.33008	0.0689151	0.782609	tRNA-Tyr (anticodon: GTA)	3	2.8657	20	20.9416	4	3.05126	14	6.65248	9	4.70983	12	6.96831	tRNA
TVAG_001590	64.3576	0.295371	0.373411	0.0700087	0.788318	tRNA-Pro (anticodon: TGG)	51	48.7169	64	67.013	33	25.1729	85	40.39	46	24.0725	131	76.0708	tRNA
TVAG_331220	73.979	0.295254	0.370696	0.0708921	0.794636	tRNA-Arg (anticodon: TCT)	51	48.7169	48	50.2597	53	40.4293	129	61.2978	46	24.0725	164	95.2336	tRNA
TVAG_299160	10.1927	0.156066	0.318598	0.0721794	0.803586	tRNA-Tyr (anticodon: GTA)	7	6.68664	20	20.9416	4	3.05126	11	5.22695	3	1.56994	15	8.71039	tRNA
TVAG_013910	12.0369	0.154506	0.317337	0.0743497	0.814732	tRNA-Ile (anticodon: TAT)	8	7.64187	26	27.224	4	3.05126	8	3.80142	5	2.61657	18	10.4525	tRNA
TVAG_555860	25.7307	0.258459	0.373775	0.0745012	0.814732	tRNA-Leu (anticodon: AAG)	14	13.3733	24	25.1299	20	15.2563	42	19.9574	16	8.37304	52	30.196	tRNA
TVAG_162960	242.658	0.307347	0.324175	0.0750249	0.815279	tRNA-Lys (anticodon: CTT)	190	181.494	245	256.534	167	127.39	346	164.411	164	85.8237	423	245.633	tRNA
TVAG_410060	9.37754	0.166547	0.324928	0.0760716	0.822774	tRNA-Tyr (anticodon: GTA)	5	4.77617	12	12.5649	2	1.52563	13	6.1773	8	4.18652	21	12.1945	tRNA
TVAG_185480	675.564	0.302558	0.32656	0.0766453	0.824005	tRNA-Lys (anticodon: CTT)	532	508.184	464	485.844	440	335.639	1139	541.227	478	250.145	1384	803.679	tRNA
TVAG_190050	672.467	0.300255	0.326978	0.0772572	0.824005	tRNA-Lys (anticodon: CTT)	540	515.826	469	491.079	438	334.113	1156	549.305	456	238.632	1351	784.516	tRNA
TVAG_083590	8.08459	0.155682	0.317728	0.0772946	0.824005	tRNA-Arg (anticodon: TCT)	3	2.8657	12	12.5649	5	3.81408	10	4.75177	4	2.09326	17	9.87178	tRNA
TVAG_197880	677.741	0.299853	0.326862	0.0773836	0.824005	tRNA-Lys (anticodon: CTT)	542	517.737	457	478.514	426	324.96	1170	555.957	485	253.808	1382	802.517	tRNA
TVAG_483350	15.1476	0.17884	0.331124	0.0788053	0.830487	tRNA-Arg (anticodon: ACG)	9	8.59711	30	31.4123	9	6.86534	17	8.07801	6	3.13989	18	10.4525	tRNA
TVAG_336280	538.964	0.295551	0.330934	0.0791702	0.832553	tRNA-Lys (anticodon: CTT)	424	405.019	341	357.053	345	263.172	956	454.269	381	199.383	1121	650.957	tRNA
TVAG_202330	17.902	0.22608	0.358383	0.0801268	0.837257	tRNA-Leu (anticodon: CAA)	6	5.7314	18	18.8474	13	9.91661	29	13.7801	16	8.37304	37	21.4856	tRNA
TVAG_069790	2.91753	0.0822255	0.281376	0.0807431	0.838369	tRNA-Lys (anticodon: TTT)	1	0.955234	5	5.23539	1	0.762816	2	0.950354	0	0	9	5.22624	tRNA
TVAG_035600	28.0197	0.2386	0.360708	0.0809972	0.83924	tRNA-Leu (anticodon: AAG)	17	16.239	28	29.3182	21	16.0191	36	17.1064	15	7.84972	62	36.003	tRNA
TVAG_445090	179.674	0.288323	0.336495	0.0818657	0.842926	tRNA-Asn (anticodon: GTT)	146	139.464	142	148.685	114	86.961	275	130.674	117	61.2279	368	213.695	tRNA
TVAG_499030	535.703	0.289652	0.32761	0.0827567	0.846796	tRNA-Lys (anticodon: CTT)	426	406.93	345	361.242	352	268.511	958	455.22	363	189.963	1094	635.278	tRNA
TVAG_340520	16.3759	0.176078	0.327739	0.0844597	0.858877	tRNA-Arg (anticodon: ACG)	14	13.3733	25	26.1769	5	3.81408	17	8.07801	7	3.6632	31	18.0015	tRNA
TVAG_204820	38.5934	0.255247	0.355083	0.0859339	0.867284	tRNA-Leu (anticodon: AAG)	32	30.5675	44	46.0714	15	11.4422	67	31.8369	31	16.2228	58	33.6802	tRNA
TVAG_410320	19.2517	0.214274	0.348057	0.0859934	0.867284	tRNA-Ser (anticodon: AGA)	15	14.3285	17	17.8003	6	4.5769	38	18.0567	15	7.84972	37	21.4856	tRNA
TVAG_371530	557.059	0.285724	0.318524	0.0864567	0.867284	tRNA-Lys (anticodon: CTT)	436	416.482	356	372.76	372	283.768	1013	481.354	398	208.279	1112	645.73	tRNA
TVAG_010800	24.7914	0.245753	0.355492	0.0867652	0.867284	tRNA-Ser (anticodon: AGA)	13	12.418	28	29.3182	19	14.4935	42	19.9574	18	9.41967	40	23.2277	tRNA
TVAG_475990	274.103	0.286037	0.293859	0.0882792	0.870571	tRNA-Glu (anticodon: TTC)	222	212.062	251	262.816	175	133.493	443	210.503	217	113.559	452	262.473	tRNA
TVAG_015890	282.536	0.273196	0.294798	0.096834	0.906234	tRNA-Glu (anticodon: TTC)	220	210.151	242	253.393	175	133.493	410	194.823	245	128.212	530	307.767	tRNA
TVAG_296290	25.2384	0.187872	0.32935	0.0974292	0.910078	tRNA-Asp (anticodon: GTC)	17	16.239	46	48.1656	17	12.9679	26	12.3546	10	5.23315	32	18.5822	tRNA
TVAG_397080	21.4063	0.189109	0.326963	0.100007	0.921171	tRNA-Arg (anticodon: ACG)	15	14.3285	28	29.3182	6	4.5769	24	11.4042	20	10.4663	42	24.3891	tRNA
TVAG_299970	272.989	0.266064	0.300563	0.101937	0.92588	tRNA-Ile (anticodon: TAT)	228	217.793	229	239.781	156	118.999	418	198.624	224	117.223	507	294.411	tRNA
TVAG_430760	76.5171	0.258608	0.318597	0.102149	0.926098	tRNA-Ser (anticodon: ACT)	53	50.6274	63	65.9659	63	48.0574	136	64.6241	49	25.6424	134	77.8128	tRNA
TVAG_019550	71.6169	0.245115	0.327119	0.105173	0.938315	tRNA-Lys (anticodon: TTT)	60	57.314	80	83.7662	39	29.7498	92	43.7163	51	26.6891	126	73.1673	tRNA
TVAG_453270	70.1646	0.249349	0.323287	0.105399	0.938315	tRNA-Ile (anticodon: GAT)	46	43.9408	64	67.013	61	46.5318	107	50.8439	42	21.9792	130	75.4901	tRNA
TVAG_380850	542.732	0.258696	0.30669	0.106832	0.939873	tRNA-Lys (anticodon: CTT)	434	414.572	357	373.807	377	287.582	929	441.439	370	193.627	1096	636.439	tRNA
TVAG_346270	108.388	0.250016	0.319524	0.106878	0.939873	tRNA-Arg (anticodon: TCT)	83	79.2844	84	87.9545	80	61.0253	166	78.8794	67	35.0621	221	128.333	tRNA
TVAG_035930	26.4258	0.197654	0.327672	0.108777	0.939873	tRNA-Arg (anticodon: ACG)	21	20.0599	38	39.789	16	12.2051	36	17.1064	12	6.27978	38	22.0663	tRNA
TVAG_195410	684.969	0.258206	0.299479	0.109046	0.939873	tRNA-Lys (anticodon: CTT)	556	531.11	485	507.833	473	360.812	1134	538.851	476	249.098	1342	779.29	tRNA
TVAG_267700	70.5707	0.227082	0.32973	0.1093	0.939873	tRNA-Pro (anticodon: TGG)	59	56.3588	98	102.614	42	32.0383	79	37.539	40	20.9326	109	63.2955	tRNA
TVAG_352200	44.3127	0.235279	0.327094	0.109361	0.939873	tRNA-Pro (anticodon: TGG)	32	30.5675	44	46.0714	24	18.3076	58	27.5603	39	20.4093	87	50.5203	tRNA
TVAG_346850	540.615	0.256183	0.302559	0.109405	0.939873	tRNA-Lys (anticodon: CTT)	432	412.661	368	385.325	382	291.396	910	432.411	368	192.58	1077	625.406	tRNA
TVAG_137440	25.4407	0.191401	0.325582	0.109755	0.939873	tRNA-Gly (anticodon: CCC)	14	13.3733	45	47.1185	17	12.9679	25	11.8794	18	9.41967	33	19.1629	tRNA
TVAG_433260	77.7622	0.251699	0.309085	0.109859	0.939873	tRNA-Ile (anticodon: GAT)	61	58.2693	67	70.1542	53	40.4293	133	63.1985	56	29.3056	133	77.2321	tRNA
TVAG_487460	12.3403	0.152164	0.308586	0.113183	0.959138	tRNA-Ala (anticodon: TGC)	9	8.59711	20	20.9416	4	3.05126	13	6.1773	8	4.18652	21	12.1945	tRNA
TVAG_288580	75.4361	0.248226	0.303616	0.113888	0.961987	tRNA-Ile (anticodon: GAT)	51	48.7169	74	77.4837	63	48.0574	124	58.9219	53	27.7357	118	68.5217	tRNA
TVAG_403570	300.153	0.250204	0.286169	0.116581	0.976196	tRNA-His (anticodon: GTG)	249	237.853	268	280.617	195	148.749	447	212.404	231	120.886	528	306.606	tRNA
TVAG_447270	6.4266	0.1062	0.288346	0.117311	0.977328	tRNA-Ala (anticodon: AGC)	5	4.77617	8	8.37662	3	2.28845	13	6.1773	0	0	12	6.96831	tRNA
TVAG_211360	559.932	0.245911	0.287711	0.120646	0.984523	tRNA-Lys (anticodon: CTT)	435	415.527	373	390.56	411	313.517	985	468.049	411	215.082	1065	618.438	tRNA
TVAG_239410	51.1718	0.222521	0.318476	0.121139	0.984523	tRNA-Thr (anticodon: TGT)	42	40.1198	49	51.3068	30	22.8845	69	32.7872	35	18.316	100	58.0693	tRNA
TVAG_358980	8.63208	0.115726	0.292013	0.121521	0.984523	tRNA-Gly (anticodon: TCC)	1	0.955234	16	16.7532	9	6.86534	7	3.32624	3	1.56994	16	9.29108	tRNA
TVAG_143240	129.556	0.244874	0.283343	0.121711	0.984523	tRNA-Thr (anticodon: CGT)	99	94.5682	126	131.932	80	61.0253	189	89.8085	121	63.3211	214	124.268	tRNA
TVAG_444330	21.2609	0.165872	0.311363	0.124204	0.992482	tRNA-Arg (anticodon: ACG)	14	13.3733	36	37.6948	16	12.2051	23	10.9291	8	4.18652	29	16.8401	tRNA
TVAG_309320	25.2189	0.182292	0.316125	0.125368	0.992482	tRNA-Leu (anticodon: AAG)	21	20.0599	24	25.1299	16	12.2051	37	17.5815	10	5.23315	52	30.196	tRNA
TVAG_188810	62.732	0.223735	0.311362	0.126278	0.998027	tRNA-Pro (anticodon: TGG)	48	45.8512	70	73.2954	37	28.2242	73	34.6879	51	26.6891	114	66.199	tRNA
TVAG_211320	720.505	0.236902	0.292909	0.126488	0.998027	tRNA-Lys (anticodon: CTT)	606	578.872	470	492.126	476	363.1	1270	603.475	506	264.797	1402	814.131	tRNA
TVAG_093930	595.889	0.240863	0.277833	0.128144	0.999598	tRNA-Gln (anticodon: CTG)	498	475.706	486	508.88	413	315.043	962	457.12	435	227.642	1042	605.082	tRNA
TVAG_040200	33.6276	0.195759	0.316735	0.12832	0.999598	tRNA-Leu (anticodon: AAG)	27	25.7913	32	33.5065	23	17.5448	47	22.3333	16	8.37304	68	39.4871	tRNA
TVAG_323690	273.191	0.238535	0.275569	0.12963	0.999598	tRNA-Glu (anticodon: TTC)	222	212.062	225	235.592	179	136.544	426	202.425	227	118.793	484	281.055	tRNA
TVAG_074980	201.935	0.234746	0.284858	0.131641	0.999598	tRNA-Glu (anticodon: TTC)	165	157.614	155	162.297	111	84.6726	324	153.957	189	98.9065	375	217.76	tRNA
TVAG_008660	105.776	0.223657	0.302124	0.133962	0.999598	tRNA-His (anticodon: GTG)	75	71.6425	66	69.1071	87	66.365	193	91.7092	69	36.1087	210	121.945	tRNA
TVAG_011140	120.567	0.230181	0.284932	0.13583	0.999598	tRNA-Ile (anticodon: GAT)	83	79.2844	111	116.226	107	81.6213	195	92.6595	82	42.9118	194	112.654	tRNA
TVAG_263770	21.5613	0.156349	0.303412	0.142624	0.999598	tRNA-Arg (anticodon: ACG)	20	19.1047	33	34.5536	9	6.86534	25	11.8794	10	5.23315	32	18.5822	tRNA
TVAG_581620	9.69918	0.130451	0.294846	0.146106	0.999598	tRNA-Ser (anticodon: TGA)	3	2.8657	11	11.5179	10	7.62816	17	8.07801	4	2.09326	18	10.4525	tRNA
TVAG_327220	734.477	0.219878	0.28234	0.147914	0.999598	tRNA-Lys (anticodon: CTT)	624	596.066	480	502.597	482	367.677	1245	591.595	540	282.59	1438	835.036	tRNA
TVAG_469060	262.98	0.2189	0.270443	0.153083	0.999598	tRNA-Ile (anticodon: TAT)	206	196.778	186	194.756	182	138.833	427	202.901	224	117.223	494	286.862	tRNA
TVAG_356770	544.113	0.214123	0.278974	0.155711	0.999598	tRNA-Lys (anticodon: CTT)	456	435.587	355	371.713	371	283.005	918	436.212	399	208.803	1062	616.696	tRNA
TVAG_357110	26.8718	0.181813	0.29877	0.163303	0.999598	tRNA-Ser (anticodon: AGA)	13	12.418	29	30.3653	24	18.3076	42	19.9574	22	11.5129	43	24.9698	tRNA
TVAG_222810	33.3413	0.171897	0.297003	0.168214	0.999598	tRNA-Thr (anticodon: TGT)	31	29.6123	39	40.836	17	12.9679	48	22.8085	20	10.4663	52	30.196	tRNA
TVAG_402800	96.5774	0.199689	0.28395	0.168586	0.999598	tRNA-Tyr (anticodon: GTA)	81	77.3739	69	72.2484	53	40.4293	154	73.1773	86	45.0051	189	109.751	tRNA
TVAG_047970	27.5213	0.168835	0.296958	0.169734	0.999598	tRNA-Cys (anticodon: GCA)	23	21.9704	22	23.0357	19	14.4935	53	25.1844	14	7.32641	48	27.8733	tRNA
TVAG_410340	23.3989	0.159411	0.296475	0.170619	0.999598	tRNA-Ser (anticodon: AGA)	13	12.418	25	26.1769	24	18.3076	40	19.0071	10	5.23315	37	21.4856	tRNA
TVAG_191750	12.5577	0.136879	0.292451	0.174893	0.999598	tRNA-Ala (anticodon: AGC)	9	8.59711	8	8.37662	5	3.81408	28	13.305	11	5.75646	25	14.5173	tRNA
TVAG_069330	7.50494	0.112295	0.285862	0.174983	0.999598	tRNA-Ala (anticodon: AGC)	5	4.77617	7	7.32954	4	3.05126	12	5.70212	4	2.09326	17	9.87178	tRNA
TVAG_580320	35.0333	0.176182	0.293441	0.175106	0.999598	tRNA-Cys (anticodon: GCA)	30	28.657	27	28.2711	23	17.5448	70	33.2624	21	10.9896	58	33.6802	tRNA
TVAG_352180	50.6449	0.18263	0.290495	0.175822	0.999598	tRNA-Pro (anticodon: TGG)	38	36.2989	54	56.5422	38	28.987	59	28.0354	34	17.7927	93	54.0044	tRNA
TVAG_446950	35.8193	0.168455	0.293689	0.177207	0.999598	tRNA-Leu (anticodon: AAG)	32	30.5675	42	43.9773	20	15.2563	44	20.9078	22	11.5129	61	35.4223	tRNA
TVAG_410480	38.5996	0.177203	0.288895	0.182139	0.999598	tRNA-Leu (anticodon: AAG)	30	28.657	40	41.8831	27	20.596	52	24.7092	27	14.1295	67	38.9064	tRNA
TVAG_430170	50.2788	0.179463	0.287505	0.182723	0.999598	tRNA-Pro (anticodon: TGG)	36	34.3884	52	54.448	41	31.2755	61	28.9858	33	17.2694	92	53.4237	tRNA
TVAG_295320	65.7398	0.180893	0.284433	0.186589	0.999598	tRNA-Gln (anticodon: CTG)	56	53.4931	46	48.1656	48	36.6152	123	58.4468	39	20.4093	117	67.9411	tRNA
TVAG_458450	162.387	0.1844	0.280219	0.188053	0.999598	tRNA-Pro (anticodon: AGG)	144	137.554	185	193.709	117	89.2495	205	97.4113	92	48.145	254	147.496	tRNA
TVAG_470270	3.87313	0.0823547	0.277315	0.18875	0.999598	tRNA-Thr (anticodon: TGT)	1	0.955234	6	6.28247	2	1.52563	6	2.85106	3	1.56994	7	4.06485	tRNA
TVAG_287580	17.934	0.14737	0.290286	0.19002	0.999598	tRNA-Ser (anticodon: AGA)	12	11.4628	17	17.8003	13	9.91661	25	11.8794	12	6.27978	36	20.9049	tRNA
TVAG_219940	925.421	0.185734	0.27195	0.194508	0.999598	tRNA-Lys (anticodon: CTT)	797	761.321	508	531.915	623	475.234	1702	808.751	673	352.191	1824	1059.18	tRNA
TVAG_219260	152.295	0.179731	0.272947	0.202232	0.999598	tRNA-Pro (anticodon: AGG)	131	125.136	146	152.873	112	85.4354	191	90.7588	97	50.7616	275	159.691	tRNA
TVAG_410160	21.3309	0.142311	0.285871	0.205535	0.999598	tRNA-Ser (anticodon: AGA)	19	18.1494	25	26.1769	13	9.91661	35	16.6312	11	5.75646	30	17.4208	tRNA
TVAG_110670	46.7877	0.171719	0.276926	0.206804	0.999598	tRNA-Met (anticodon: CAT)	34	32.478	47	49.2126	31	23.6473	59	28.0354	43	22.5025	83	48.1975	tRNA
TVAG_346130	577.016	0.182962	0.257626	0.2102	0.999598	tRNA-Gln (anticodon: CTG)	523	499.587	441	461.761	389	296.735	948	450.468	420	219.792	991	575.467	tRNA
TVAG_258930	554.771	0.179727	0.263042	0.211659	0.999598	tRNA-Lys (anticodon: CTT)	465	444.184	362	379.042	415	316.569	877	416.73	395	206.709	1091	633.536	tRNA
TVAG_077350	20.2422	0.141524	0.284676	0.211686	0.999598	tRNA-Leu (anticodon: TAA)	12	11.4628	27	28.2711	13	9.91661	22	10.4539	19	9.94298	33	19.1629	tRNA
TVAG_426580	26.2234	0.141318	0.279851	0.228993	0.999598	tRNA-Leu (anticodon: AAG)	25	23.8808	25	26.1769	12	9.15379	42	19.9574	19	9.94298	44	25.5505	tRNA
TVAG_147060	11.1743	0.106572	0.278746	0.232676	0.999598	tRNA-Ser (anticodon: TGA)	7	6.68664	19	19.8945	6	4.5769	10	4.75177	9	4.70983	16	9.29108	tRNA
TVAG_363150	17.2923	0.125905	0.279301	0.237211	0.999598	tRNA-Arg (anticodon: ACG)	11	10.5076	26	27.224	11	8.39098	21	9.97872	15	7.84972	22	12.7752	tRNA
TVAG_367590	78.8273	0.159355	0.264114	0.242991	0.999598	tRNA-Thr (anticodon: AGT)	66	63.0454	82	85.8604	52	39.6664	94	44.6666	65	34.0155	133	77.2321	tRNA
TVAG_038400	19.1833	0.114443	0.277704	0.245374	0.999598	tRNA-Arg (anticodon: ACG)	17	16.239	30	31.4123	10	7.62816	16	7.60283	11	5.75646	29	16.8401	tRNA
TVAG_414180	19.8231	0.121599	0.276705	0.251227	0.999598	tRNA-Trp (anticodon: CCA)	15	14.3285	29	30.3653	15	11.4422	32	15.2057	11	5.75646	19	11.0332	tRNA
TVAG_272230	3.75629	0.0680529	0.272055	0.251331	0.999598	tRNA-Ala (anticodon: AGC)	1	0.955234	7	7.32954	3	2.28845	5	2.37588	2	1.04663	5	2.90346	tRNA
TVAG_467980	34.4772	0.146701	0.269251	0.254615	0.999598	tRNA-Ser (anticodon: CGA)	24	22.9256	24	25.1299	22	16.782	59	28.0354	36	18.8393	64	37.1643	tRNA
TVAG_070800	54.9262	0.151603	0.262218	0.258485	0.999598	tRNA-Met (anticodon: CAT)	47	44.896	55	57.5893	38	28.987	82	38.9645	42	21.9792	82	47.6168	tRNA
TVAG_241810	29.7078	0.128639	0.274008	0.26058	0.999598	tRNA-Leu (anticodon: AAG)	27	25.7913	25	26.1769	17	12.9679	35	16.6312	20	10.4663	64	37.1643	tRNA
TVAG_168730	12.9941	0.114289	0.27507	0.264799	0.999598	tRNA-Ala (anticodon: AGC)	9	8.59711	14	14.6591	8	6.10253	24	11.4042	11	5.75646	18	10.4525	tRNA
TVAG_168720	6.33382	0.0864773	0.273624	0.270467	0.999598	tRNA-Ala (anticodon: AGC)	2	1.91047	6	6.28247	4	3.05126	12	5.70212	7	3.6632	12	6.96831	tRNA
TVAG_528490	6.39714	0.0810891	0.272112	0.283087	0.999598	tRNA-Ala (anticodon: CGC)	4	3.82094	4	4.18831	5	3.81408	13	6.1773	3	1.56994	14	8.1297	tRNA
TVAG_410330	23.0332	0.125597	0.269133	0.283346	0.999598	tRNA-Ser (anticodon: AGA)	17	16.239	23	24.0828	14	10.6794	31	14.7305	22	11.5129	40	23.2277	tRNA
TVAG_408350	29.9162	0.133012	0.264629	0.285789	0.999598	tRNA-Ala (anticodon: TGC)	20	19.1047	34	35.6006	24	18.3076	46	21.8581	26	13.6062	39	22.647	tRNA
TVAG_213840	33.605	0.138098	0.260487	0.28747	0.999598	tRNA-Leu (anticodon: TAA)	23	21.9704	30	31.4123	25	19.0704	60	28.5106	33	17.2694	48	27.8733	tRNA
TVAG_423100	197.05	0.148918	0.242759	0.288607	0.999598	tRNA-Cys (anticodon: GCA)	164	156.658	159	166.485	155	118.236	281	133.525	155	81.1138	342	198.597	tRNA
TVAG_359440	31.2303	0.131937	0.263254	0.291517	0.999598	tRNA-Leu (anticodon: AAG)	24	22.9256	30	31.4123	22	16.782	46	21.8581	27	14.1295	50	29.0346	tRNA
TVAG_127210	111.992	0.138267	0.255697	0.296829	0.999598	tRNA-Thr (anticodon: CGT)	97	92.6577	58	60.7305	69	52.6343	211	100.262	101	52.8548	211	122.526	tRNA
TVAG_504420	9.9514	0.0941783	0.271112	0.301616	0.999598	tRNA-Ser (anticodon: TGA)	6	5.7314	12	12.5649	4	3.05126	18	8.55319	12	6.27978	13	7.54901	tRNA
TVAG_511820	20.4263	0.111315	0.267735	0.307263	0.999598	tRNA-Ser (anticodon: AGA)	14	13.3733	25	26.1769	18	13.7307	26	12.3546	13	6.80309	30	17.4208	tRNA
TVAG_074240	5.74555	0.0725702	0.270065	0.309012	0.999598	tRNA-Ala (anticodon: AGC)	5	4.77617	6	6.28247	1	0.762816	13	6.1773	5	2.61657	8	4.64554	tRNA
TVAG_177200	26.8968	0.115159	0.265444	0.311848	0.999598	tRNA-Leu (anticodon: AAG)	23	21.9704	24	25.1299	22	16.782	42	19.9574	14	7.32641	45	26.1312	tRNA
TVAG_430140	67.7473	0.125106	0.255867	0.32441	0.999598	tRNA-Pro (anticodon: TGG)	64	61.135	55	57.5893	46	35.0895	91	43.2411	46	24.0725	126	73.1673	tRNA
TVAG_162200	26.3304	0.107414	0.263508	0.334339	0.999598	tRNA-Leu (anticodon: AAG)	22	21.0151	27	28.2711	22	16.782	33	15.6808	14	7.32641	45	26.1312	tRNA
TVAG_410460	28.1084	0.113777	0.260269	0.335453	0.999598	tRNA-Ala (anticodon: TGC)	19	18.1494	36	37.6948	23	17.5448	43	20.4326	24	12.5596	30	17.4208	tRNA
TVAG_005290	23.7169	0.105039	0.262967	0.342501	0.999598	tRNA-Leu (anticodon: AAG)	17	16.239	22	23.0357	17	12.9679	24	11.4042	21	10.9896	49	28.4539	tRNA
TVAG_425560	52.7183	0.119638	0.251327	0.348186	0.999598	tRNA-Thr (anticodon: TGT)	46	43.9408	55	57.5893	29	22.1217	67	31.8369	53	27.7357	81	47.0361	tRNA
TVAG_083100	8.50795	0.0780337	0.266501	0.360329	0.999598	tRNA-Asp (anticodon: GTC)	5	4.77617	8	8.37662	8	6.10253	15	7.12765	5	2.61657	14	8.1297	tRNA
TVAG_401910	203.907	0.118577	0.243092	0.368708	0.999598	tRNA-Cys (anticodon: GCA)	200	191.047	156	163.344	137	104.506	281	133.525	147	76.9273	370	214.856	tRNA
TVAG_360860	30.3547	0.0984089	0.25845	0.377451	0.999598	tRNA-Leu (anticodon: AAG)	28	26.7465	32	33.5065	23	17.5448	35	16.6312	17	8.89635	51	29.6153	tRNA
TVAG_497210	3.47303	0.0523318	0.266693	0.382782	0.999598	tRNA-Cys (anticodon: GCA)	1	0.955234	4	4.18831	2	1.52563	5	2.37588	4	2.09326	7	4.06485	tRNA
TVAG_079010	40.1836	0.103377	0.253808	0.384582	0.999598	tRNA-Leu (anticodon: AAG)	31	29.6123	29	30.3653	38	28.987	57	27.0851	25	13.0829	77	44.7133	tRNA
TVAG_373600	34.435	0.10172	0.254047	0.387782	0.999598	tRNA-Cys (anticodon: GCA)	30	28.657	28	29.3182	28	21.3589	49	23.2837	22	11.5129	61	35.4223	tRNA
TVAG_429270	54.1571	0.112711	0.239021	0.393537	0.999598	tRNA-Leu (anticodon: TAA)	32	30.5675	52	54.448	52	39.6664	87	41.3404	54	28.259	71	41.2292	tRNA
TVAG_594690	10.7729	0.0799358	0.262653	0.396951	0.999598	tRNA-Ser (anticodon: TGA)	6	5.7314	9	9.4237	9	6.86534	19	9.02836	10	5.23315	18	10.4525	tRNA
TVAG_362750	4.68981	0.0583091	0.265794	0.398067	0.999598	tRNA-Ala (anticodon: AGC)	2	1.91047	5	5.23539	3	2.28845	8	3.80142	5	2.61657	8	4.64554	tRNA
TVAG_100090	26.4179	0.0955391	0.255899	0.39937	0.999598	tRNA-Ser (anticodon: CGA)	17	16.239	13	13.612	24	18.3076	52	24.7092	23	12.0362	49	28.4539	tRNA
TVAG_300480	7.81711	0.0616401	0.265058	0.401069	0.999598	tRNA-Ala (anticodon: AGC)	7	6.68664	11	11.5179	6	4.5769	7	3.32624	2	1.04663	13	7.54901	tRNA
TVAG_027010	1341.98	-0.113041	0.230761	0.403567	0.999598	tRNA-Ser (anticodon: CGA)	1200	1146.28	535	560.187	1194	910.802	2531	1202.67	1882	984.879	1564	908.204	tRNA
TVAG_304220	204.956	0.10686	0.241694	0.407223	0.999598	tRNA-Cys (anticodon: GCA)	216	206.331	165	172.768	132	100.692	296	140.652	135	70.6475	344	199.758	tRNA
TVAG_204950	34.9817	0.0965181	0.247738	0.425495	0.999598	tRNA-His (anticodon: GTG)	28	26.7465	24	25.1299	30	22.8845	64	30.4113	27	14.1295	55	31.9381	tRNA
TVAG_413040	12.2803	0.0649032	0.262707	0.429488	0.999598	tRNA-Trp (anticodon: CCA)	15	14.3285	15	15.7062	4	3.05126	11	5.22695	6	3.13989	22	12.7752	tRNA
TVAG_495590	9.65303	0.0685963	0.261838	0.431136	0.999598	tRNA-Ile (anticodon: TAT)	6	5.7314	12	12.5649	7	5.33971	10	4.75177	9	4.70983	16	9.29108	tRNA
TVAG_213400	0.48863	-0.0178542	0.266841	0.433328	NA	tRNA-Met (anticodon: CAT)	1	0.955234	0	0	0	0	0	0	2	1.04663	0	0	tRNA
TVAG_118960	195.476	0.10201	0.231292	0.442901	0.999598	tRNA-Cys (anticodon: GCA)	184	175.763	125	130.885	133	101.455	321	152.532	170	88.9635	334	193.951	tRNA
TVAG_372120	13.9519	0.0698243	0.258496	0.458424	0.999598	tRNA-Arg (anticodon: TCT)	11	10.5076	14	14.6591	14	10.6794	22	10.4539	6	3.13989	20	11.6139	tRNA
TVAG_170090	6.33349	0.0554226	0.262731	0.459328	0.999598	tRNA-Ala (anticodon: AGC)	3	2.8657	7	7.32954	6	4.5769	7	3.32624	5	2.61657	12	6.96831	tRNA
TVAG_474680	2.46089	0.0365302	0.265253	0.460869	0.999598	tRNA-Leu (anticodon: CAG)	0	0	4	4.18831	2	1.52563	4	1.90071	3	1.56994	3	1.74208	tRNA
TVAG_471810	250.411	0.0983081	0.225849	0.462998	0.999598	tRNA-Phe (anticodon: GAA)	226	215.883	173	181.144	206	157.14	423	201	192	100.476	391	227.051	tRNA
TVAG_289310	9.47718	0.0597584	0.260251	0.476372	0.999598	tRNA-Leu (anticodon: TAA)	9	8.59711	11	11.5179	5	3.81408	10	4.75177	7	3.6632	16	9.29108	tRNA
TVAG_183490	13.0434	0.0659703	0.257171	0.483462	0.999598	tRNA-Trp (anticodon: CCA)	11	10.5076	13	13.612	10	7.62816	15	7.12765	9	4.70983	23	13.3559	tRNA
TVAG_072450	12.2321	0.0594145	0.259214	0.488205	0.999598	tRNA-Ala (anticodon: TGC)	14	13.3733	15	15.7062	7	5.33971	15	7.12765	5	2.61657	17	9.87178	tRNA
TVAG_473600	4.92316	0.0461619	0.262713	0.495169	0.999598	tRNA-Ala (anticodon: CGC)	3	2.8657	4	4.18831	3	2.28845	5	2.37588	5	2.61657	12	6.96831	tRNA
TVAG_088880	241.029	0.0881306	0.216482	0.51408	0.999598	tRNA-Phe (anticodon: GAA)	213	203.465	187	195.804	202	154.089	395	187.695	201	105.186	341	198.016	tRNA
TVAG_173670	255.527	0.086433	0.222718	0.51525	0.999598	tRNA-Phe (anticodon: GAA)	234	223.525	184	192.662	218	166.294	448	212.879	189	98.9065	365	211.953	tRNA
TVAG_180520	16.4687	0.0593836	0.254841	0.529679	0.999598	tRNA-Ala (anticodon: AGC)	19	18.1494	14	14.6591	10	7.62816	23	10.9291	8	4.18652	28	16.2594	tRNA
TVAG_168710	7.77689	0.0481289	0.259327	0.541021	0.999598	tRNA-Ala (anticodon: AGC)	8	7.64187	4	4.18831	3	2.28845	16	7.60283	7	3.6632	14	8.1297	tRNA
TVAG_508490	241.623	0.0795615	0.224217	0.543949	0.999598	tRNA-Phe (anticodon: GAA)	229	218.749	161	168.58	197	150.275	407	193.397	181	94.72	376	218.34	tRNA
TVAG_219980	329.981	0.077095	0.220119	0.562578	0.999598	tRNA-Phe (anticodon: GAA)	295	281.794	204	213.604	283	215.877	586	278.454	265	138.678	507	294.411	tRNA
TVAG_068830	4.95389	0.0394235	0.260921	0.566888	0.999598	tRNA-Ala (anticodon: AGC)	3	2.8657	2	2.09416	3	2.28845	13	6.1773	6	3.13989	8	4.64554	tRNA
TVAG_013780	3.85884	0.031892	0.262637	0.574706	0.999598	tRNA-Ile (anticodon: TAT)	2	1.91047	8	8.37662	1	0.762816	3	1.42553	6	3.13989	3	1.74208	tRNA
TVAG_050360	147.61	0.0663577	0.238714	0.575913	0.999598	tRNA-Gln (anticodon: CTG)	146	139.464	53	55.4951	96	73.2303	303	143.979	128	66.9843	263	152.722	tRNA
TVAG_050810	5.7981	0.0407823	0.259458	0.57944	0.999598	tRNA-Ala (anticodon: AGC)	4	3.82094	7	7.32954	3	2.28845	9	4.27659	7	3.6632	7	4.06485	tRNA
TVAG_196670	25.8068	0.0542728	0.24832	0.598064	0.999598	tRNA-Cys (anticodon: GCA)	25	23.8808	16	16.7532	25	19.0704	47	22.3333	11	5.75646	41	23.8084	tRNA
TVAG_200210	12.4022	0.0442238	0.255773	0.601991	0.999598	tRNA-Ala (anticodon: AGC)	13	12.418	6	6.28247	11	8.39098	23	10.9291	4	2.09326	23	13.3559	tRNA
TVAG_032100	5.28439	0.0368513	0.259235	0.609181	0.999598	tRNA-Arg (anticodon: ACG)	3	2.8657	5	5.23539	4	3.05126	11	5.22695	6	3.13989	6	3.48416	tRNA
TVAG_158560	250.311	0.0658301	0.222142	0.612017	0.999598	tRNA-Phe (anticodon: GAA)	240	229.256	168	175.909	214	163.243	419	199.099	180	94.1967	379	220.083	tRNA
TVAG_137980	305.788	0.0654643	0.221018	0.615305	0.999598	tRNA-Phe (anticodon: GAA)	286	273.197	197	206.274	263	200.621	485	230.461	231	120.886	496	288.024	tRNA
TVAG_145450	29.0275	0.056027	0.240623	0.620883	0.999598	tRNA-His (anticodon: GTG)	27	25.7913	20	20.9416	24	18.3076	48	22.8085	22	11.5129	45	26.1312	tRNA
TVAG_095180	6.98558	0.0358472	0.258543	0.629309	0.999598	tRNA-Met (anticodon: CAT)	2	1.91047	2	2.09416	5	3.81408	18	8.55319	12	6.27978	12	6.96831	tRNA
TVAG_219740	323.508	0.0623689	0.221351	0.629609	0.999598	tRNA-Phe (anticodon: GAA)	299	285.615	202	211.51	293	223.505	559	265.624	232	121.409	496	288.024	tRNA
TVAG_078980	38.4739	0.0545035	0.239824	0.631543	0.999598	tRNA-Leu (anticodon: AAG)	37	35.3437	33	34.5536	31	23.6473	42	19.9574	28	14.6528	67	38.9064	tRNA
TVAG_445150	34.0674	0.0556363	0.23554	0.637011	0.999598	tRNA-Leu (anticodon: TAA)	23	21.9704	33	34.5536	35	26.6986	45	21.383	31	16.2228	47	27.2926	tRNA
TVAG_158600	329.935	0.0561621	0.218078	0.667227	0.999598	tRNA-Phe (anticodon: GAA)	315	300.899	211	220.933	280	213.589	543	258.021	256	133.969	510	296.153	tRNA
TVAG_364200	164.751	0.0493517	0.228765	0.688365	0.999598	tRNA-Arg (anticodon: CCT)	170	162.39	89	93.1899	117	89.2495	235	111.667	136	71.1708	311	180.595	tRNA
TVAG_438890	12.4306	0.0347586	0.251086	0.701619	0.999598	tRNA-Ala (anticodon: AGC)	10	9.55234	8	8.37662	13	9.91661	16	7.60283	8	4.18652	24	13.9366	tRNA
TVAG_296880	0.480279	-0.00887863	0.265823	0.719528	NA	tRNA-Ser (anticodon: ACT)	0	0	0	0	2	1.52563	1	0.475177	0	0	0	0	tRNA
TVAG_301720	810.609	-0.0432185	0.228255	0.719767	0.999598	tRNA-Leu (anticodon: CAA)	887	847.292	273	285.852	643	490.491	1581	751.255	821	429.642	1127	654.441	tRNA
TVAG_078310	6.25683	0.0267785	0.255966	0.726206	0.999598	tRNA-Ala (anticodon: AGC)	4	3.82094	6	6.28247	6	4.5769	10	4.75177	6	3.13989	8	4.64554	tRNA
TVAG_132310	28.864	0.0370812	0.240881	0.731741	0.999598	tRNA-His (anticodon: GTG)	33	31.5227	17	17.8003	16	12.2051	50	23.7588	25	13.0829	45	26.1312	tRNA
TVAG_158590	315.834	0.0434067	0.21498	0.738879	0.999598	tRNA-Phe (anticodon: GAA)	295	281.794	213	223.028	288	219.691	493	234.262	243	127.166	478	277.571	tRNA
TVAG_442540	37.206	0.0393206	0.233901	0.740382	0.999598	tRNA-Leu (anticodon: TAA)	33	31.5227	27	28.2711	29	22.1217	44	20.9078	37	19.3627	66	38.3257	tRNA
TVAG_316860	531.342	-0.0375884	0.220668	0.762492	0.999598	tRNA-Phe (anticodon: AAA)	472	450.87	239	250.252	383	292.159	1198	569.262	753	394.056	541	314.155	tRNA
TVAG_512990	1910.49	0.0370832	0.21954	0.770005	0.999598	tRNA-Phe (anticodon: AAA)	1508	1440.49	812	850.227	1392	1061.84	4428	2104.08	2438	1275.84	2473	1436.05	tRNA
TVAG_048950	12.9817	0.0270848	0.248171	0.773581	0.999598	tRNA-His (anticodon: GTG)	13	12.418	10	10.4708	11	8.39098	22	10.4539	9	4.70983	17	9.87178	tRNA
TVAG_381390	555.749	0.0368469	0.216808	0.775567	0.999598	tRNA-Phe (anticodon: GAA)	525	501.498	342	358.101	519	395.902	872	414.354	409	214.036	880	511.01	tRNA
TVAG_388380	103.636	-0.0307294	0.23564	0.781967	0.999598	tRNA-Gln (anticodon: CTG)	123	117.494	36	37.6948	93	70.9419	163	77.4538	73	38.202	174	101.041	tRNA
TVAG_353400	0.572705	0.00507465	0.265361	0.783424	NA	tRNA-Cys (anticodon: GCA)	1	0.955234	1	1.04708	0	0	0	0	0	0	1	0.580693	tRNA
TVAG_164260	98.6865	-0.0297108	0.237739	0.784478	0.999598	tRNA-Gln (anticodon: CTG)	116	110.807	26	27.224	80	61.0253	164	77.929	84	43.9585	171	99.2985	tRNA
TVAG_368290	31.079	0.0296244	0.234286	0.796597	0.999598	tRNA-His (anticodon: GTG)	28	26.7465	17	17.8003	25	19.0704	58	27.5603	31	16.2228	45	26.1312	tRNA
TVAG_522510	7.4633	0.0176348	0.256127	0.808705	0.999598	tRNA-Asn (anticodon: GTT)	11	10.5076	7	7.32954	2	1.52563	9	4.27659	5	2.61657	11	6.38762	tRNA
TVAG_004200	7.22701	0.0167739	0.256473	0.814995	0.999598	tRNA-Ala (anticodon: AGC)	10	9.55234	4	4.18831	5	3.81408	12	5.70212	2	1.04663	12	6.96831	tRNA
TVAG_418470	96.4169	-0.0270193	0.230049	0.815838	0.999598	tRNA-Gln (anticodon: CTG)	101	96.4786	35	36.6477	85	64.8394	162	76.9787	89	46.575	155	90.0074	tRNA
TVAG_137990	234.218	0.0282815	0.213777	0.828003	0.999598	tRNA-Phe (anticodon: GAA)	217	207.286	159	166.485	225	171.634	380	180.567	180	94.1967	329	191.048	tRNA
TVAG_146930	84.8495	0.0250787	0.2281	0.835383	0.999598	tRNA-Leu (anticodon: CAG)	90	85.9711	48	50.2597	69	52.6343	127	60.3475	63	32.9688	143	83.0391	tRNA
TVAG_387370	13.0578	0.0173297	0.251686	0.837343	0.999598	tRNA-Trp (anticodon: CCA)	10	9.55234	19	19.8945	16	12.2051	9	4.27659	7	3.6632	14	8.1297	tRNA
TVAG_158570	321.357	0.0253619	0.213497	0.846831	0.999598	tRNA-Phe (anticodon: GAA)	300	286.57	200	209.416	301	229.608	507	240.915	257	134.492	488	283.378	tRNA
TVAG_248800	25.2111	0.0180369	0.246006	0.852859	0.999598	tRNA-His (anticodon: GTG)	25	23.8808	9	9.4237	28	21.3589	45	21.383	11	5.75646	45	26.1312	tRNA
TVAG_410090	10.9605	-0.0142771	0.249362	0.870463	0.999598	tRNA-Tyr (anticodon: GTA)	7	6.68664	5	5.23539	8	6.10253	16	7.60283	20	10.4663	18	10.4525	tRNA
TVAG_208230	21.3089	0.0162721	0.24222	0.874554	0.999598	tRNA-Cys (anticodon: GCA)	24	22.9256	15	15.7062	18	13.7307	33	15.6808	13	6.80309	30	17.4208	tRNA
TVAG_017670	0.469508	0.00199372	0.265381	0.875589	NA	tRNA-Leu (anticodon: TAA)	1	0.955234	0	0	0	0	1	0.475177	0	0	1	0.580693	tRNA
TVAG_309970	96.6402	0.0167984	0.237369	0.879883	0.999598	tRNA-Gln (anticodon: CTG)	95	90.7472	23	24.0828	82	62.5509	187	88.8581	81	42.3885	177	102.783	tRNA
TVAG_315030	7.80615	-0.0102189	0.253882	0.892451	0.999598	tRNA-Ala (anticodon: AGC)	6	5.7314	5	5.23539	12	9.15379	13	6.1773	4	2.09326	9	5.22624	tRNA
TVAG_239480	100.583	0.0153052	0.228301	0.898842	0.999598	tRNA-Gln (anticodon: CTG)	94	89.792	36	37.6948	80	61.0253	193	91.7092	103	53.9014	164	95.2336	tRNA
TVAG_240000	0.344142	0.0017742	0.26571	0.944648	NA	tRNA-Leu (anticodon: TAA)	0	0	1	1.04708	0	0	0	0	1	0.523315	0	0	tRNA
TVAG_410170	18.0923	0.00346484	0.240508	0.975235	0.999598	tRNA-Ser (anticodon: AGA)	18	17.1942	13	13.612	15	11.4422	30	14.2553	17	8.89635	22	12.7752	tRNA
TVAG_249020	4.49754	0.00189118	0.257549	0.978872	0.999598	tRNA-Cys (anticodon: GCA)	2	1.91047	3	3.14123	6	4.5769	5	2.37588	5	2.61657	8	4.64554	tRNA
TVAG_003320	4.71417	0.00106078	0.259327	0.987901	0.999598	tRNA-Lys (anticodon: TTT)	5	4.77617	0	0	4	3.05126	5	2.37588	4	2.09326	13	7.54901	tRNA
TVAG_438210	5.21871	-0.000770878	0.257941	0.988115	0.999598	tRNA-Thr (anticodon: TGT)	5	4.77617	1	1.04708	4	3.05126	4	1.90071	6	3.13989	14	8.1297	tRNA
SUM RPM/TPM								143009		415034		102327		161381		83516.4		232954
TOTAL (%)								14.3009		41.5034		10.2327		16.1381		8.35164		23.2954

## Sheet: rRNA
Table S3. Comparison of mRNA, rRNA, and tRNA sEV cargos between TV79-49c1- and TV79-49c1+.
ID	DESeg normalized counts	Fold change (log2)	Standart error of fold change (log2)	P value	adjusted P value	Annotation	A_minus	A_minus_rpm	A_plus	A_plus_rpm	B_minus	B_minus_rpm	B_plus	B_plus_rpm	C_minus	C_minus_rpm	C_plus	C_plus_rpm	groups
TVAG_597330	2356.78	-0.722345	0.428093	0.00614817	0.213949	28S ribosomal RNA	1734	1656.38	690	722.484	3055	2330.4	3334	1584.24	4700	2459.58	1977	1148.03	rRNA
TVAG_599390	2985.18	-0.673865	0.419745	0.00687469	0.229439	28S ribosomal RNA	2209	2110.11	922	965.406	3808	2904.8	4323	2054.19	5912	3093.84	2453	1424.44	rRNA
TVAG_555170	2522.28	-0.723619	0.461235	0.00700877	0.229439	28S ribosomal RNA	1903	1817.81	649	679.553	3267	2492.12	3690	1753.4	5070	2653.21	2045	1187.52	rRNA
TVAG_313200	5422.1	-0.731789	0.521342	0.00810322	0.248161	28S ribosomal RNA	4027	3846.73	1195	1251.26	6735	5137.57	8368	3976.28	11853	6202.85	3933	2283.86	rRNA
TVAG_558410	3150.52	-0.647276	0.415508	0.00815126	0.248161	28S ribosomal RNA	2257	2155.96	1034	1082.68	4003	3053.55	4625	2197.69	6280	3286.42	2549	1480.19	rRNA
TVAG_509720	3077.86	-0.650679	0.425084	0.0087115	0.256368	28S ribosomal RNA	2239	2138.77	970	1015.67	3894	2970.41	4584	2178.21	6128	3206.87	2474	1436.63	rRNA
TVAG_588730	3075.77	-0.637439	0.416867	0.00875048	0.256368	28S ribosomal RNA	2229	2129.22	988	1034.51	3939	3004.73	4518	2146.85	6021	3150.88	2542	1476.12	rRNA
TVAG_200710	2412.39	-0.631619	0.432474	0.00952029	0.264324	28S ribosomal RNA	1775	1695.54	730	764.367	3063	2336.51	3609	1714.91	4759	2490.46	1968	1142.8	rRNA
TVAG_523120	2939.25	-0.636966	0.435007	0.00986124	0.269844	28S ribosomal RNA	2110	2015.54	883	924.57	3683	2809.45	4304	2045.16	5952	3114.77	2486	1443.6	rRNA
TVAG_601090	2628.05	-0.657306	0.46358	0.00990305	0.269844	28S ribosomal RNA	1871	1787.24	709	742.378	3484	2657.65	3900	1853.19	5218	2730.66	2173	1261.85	rRNA
TVAG_383080	2489.13	-0.646568	0.461172	0.0103718	0.275021	28S ribosomal RNA	1805	1724.2	672	703.636	3117	2377.7	3667	1742.47	5114	2676.23	2107	1223.52	rRNA
TVAG_578200	3083.45	-0.619683	0.426004	0.0105479	0.278194	28S ribosomal RNA	2233	2133.04	960	1005.19	3867	2949.81	4566	2169.66	6123	3204.26	2596	1507.48	rRNA
TVAG_095450	3788.02	-0.560912	0.361347	0.0114657	0.290243	28S ribosomal RNA	2730	2607.79	1524	1595.75	4631	3532.6	5402	2566.91	7176	3755.31	3339	1938.93	rRNA
TVAG_560620	3003.4	-0.605778	0.429957	0.0116025	0.290243	28S ribosomal RNA	2177	2079.54	926	969.594	3726	2842.25	4490	2133.54	5999	3139.37	2527	1467.41	rRNA
TVAG_556270	2639.13	-0.571291	0.386415	0.0116491	0.290243	28S ribosomal RNA	2011	1920.98	914	957.029	3200	2441.01	3811	1810.9	4985	2608.73	2389	1387.28	rRNA
TVAG_142980	2689.4	-0.590446	0.406447	0.011711	0.290243	28S ribosomal RNA	1977	1888.5	889	930.852	3364	2566.11	3962	1882.65	5163	2701.88	2336	1356.5	rRNA
TVAG_560630	2850.84	-0.603168	0.430729	0.0118548	0.291227	28S ribosomal RNA	2059	1966.83	886	927.711	3557	2713.34	4306	2046.11	5674	2969.29	2357	1368.69	rRNA
TVAG_592200	2925.33	-0.603812	0.433456	0.0118792	0.291227	28S ribosomal RNA	2048	1956.32	913	955.982	3666	2796.48	4365	2074.15	5923	3099.59	2442	1418.05	rRNA
TVAG_506900	2524.2	-0.607208	0.441228	0.0119868	0.291227	28S ribosomal RNA	1801	1720.38	743	777.979	3208	2447.11	3738	1776.21	5024	2629.13	2167	1258.36	rRNA
TVAG_534470	2786.46	-0.615691	0.45612	0.0121165	0.292455	28S ribosomal RNA	1996	1906.65	776	812.532	3571	2724.02	4174	1983.39	5560	2909.63	2356	1368.11	rRNA
TVAG_514330	2882.33	-0.584159	0.415149	0.0122969	0.292455	28S ribosomal RNA	2080	1986.89	951	995.771	3579	2730.12	4340	2062.27	5667	2965.63	2402	1394.82	rRNA
TVAG_511110	2856.53	-0.596797	0.430917	0.0123082	0.292455	28S ribosomal RNA	2143	2047.07	857	897.346	3537	2698.08	4307	2046.59	5574	2916.96	2429	1410.5	rRNA
TVAG_538990	2477.61	-0.624457	0.485036	0.0123339	0.292455	28S ribosomal RNA	1817	1735.66	604	632.435	3151	2403.63	3666	1742	5021	2627.56	2153	1250.23	rRNA
TVAG_543470	2543.33	-0.614727	0.462685	0.0125066	0.292683	28S ribosomal RNA	1824	1742.35	687	719.342	3293	2511.95	3801	1806.15	5041	2638.03	2174	1262.43	rRNA
TVAG_344650	3916.98	-0.546937	0.368675	0.0126507	0.292683	28S ribosomal RNA	2800	2674.65	1550	1622.97	4754	3626.43	5678	2698.05	7523	3936.9	3405	1977.26	rRNA
TVAG_567960	3059.33	-0.589802	0.430024	0.0126996	0.292683	28S ribosomal RNA	2158	2061.39	956	1001.01	3895	2971.17	4582	2177.26	6033	3157.16	2585	1501.09	rRNA
TVAG_556890	2627.76	-0.615008	0.485988	0.0129381	0.295419	28S ribosomal RNA	1951	1863.66	661	692.118	3305	2521.11	4096	1946.32	5321	2784.56	2102	1220.62	rRNA
TVAG_335190	3439.2	-0.575739	0.410356	0.013006	0.295601	28S ribosomal RNA	2424	2315.49	1156	1210.42	4321	3296.13	5093	2420.08	6729	3521.39	2959	1718.27	rRNA
TVAG_564820	3110.16	-0.586386	0.43785	0.0137113	0.304697	28S ribosomal RNA	2185	2087.19	955	999.959	3976	3032.96	4741	2252.81	6136	3211.06	2578	1497.03	rRNA
TVAG_507570	2693.67	-0.590422	0.47063	0.0142085	0.309717	28S ribosomal RNA	1940	1853.15	706	739.237	3478	2653.07	4080	1938.72	5324	2786.13	2307	1339.66	rRNA
TVAG_310830	3516.6	-0.56051	0.394126	0.0143541	0.309717	28S ribosomal RNA	2571	2455.91	1227	1284.76	4303	3282.4	5222	2481.37	6728	3520.86	3097	1798.41	rRNA
TVAG_543880	2923	-0.56717	0.426787	0.0144533	0.309717	28S ribosomal RNA	2097	2003.13	903	945.511	3637	2774.36	4350	2067.02	5755	3011.68	2574	1494.7	rRNA
TVAG_543820	2722.25	-0.58103	0.44924	0.0145353	0.309717	28S ribosomal RNA	1979	1890.41	765	801.014	3472	2648.5	4094	1945.37	5302	2774.62	2379	1381.47	rRNA
TVAG_599560	2651.11	-0.568995	0.432101	0.0145666	0.309717	28S ribosomal RNA	1925	1838.83	792	829.286	3351	2556.2	3947	1875.52	5130	2684.61	2353	1366.37	rRNA
TVAG_543540	3445.71	-0.549593	0.389721	0.014569	0.309717	28S ribosomal RNA	2484	2372.8	1238	1296.28	4310	3287.74	5155	2449.54	6488	3395.27	2980	1730.46	rRNA
TVAG_583810	3239.5	-0.553742	0.424595	0.0154579	0.321251	28S ribosomal RNA	2372	2265.81	1005	1052.31	4011	3059.66	4930	2342.62	6284	3288.51	2799	1625.36	rRNA
TVAG_523030	2651.09	-0.548284	0.413563	0.0157255	0.323159	28S ribosomal RNA	1972	1883.72	836	875.357	3291	2510.43	3954	1878.85	5019	2626.52	2391	1388.44	rRNA
TVAG_595270	3016.95	-0.507048	0.373294	0.0173791	0.345619	28S ribosomal RNA	2263	2161.69	1129	1182.15	3540	2700.37	4545	2159.68	5703	2984.47	2666	1548.13	rRNA
TVAG_529140	3096.32	-0.527584	0.398868	0.0175037	0.3467	28S ribosomal RNA	2149	2052.8	1091	1142.36	3817	2911.67	4611	2191.04	6033	3157.16	2744	1593.42	rRNA
TVAG_607630	2500.48	-0.533975	0.409823	0.0177626	0.34867	28S ribosomal RNA	1869	1785.33	791	828.238	3084	2352.52	3722	1768.61	4690	2454.35	2312	1342.56	rRNA
TVAG_595990	2592.65	-0.498143	0.38076	0.0190481	0.362557	28S ribosomal RNA	1859	1775.78	937	981.112	3149	2402.11	3795	1803.3	4908	2568.43	2419	1404.7	rRNA
TVAG_533740	3104.14	-0.485066	0.346251	0.0191129	0.362557	28S ribosomal RNA	2271	2169.34	1329	1391.57	3613	2756.05	4610	2190.57	5800	3035.23	2736	1588.78	rRNA
TVAG_350310	3888.03	-0.495945	0.381533	0.0199415	0.375104	28S ribosomal RNA	2950	2817.94	1345	1408.32	4683	3572.27	5783	2747.95	7123	3727.57	3665	2128.24	rRNA
TVAG_604390	2866.84	-0.486492	0.371683	0.0200025	0.375104	28S ribosomal RNA	2142	2046.11	1063	1113.04	3463	2641.63	4353	2068.45	5242	2743.22	2572	1493.54	rRNA
TVAG_520860	2503.83	-0.482845	0.359864	0.0205291	0.378813	28S ribosomal RNA	1889	1804.44	947	991.583	3019	2302.94	3670	1743.9	4486	2347.59	2389	1387.28	rRNA
TVAG_596990	3022.26	-0.485674	0.370373	0.0206611	0.378813	28S ribosomal RNA	2319	2215.19	1110	1162.26	3467	2644.68	4563	2168.23	5660	2961.96	2769	1607.94	rRNA
TVAG_595770	2900.67	-0.484779	0.365424	0.0215313	0.388983	28S ribosomal RNA	2112	2017.45	1108	1160.16	3405	2597.39	4270	2029.01	5470	2862.53	2723	1581.23	rRNA
TVAG_579210	2798.64	-0.48085	0.363336	0.0218126	0.391199	28S ribosomal RNA	2062	1969.69	1072	1122.47	3244	2474.58	4133	1963.91	5280	2763.1	2626	1524.9	rRNA
TVAG_530390	2939.43	-0.491403	0.39091	0.0219024	0.391386	28S ribosomal RNA	2140	2044.2	1026	1074.3	3602	2747.66	4533	2153.98	5471	2863.06	2610	1515.61	rRNA
TVAG_607430	2512.59	-0.485853	0.373153	0.0221285	0.393502	28S ribosomal RNA	1866	1782.47	918	961.217	2975	2269.38	3760	1786.67	4671	2444.4	2345	1361.72	rRNA
TVAG_361280	3138.87	-0.465049	0.353337	0.0228557	0.402587	28S ribosomal RNA	2284	2181.75	1265	1324.55	3712	2831.57	4693	2230.01	5792	3031.04	2875	1669.49	rRNA
TVAG_544010	2138.2	-0.462642	0.347577	0.0229617	0.402766	28S ribosomal RNA	1612	1539.84	839	878.498	2516	1919.25	3052	1450.24	3842	2010.58	2134	1239.2	rRNA
TVAG_591980	2832.1	-0.464606	0.353709	0.0230292	0.402766	28S ribosomal RNA	2074	1981.16	1132	1185.29	3262	2488.31	4186	1989.09	5326	2787.18	2647	1537.09	rRNA
TVAG_590300	2996.49	-0.47757	0.396231	0.0235224	0.404225	28S ribosomal RNA	2191	2092.92	1015	1062.78	3621	2762.16	4676	2221.93	5646	2954.64	2652	1540	rRNA
TVAG_547930	2520.76	-0.467997	0.381485	0.0245418	0.417379	28S ribosomal RNA	1855	1771.96	878	919.334	3030	2311.33	3799	1805.2	4670	2443.88	2380	1382.05	rRNA
TVAG_596980	2479.36	-0.443596	0.328356	0.0249538	0.422928	28S ribosomal RNA	1893	1808.26	1070	1120.37	2867	2186.99	3682	1749.6	4364	2283.75	2328	1351.85	rRNA
TVAG_537210	3001.29	-0.446642	0.346199	0.0257749	0.430115	28S ribosomal RNA	2163	2066.17	1242	1300.47	3536	2697.32	4489	2133.07	5513	2885.04	2774	1610.84	rRNA
TVAG_599110	3051.24	-0.441926	0.342934	0.0264512	0.43925	28S ribosomal RNA	2181	2083.37	1285	1345.49	3555	2711.81	4527	2151.13	5663	2963.53	2842	1650.33	rRNA
TVAG_549010	2983.48	-0.441847	0.34517	0.0266646	0.441022	28S ribosomal RNA	2164	2067.13	1223	1280.58	3488	2660.7	4442	2110.74	5479	2867.24	2807	1630	rRNA
TVAG_383060	3025.45	-0.42226	0.307861	0.0267367	0.441022	28S ribosomal RNA	2232	2132.08	1499	1569.57	3383	2580.61	4407	2094.11	5468	2861.49	2756	1600.39	rRNA
TVAG_575700	2654.22	-0.432771	0.327187	0.0268571	0.441531	28S ribosomal RNA	1903	1817.81	1195	1251.26	3103	2367.02	3884	1845.59	4810	2517.15	2484	1442.44	rRNA
TVAG_603790	3090.67	-0.434235	0.346118	0.0282841	0.461088	28S ribosomal RNA	2237	2136.86	1257	1316.18	3596	2743.09	4632	2201.02	5698	2981.85	2909	1689.24	rRNA
TVAG_541580	2388.51	-0.432333	0.352878	0.029385	0.473618	28S ribosomal RNA	1736	1658.29	933	976.923	2817	2148.85	3604	1712.54	4363	2283.22	2264	1314.69	rRNA
TVAG_598740	2580.25	-0.429296	0.343999	0.0297183	0.475612	28S ribosomal RNA	1924	1837.87	1035	1083.73	2955	2254.12	3888	1847.49	4703	2461.15	2458	1427.34	rRNA
TVAG_549040	2672.6	-0.414817	0.317177	0.0302682	0.481557	28S ribosomal RNA	1930	1843.6	1233	1291.05	3097	2362.44	3893	1849.86	4770	2496.21	2555	1483.67	rRNA
TVAG_607160	2899.61	-0.429356	0.360322	0.0306029	0.483761	28S ribosomal RNA	2055	1963.01	1106	1158.07	3440	2624.09	4389	2085.55	5391	2821.19	2746	1594.58	rRNA
TVAG_230450	3460.64	-0.417147	0.364456	0.0333543	0.515685	28S ribosomal RNA	2454	2344.14	1267	1326.65	4089	3119.15	5258	2498.48	6464	3382.71	3335	1936.61	rRNA
TVAG_124430	4512.5	-0.412642	0.347816	0.0334935	0.516219	28S ribosomal RNA	3371	3220.09	1710	1790.5	5329	4065.05	6823	3242.13	7983	4177.62	4440	2578.28	rRNA
TVAG_560050	2099.98	-0.403081	0.32215	0.0339991	0.517767	28S ribosomal RNA	1585	1514.05	895	937.135	2378	1813.98	3070	1458.79	3712	1942.55	2111	1225.84	rRNA
TVAG_592330	3295.11	-0.392454	0.316239	0.0364011	0.547348	28S ribosomal RNA	2392	2284.92	1488	1558.05	3736	2849.88	4895	2325.99	5917	3096.45	3181	1847.18	rRNA
TVAG_542820	2057.66	-0.375552	0.321458	0.0427706	0.602699	28S ribosomal RNA	1540	1471.06	850	890.016	2292	1748.37	2980	1416.03	3672	1921.61	2172	1261.26	rRNA
TVAG_532600	3064.99	-0.371417	0.320022	0.0436844	0.612578	28S ribosomal RNA	2089	1995.48	1408	1474.29	3550	2708	4659	2213.85	5613	2937.37	2853	1656.72	rRNA
TVAG_576990	2093.09	-0.367019	0.310929	0.0449039	0.615656	28S ribosomal RNA	1542	1472.97	920	963.311	2373	1810.16	3102	1474	3660	1915.33	2124	1233.39	rRNA
TVAG_587560	2032.5	-0.365816	0.313004	0.0452346	0.615656	28S ribosomal RNA	1570	1499.72	850	890.016	2227	1698.79	2901	1378.49	3550	1857.77	2208	1282.17	rRNA
TVAG_569060	599.759	-0.35338	0.280014	0.0454405	0.615656	16S ribosomal RNA	427	407.885	407	426.161	698	532.446	760	361.135	1004	525.408	532	308.929	rRNA
TVAG_597600	2284.03	-0.355642	0.292205	0.0460688	0.619732	28S ribosomal RNA	1718	1641.09	1070	1120.37	2593	1977.98	3248	1543.37	3829	2003.77	2421	1405.86	rRNA
TVAG_550240	2088.43	-0.356102	0.291383	0.0471311	0.626621	28S ribosomal RNA	1585	1514.05	987	1033.47	2274	1734.64	2882	1369.46	3600	1883.93	2283	1325.72	rRNA
TVAG_600950	2424.99	-0.338771	0.276751	0.0514176	0.664015	28S ribosomal RNA	1761	1682.17	1271	1330.84	2691	2052.74	3403	1617.03	4147	2170.19	2506	1455.22	rRNA
TVAG_570880	619.182	-0.331693	0.267236	0.0534126	0.687809	16S ribosomal RNA	475	453.736	406	425.114	700	533.971	860	408.652	981	513.372	537	311.832	rRNA
TVAG_542140	2286.01	-0.325869	0.274389	0.0578178	0.710468	28S ribosomal RNA	1663	1588.55	1227	1284.76	2508	1913.14	3367	1599.92	3910	2046.16	2225	1292.04	rRNA
TVAG_537080	577.007	-0.322897	0.267441	0.0581465	0.710468	16S ribosomal RNA	440	420.303	339	354.959	615	469.132	822	390.595	968	506.569	548	318.22	rRNA
TVAG_576450	361.957	-0.320084	0.271126	0.0609954	0.730168	16S ribosomal RNA	300	286.57	201	210.463	383	292.159	530	251.844	573	299.859	348	202.081	rRNA
TVAG_299590	1486.17	-0.325903	0.295591	0.0613612	0.731036	28S ribosomal RNA	1114	1064.13	659	690.024	1679	1280.77	2229	1059.17	2490	1303.05	1560	905.881	rRNA
TVAG_601240	2587.26	-0.300043	0.251282	0.069012	0.782609	28S ribosomal RNA	1964	1876.08	1508	1578.99	2723	2077.15	3680	1748.65	4262	2230.37	2618	1520.25	rRNA
TVAG_561840	768.912	-0.30065	0.252886	0.0692612	0.783477	16S ribosomal RNA	573	547.349	520	544.48	866	660.599	1023	486.106	1207	631.641	721	418.679	rRNA
TVAG_555490	732.69	-0.298591	0.248621	0.0702072	0.788752	16S ribosomal RNA	566	540.662	485	507.833	809	617.118	995	472.801	1130	591.346	696	404.162	rRNA
TVAG_514690	445.663	-0.295447	0.258857	0.0746673	0.814732	16S ribosomal RNA	338	322.869	304	318.312	470	358.524	596	283.205	738	386.206	408	236.923	rRNA
TVAG_547450	810.514	-0.290967	0.247672	0.0752133	0.815279	16S ribosomal RNA	653	623.768	515	539.245	855	652.208	1172	556.907	1255	656.76	752	436.681	rRNA
TVAG_564170	519.603	-0.289491	0.250358	0.0768694	0.824005	16S ribosomal RNA	420	401.198	338	353.912	553	421.837	738	350.681	798	417.605	478	277.571	rRNA
TVAG_539320	1009.59	-0.284549	0.240336	0.0777837	0.825009	16S ribosomal RNA	804	768.008	669	700.495	1088	829.944	1401	665.723	1525	798.055	962	558.626	rRNA
TVAG_549990	587.656	-0.288162	0.250963	0.0780142	0.825679	16S ribosomal RNA	483	461.378	423	442.914	610	465.318	787	373.964	910	476.217	516	299.637	rRNA
TVAG_540760	494.337	-0.286386	0.250384	0.0793688	0.832865	16S ribosomal RNA	372	355.347	317	331.924	547	417.26	661	314.092	775	405.569	496	288.024	rRNA
TVAG_467140	3493.67	-0.286885	0.26588	0.0807259	0.838369	28S ribosomal RNA	2721	2599.19	1691	1770.61	3741	2853.69	5170	2456.67	5643	2953.07	3819	2217.67	rRNA
TVAG_589790	601.823	-0.28277	0.245996	0.0818161	0.842926	16S ribosomal RNA	476	454.691	411	430.349	637	485.914	822	390.595	936	489.823	560	325.188	rRNA
TVAG_367750	947.818	-0.279495	0.247442	0.0841677	0.857676	16S ribosomal RNA	724	691.589	613	641.859	1032	787.226	1373	652.418	1480	774.506	870	505.203	rRNA
TVAG_563010	531.873	-0.279837	0.251919	0.0855925	0.867284	16S ribosomal RNA	405	386.87	359	375.901	568	433.28	742	352.581	853	446.388	483	280.475	rRNA
TVAG_510710	2610.03	-0.273496	0.249294	0.0863571	0.867284	28S ribosomal RNA	1948	1860.8	1491	1561.19	2682	2045.87	3787	1799.5	4394	2299.45	2680	1556.26	rRNA
TVAG_427410	5812.52	-0.290169	0.285781	0.0882793	0.870571	28S ribosomal RNA	4392	4195.39	2548	2667.95	6248	4766.07	9249	4394.91	9802	5129.53	6039	3506.8	rRNA
TVAG_603460	351.067	-0.279784	0.267146	0.088434	0.870571	16S ribosomal RNA	253	241.674	254	265.958	392	299.024	466	221.432	576	301.429	299	173.627	rRNA
TVAG_606270	2448.93	-0.273371	0.244764	0.0891743	0.874369	28S ribosomal RNA	1766	1686.94	1528	1599.93	2616	1995.53	3436	1632.71	4042	2115.24	2452	1423.86	rRNA
TVAG_212940	465.906	-0.275567	0.253179	0.089709	0.876779	16S ribosomal RNA	342	326.69	299	313.076	493	376.068	639	303.638	775	405.569	456	264.796	rRNA
TVAG_585610	381.693	-0.272806	0.247071	0.090664	0.876779	16S ribosomal RNA	299	285.615	239	250.252	411	313.517	513	243.766	587	307.186	397	230.535	rRNA
TVAG_568330	1909.21	-0.271872	0.245863	0.0909086	0.876779	28S ribosomal RNA	1439	1374.58	1076	1126.66	2085	1590.47	2709	1287.25	2985	1562.1	2063	1197.97	rRNA
TVAG_571480	527.09	-0.272523	0.246156	0.0909356	0.876779	16S ribosomal RNA	395	377.317	340	356.006	574	437.856	718	341.177	830	434.351	527	306.025	rRNA
TVAG_587830	827.867	-0.27108	0.245835	0.091689	0.876779	16S ribosomal RNA	623	595.111	604	632.435	889	678.143	1075	510.815	1315	688.159	763	443.069	rRNA
TVAG_573580	432.719	-0.271751	0.248608	0.0919237	0.876779	16S ribosomal RNA	332	317.138	291	304.7	466	355.472	597	283.681	678	354.808	406	235.761	rRNA
TVAG_575580	2485.56	-0.270028	0.244101	0.0921362	0.876779	28S ribosomal RNA	1865	1781.51	1457	1525.59	2618	1997.05	3620	1720.14	4021	2104.25	2539	1474.38	rRNA
TVAG_532100	473.275	-0.273267	0.25753	0.0921874	0.876779	16S ribosomal RNA	337	321.914	325	340.3	508	387.511	638	303.163	799	418.129	435	252.601	rRNA
TVAG_530080	558.547	-0.256345	0.328609	0.098582	0.917371	5.8S ribosomal RNA	420	401.198	146	152.873	659	502.696	978	464.723	967	506.046	562	326.349	rRNA
TVAG_531560	908.809	-0.259665	0.237156	0.100425	0.921171	16S ribosomal RNA	702	670.574	623	652.329	958	730.778	1263	600.149	1411	738.397	860	499.396	rRNA
TVAG_523770	457.409	-0.262971	0.250588	0.101082	0.92388	16S ribosomal RNA	333	318.093	305	319.359	526	401.241	639	303.638	699	365.797	428	248.537	rRNA
TVAG_501880	711.697	-0.260872	0.247023	0.101529	0.92388	16S ribosomal RNA	513	490.035	463	484.797	772	588.894	1012	480.879	1155	604.429	676	392.548	rRNA
TVAG_587980	583.503	-0.259227	0.242971	0.103312	0.931512	16S ribosomal RNA	467	446.094	419	438.726	596	454.638	801	380.617	912	477.263	524	304.283	rRNA
TVAG_515010	707.52	-0.258469	0.2467	0.104004	0.934245	16S ribosomal RNA	518	494.811	482	504.691	787	600.336	1008	478.978	1105	578.263	639	371.063	rRNA
TVAG_582270	889.107	-0.257257	0.240792	0.104184	0.934245	16S ribosomal RNA	678	647.649	610	638.717	990	755.188	1267	602.049	1327	694.439	810	470.361	rRNA
TVAG_545430	704.056	-0.252282	0.311067	0.107587	0.939873	5.8S ribosomal RNA	584	557.857	210	219.886	745	568.298	1199	569.737	1191	623.268	749	434.939	rRNA
TVAG_555150	575.057	-0.248221	0.312971	0.109911	0.939873	5.8S ribosomal RNA	428	408.84	171	179.05	672	512.612	1005	477.553	974	509.709	585	339.705	rRNA
TVAG_542850	609.418	-0.251773	0.240957	0.110312	0.939873	16S ribosomal RNA	457	436.542	420	439.773	634	483.625	840	399.149	982	513.895	578	335.64	rRNA
TVAG_586540	502.599	-0.24873	0.241448	0.113909	0.961987	16S ribosomal RNA	396	378.273	361	377.995	504	384.459	684	325.021	803	420.222	462	268.28	rRNA
TVAG_555050	442.394	-0.248707	0.245059	0.114992	0.96782	16S ribosomal RNA	357	341.019	316	330.877	472	360.049	630	299.362	657	343.818	383	222.405	rRNA
TVAG_603810	441.31	-0.247334	0.242154	0.115891	0.973724	16S ribosomal RNA	333	318.093	296	309.935	470	358.524	624	296.51	692	362.134	419	243.31	rRNA
TVAG_528510	559.869	-0.243823	0.235772	0.118321	0.980451	16S ribosomal RNA	448	427.945	395	413.596	574	437.856	779	370.163	855	447.434	522	303.122	rRNA
TVAG_602620	35.0532	-0.213631	0.324119	0.118441	0.980451	5.8S ribosomal RNA	42	40.1198	11	11.5179	33	25.1729	57	27.0851	51	26.6891	31	18.0015	rRNA
TVAG_545110	746.24	-0.24317	0.301758	0.118481	0.980451	5.8S ribosomal RNA	592	565.498	231	241.875	827	630.849	1235	586.844	1228	642.631	836	485.459	rRNA
TVAG_505420	547.062	-0.244966	0.242579	0.119159	0.982152	16S ribosomal RNA	423	404.064	421	440.82	591	450.824	701	333.099	827	432.781	495	287.443	rRNA
TVAG_521180	1840.07	-0.242485	0.242578	0.120418	0.984523	28S ribosomal RNA	1391	1328.73	997	1043.94	1922	1466.13	2698	1282.03	2934	1535.41	2038	1183.45	rRNA
TVAG_521460	2555.18	-0.24088	0.233323	0.121638	0.984523	28S ribosomal RNA	1875	1791.06	1575	1649.15	2660	2029.09	3660	1739.15	4111	2151.35	2673	1552.19	rRNA
TVAG_505540	872.049	-0.241213	0.237483	0.121768	0.984523	16S ribosomal RNA	643	614.215	557	583.222	962	733.829	1282	609.177	1332	697.056	846	491.266	rRNA
TVAG_572600	646.992	-0.241087	0.242205	0.123075	0.990226	16S ribosomal RNA	479	457.557	478	500.503	685	522.529	878	417.205	1032	540.061	579	336.221	rRNA
TVAG_579470	1332.53	-0.237583	0.300187	0.124616	0.992482	5.8S ribosomal RNA	994	949.503	415	434.537	1494	1139.65	2291	1088.63	2267	1186.36	1429	829.81	rRNA
TVAG_605620	695.156	-0.235022	0.234893	0.128951	0.999598	16S ribosomal RNA	526	502.453	517	541.339	740	564.484	921	437.638	1067	558.377	651	378.031	rRNA
TVAG_541310	861.193	-0.234572	0.236749	0.131216	0.999598	16S ribosomal RNA	647	618.036	644	674.318	927	707.13	1173	557.383	1318	689.729	773	448.876	rRNA
TVAG_548980	627.603	-0.227841	0.295316	0.133901	0.999598	5.8S ribosomal RNA	478	456.602	194	203.133	707	539.311	1072	509.39	1039	543.724	688	399.517	rRNA
TVAG_545420	2339.47	-0.235485	0.267971	0.136012	0.999598	28S ribosomal RNA	1735	1657.33	1042	1091.05	2412	1839.91	3940	1872.2	3982	2083.84	2390	1387.86	rRNA
TVAG_539930	1111.27	-0.218854	0.298795	0.139107	0.999598	5.8S ribosomal RNA	803	767.053	322	337.159	1263	963.437	2072	984.567	1929	1009.47	1083	628.89	rRNA
TVAG_603430	603.479	-0.214214	0.299976	0.139896	0.999598	5.8S ribosomal RNA	456	435.587	157	164.391	710	541.599	1080	513.191	992	519.128	640	371.643	rRNA
TVAG_578290	732.687	-0.228243	0.242884	0.14007	0.999598	16S ribosomal RNA	564	538.752	575	602.07	761	580.503	997	473.751	1146	599.719	608	353.061	rRNA
TVAG_578080	968.225	-0.225903	0.231617	0.140455	0.999598	16S ribosomal RNA	722	689.679	660	691.071	1067	813.925	1418	673.801	1438	752.527	907	526.688	rRNA
TVAG_543890	2286.88	-0.230537	0.261356	0.140649	0.999598	28S ribosomal RNA	1700	1623.9	1054	1103.62	2429	1852.88	3842	1825.63	3736	1955.1	2337	1357.08	rRNA
TVAG_589200	865.192	-0.223028	0.228001	0.143823	0.999598	16S ribosomal RNA	650	620.902	608	636.623	934	712.47	1218	578.766	1293	676.646	832	483.136	rRNA
TVAG_550990	1013.81	-0.222367	0.233271	0.143963	0.999598	16S ribosomal RNA	732	699.231	701	734.001	1095	835.284	1476	701.361	1581	827.361	938	544.69	rRNA
TVAG_504820	853.758	-0.223336	0.233031	0.144836	0.999598	16S ribosomal RNA	637	608.484	650	680.6	906	691.111	1138	540.751	1316	688.683	784	455.263	rRNA
TVAG_537500	886.713	-0.220881	0.284101	0.145167	0.999598	5.8S ribosomal RNA	724	691.589	292	305.747	970	739.932	1507	716.092	1382	723.221	993	576.628	rRNA
TVAG_405600	497.087	-0.223359	0.235483	0.145862	0.999598	16S ribosomal RNA	366	349.616	338	353.912	531	405.055	719	341.652	773	404.522	471	273.506	rRNA
TVAG_556990	2450.21	-0.2243	0.257848	0.146077	0.999598	28S ribosomal RNA	1757	1678.35	1161	1215.66	2628	2004.68	4081	1939.2	4048	2118.38	2510	1457.54	rRNA
TVAG_543010	1716.87	-0.222822	0.240722	0.147273	0.999598	28S ribosomal RNA	1282	1224.61	903	945.511	1789	1364.68	2560	1216.45	2730	1428.65	1949	1131.77	rRNA
TVAG_574440	984.115	-0.221982	0.233839	0.148479	0.999598	16S ribosomal RNA	725	692.545	752	787.402	1022	779.598	1311	622.957	1563	817.941	901	523.204	rRNA
TVAG_469780	2445.46	-0.216357	0.258858	0.150812	0.999598	28S ribosomal RNA	1810	1728.97	1085	1136.08	2583	1970.35	4113	1954.4	4020	2103.73	2569	1491.8	rRNA
TVAG_607640	2338.84	-0.218313	0.227272	0.150979	0.999598	28S ribosomal RNA	1718	1641.09	1423	1489.99	2398	1829.23	3343	1588.52	3725	1949.35	2565	1489.48	rRNA
TVAG_386990	2090.52	-0.21431	0.221545	0.152562	0.999598	28S ribosomal RNA	1581	1510.22	1321	1383.19	2118	1615.64	2940	1397.02	3256	1703.91	2286	1327.46	rRNA
TVAG_586130	854.318	-0.214204	0.281792	0.152735	0.999598	5.8S ribosomal RNA	648	618.992	282	295.276	979	746.797	1440	684.255	1347	704.905	971	563.853	rRNA
TVAG_602610	634.825	-0.217104	0.236951	0.153123	0.999598	16S ribosomal RNA	491	469.02	513	537.151	661	504.221	811	385.369	971	508.139	561	325.769	rRNA
TVAG_540160	1585.08	-0.209466	0.2854	0.153185	0.999598	5.8S ribosomal RNA	1250	1194.04	476	498.409	1706	1301.36	2768	1315.29	2613	1367.42	1760	1022.02	rRNA
TVAG_556650	1070.57	-0.213798	0.220739	0.154355	0.999598	16S ribosomal RNA	851	812.904	767	803.109	1100	839.098	1502	713.716	1571	822.128	1038	602.759	rRNA
TVAG_346010	3682.84	-0.21181	0.22591	0.156554	0.999598	28S ribosomal RNA	2792	2667.01	2164	2265.88	3742	2854.46	5524	2624.88	5748	3008.01	3969	2304.77	rRNA
TVAG_551050	773.003	-0.208907	0.282628	0.157045	0.999598	5.8S ribosomal RNA	633	604.663	239	250.252	836	637.714	1320	627.234	1217	636.874	883	512.752	rRNA
TVAG_603050	2492.59	-0.213556	0.230566	0.157353	0.999598	28S ribosomal RNA	1827	1745.21	1428	1495.23	2579	1967.3	3671	1744.37	3960	2072.33	2769	1607.94	rRNA
TVAG_460420	2799.67	-0.214501	0.235778	0.157717	0.999598	28S ribosomal RNA	2250	2149.28	1446	1514.07	2852	2175.55	4163	1978.16	4217	2206.82	3283	1906.41	rRNA
TVAG_527060	713.668	-0.214321	0.230735	0.158136	0.999598	16S ribosomal RNA	528	504.364	542	567.516	765	583.554	955	453.794	1086	568.32	665	386.161	rRNA
TVAG_593140	948.765	-0.21344	0.225857	0.158515	0.999598	16S ribosomal RNA	727	694.455	632	661.753	981	748.323	1419	674.276	1440	753.574	914	530.753	rRNA
TVAG_582190	2924.2	-0.213178	0.251954	0.160634	0.999598	28S ribosomal RNA	2252	2151.19	1334	1396.8	3033	2313.62	4826	2293.2	4641	2428.7	3181	1847.18	rRNA
TVAG_543620	945.379	-0.211422	0.225912	0.161416	0.999598	16S ribosomal RNA	715	682.992	632	661.753	982	749.085	1411	670.475	1443	755.144	911	529.011	rRNA
TVAG_538440	924.693	-0.211491	0.228882	0.161852	0.999598	16S ribosomal RNA	687	656.246	696	728.766	989	754.425	1277	606.801	1399	732.118	846	491.266	rRNA
TVAG_576670	923.267	-0.211712	0.233365	0.163124	0.999598	16S ribosomal RNA	672	641.917	728	762.273	986	752.137	1210	574.964	1433	749.91	835	484.878	rRNA
TVAG_546240	814.72	-0.211418	0.234683	0.163793	0.999598	16S ribosomal RNA	587	560.722	645	675.365	871	664.413	1053	500.361	1276	667.75	742	430.874	rRNA
TVAG_550100	539.294	-0.210417	0.228667	0.164003	0.999598	16S ribosomal RNA	404	385.915	404	423.019	568	433.28	717	340.702	821	429.642	520	301.96	rRNA
TVAG_517270	1579.29	-0.201529	0.281894	0.164091	0.999598	5.8S ribosomal RNA	1236	1180.67	468	490.032	1686	1286.11	2742	1302.94	2618	1370.04	1796	1042.92	rRNA
TVAG_602530	839.975	-0.208943	0.223247	0.164493	0.999598	16S ribosomal RNA	655	625.678	616	645	852	649.919	1171	556.432	1269	664.087	799	463.974	rRNA
TVAG_571680	529.538	-0.211717	0.228926	0.16485	0.999598	16S ribosomal RNA	404	385.915	397	415.69	550	419.549	715	339.752	804	420.745	502	291.508	rRNA
TVAG_535960	1684.16	-0.204607	0.283037	0.166327	0.999598	5.8S ribosomal RNA	1346	1285.74	504	527.727	1850	1411.21	2998	1424.58	2661	1392.54	1859	1079.51	rRNA
TVAG_505890	850.2	-0.208025	0.228244	0.167566	0.999598	16S ribosomal RNA	647	618.036	634	663.847	900	686.534	1211	575.439	1269	664.087	762	442.488	rRNA
TVAG_566350	1914.34	-0.206125	0.225477	0.169199	0.999598	28S ribosomal RNA	1506	1438.58	1084	1135.03	1962	1496.65	2816	1338.1	2851	1491.97	2190	1271.72	rRNA
TVAG_510370	864.219	-0.200468	0.276046	0.170533	0.999598	5.8S ribosomal RNA	669	639.051	277	290.041	944	720.098	1442	685.205	1387	725.838	1024	594.629	rRNA
TVAG_539720	781.256	-0.205765	0.223243	0.170686	0.999598	16S ribosomal RNA	578	552.125	541	566.469	811	618.644	1105	525.071	1204	630.071	783	454.682	rRNA
TVAG_585180	1770.18	-0.206629	0.23912	0.171604	0.999598	28S ribosomal RNA	1259	1202.64	925	968.547	1890	1441.72	2685	1275.85	2825	1478.36	2014	1169.52	rRNA
TVAG_562320	1092.37	-0.204409	0.223472	0.172212	0.999598	16S ribosomal RNA	833	795.71	822	860.698	1162	886.392	1519	721.794	1602	838.351	1014	588.822	rRNA
TVAG_580010	3187.97	-0.200869	0.269394	0.172959	0.999598	5.8S ribosomal RNA	2686	2565.76	1085	1136.08	3269	2493.65	5058	2403.45	4937	2583.61	3993	2318.71	rRNA
TVAG_598130	982.542	-0.204596	0.228878	0.174002	0.999598	16S ribosomal RNA	746	712.605	683	715.154	1013	772.733	1504	714.666	1506	788.112	876	508.687	rRNA
TVAG_574500	2194.05	-0.201099	0.215996	0.17565	0.999598	28S ribosomal RNA	1676	1600.97	1443	1510.93	2218	1691.93	3179	1510.59	3327	1741.07	2304	1337.92	rRNA
TVAG_502090	783.328	-0.202938	0.230501	0.175954	0.999598	16S ribosomal RNA	592	565.498	617	646.047	823	627.798	1068	507.489	1186	620.652	688	399.517	rRNA
TVAG_526080	1965.51	-0.203367	0.234254	0.176873	0.999598	28S ribosomal RNA	1525	1456.73	1019	1066.97	1989	1517.24	2922	1388.47	3040	1590.88	2330	1353.01	rRNA
TVAG_544800	1631.98	-0.194632	0.274818	0.177384	0.999598	5.8S ribosomal RNA	1272	1215.06	511	535.057	1769	1349.42	2869	1363.28	2619	1370.56	1841	1069.06	rRNA
TVAG_607560	1882.45	-0.204664	0.226765	0.17773	0.999598	28S ribosomal RNA	1513	1445.27	1055	1104.67	1829	1395.19	2777	1319.57	2882	1508.19	2172	1261.26	rRNA
TVAG_551120	726.006	-0.202724	0.231891	0.178021	0.999598	16S ribosomal RNA	540	515.826	573	599.975	753	574.401	983	467.099	1129	590.823	640	371.643	rRNA
TVAG_578600	849.369	-0.201192	0.225699	0.179062	0.999598	16S ribosomal RNA	674	643.828	666	697.354	851	649.156	1153	547.879	1276	667.75	768	445.972	rRNA
TVAG_539490	1623.69	-0.206873	0.22911	0.180245	0.999598	28S ribosomal RNA	1270	1213.15	900	942.37	1629	1242.63	2326	1105.26	2477	1296.25	1940	1126.54	rRNA
TVAG_524140	1584.24	-0.199923	0.223066	0.18087	0.999598	28S ribosomal RNA	1246	1190.22	919	962.264	1566	1194.57	2340	1111.91	2418	1265.38	1793	1041.18	rRNA
TVAG_539080	931.525	-0.199849	0.230525	0.183258	0.999598	16S ribosomal RNA	689	658.156	735	769.602	1006	767.393	1282	609.177	1393	728.978	811	470.942	rRNA
TVAG_606250	1587.15	-0.191458	0.272855	0.183525	0.999598	5.8S ribosomal RNA	1204	1150.1	510	534.01	1726	1316.62	2858	1358.06	2579	1349.63	1732	1005.76	rRNA
TVAG_602680	1752.46	-0.190838	0.276825	0.18629	0.999598	5.8S ribosomal RNA	1403	1340.19	516	540.292	1834	1399	3147	1495.38	2852	1492.49	1965	1141.06	rRNA
TVAG_565000	1062.6	-0.196101	0.22254	0.187203	0.999598	16S ribosomal RNA	784	748.903	803	840.803	1087	829.181	1458	692.808	1651	863.993	1009	585.919	rRNA
TVAG_555450	1372.55	-0.187472	0.278987	0.187534	0.999598	5.8S ribosomal RNA	1014	968.607	390	408.36	1554	1185.42	2529	1201.72	2237	1170.66	1486	862.909	rRNA
TVAG_606310	708.836	-0.196548	0.225987	0.187691	0.999598	16S ribosomal RNA	494	471.886	501	524.586	768	585.843	998	474.227	1097	574.077	700	406.485	rRNA
TVAG_540780	1065.4	-0.195058	0.222268	0.189661	0.999598	16S ribosomal RNA	817	780.426	808	846.039	1091	832.232	1509	717.042	1599	836.781	972	564.433	rRNA
TVAG_551110	982.674	-0.194131	0.222978	0.191262	0.999598	16S ribosomal RNA	754	720.246	781	817.768	1009	769.681	1298	616.78	1471	769.796	915	531.334	rRNA
TVAG_598720	2275.67	-0.193856	0.219223	0.191483	0.999598	28S ribosomal RNA	1641	1567.54	1469	1538.16	2282	1740.75	3242	1540.52	3639	1904.34	2479	1439.54	rRNA
TVAG_516280	624.195	-0.194154	0.224234	0.192178	0.999598	16S ribosomal RNA	492	469.975	473	495.268	601	458.452	869	412.929	970	507.616	580	336.802	rRNA
TVAG_558910	2177.97	-0.191825	0.213828	0.19258	0.999598	28S ribosomal RNA	1674	1599.06	1423	1489.99	2144	1635.48	3158	1500.61	3331	1743.16	2334	1355.34	rRNA
TVAG_538120	1705.24	-0.182184	0.276802	0.192594	0.999598	5.8S ribosomal RNA	1334	1274.28	463	484.797	1834	1399	3071	1459.27	2783	1456.39	1942	1127.71	rRNA
TVAG_545290	1054.48	-0.19185	0.219602	0.194412	0.999598	16S ribosomal RNA	777	742.217	787	824.05	1118	852.828	1462	694.709	1572	822.651	1017	590.565	rRNA
TVAG_604520	2755.18	-0.191612	0.233698	0.196314	0.999598	28S ribosomal RNA	1944	1856.97	1548	1620.88	2816	2148.09	4509	2142.57	4519	2364.86	2783	1616.07	rRNA
TVAG_607660	692.945	-0.189768	0.222206	0.199911	0.999598	16S ribosomal RNA	539	514.871	496	519.351	717	546.939	1040	494.184	1013	530.118	635	368.74	rRNA
TVAG_581110	1595.02	-0.180915	0.271323	0.201208	0.999598	5.8S ribosomal RNA	1249	1193.09	480	502.597	1705	1300.6	2945	1399.4	2558	1338.64	1742	1011.57	rRNA
TVAG_603090	1033.76	-0.188779	0.222667	0.20164	0.999598	16S ribosomal RNA	730	697.321	739	773.79	1118	852.828	1507	716.092	1569	821.081	984	571.402	rRNA
TVAG_581990	1629.43	-0.180962	0.270242	0.203228	0.999598	5.8S ribosomal RNA	1268	1211.24	493	516.209	1771	1350.95	2920	1387.52	2572	1345.97	1859	1079.51	rRNA
TVAG_508630	1083.04	-0.18734	0.216269	0.203272	0.999598	16S ribosomal RNA	836	798.576	836	875.357	1137	867.322	1449	688.531	1550	811.138	1059	614.954	rRNA
TVAG_540610	905.574	-0.186557	0.21558	0.204606	0.999598	16S ribosomal RNA	706	674.395	662	693.165	908	692.637	1292	613.929	1342	702.289	881	511.59	rRNA
TVAG_536780	1090.17	-0.186723	0.218509	0.204841	0.999598	16S ribosomal RNA	855	816.725	834	873.263	1130	861.982	1546	734.624	1564	818.465	1002	581.854	rRNA
TVAG_350330	1496.66	-0.186958	0.220124	0.204888	0.999598	16S ribosomal RNA	1178	1125.27	1145	1198.9	1513	1154.14	2170	1031.13	2201	1151.82	1331	772.902	rRNA
TVAG_567310	1967.31	-0.187287	0.228203	0.206081	0.999598	28S ribosomal RNA	1509	1441.45	1040	1088.96	1990	1518	2998	1424.58	3006	1573.08	2308	1340.24	rRNA
TVAG_542010	2341.41	-0.183888	0.23653	0.206108	0.999598	28S ribosomal RNA	1671	1596.2	1224	1281.62	2356	1797.19	3931	1867.92	3879	2029.94	2410	1399.47	rRNA
TVAG_595330	1904.21	-0.187864	0.231987	0.20686	0.999598	28S ribosomal RNA	1533	1464.37	956	1001.01	1908	1455.45	2963	1407.95	2833	1482.55	2244	1303.07	rRNA
TVAG_489060	5074.37	-0.185462	0.216595	0.206974	0.999598	28S ribosomal RNA	3808	3637.53	3084	3229.19	5151	3929.27	7742	3678.82	7694	4026.39	5495	3190.91	rRNA
TVAG_543720	1789.29	-0.18553	0.22357	0.207417	0.999598	28S ribosomal RNA	1438	1373.63	977	1022.99	1763	1344.84	2684	1275.38	2664	1394.11	2109	1224.68	rRNA
TVAG_589690	2306.09	-0.183278	0.213167	0.210498	0.999598	28S ribosomal RNA	1769	1689.81	1497	1567.48	2204	1681.25	3359	1596.12	3597	1882.36	2502	1452.89	rRNA
TVAG_518130	2925.24	-0.184762	0.218019	0.210537	0.999598	28S ribosomal RNA	2148	2051.84	1792	1876.36	2954	2253.36	4429	2104.56	4541	2376.37	3169	1840.22	rRNA
TVAG_606810	842.954	-0.184795	0.219866	0.210852	0.999598	16S ribosomal RNA	620	592.245	635	664.894	852	649.919	1171	556.432	1309	685.019	810	470.361	rRNA
TVAG_543710	992.361	-0.184555	0.223411	0.211345	0.999598	16S ribosomal RNA	735	702.097	775	811.485	1022	779.598	1395	662.872	1516	793.346	888	515.655	rRNA
TVAG_605360	1775.16	-0.183247	0.220349	0.212535	0.999598	28S ribosomal RNA	1440	1375.54	998	1044.98	1751	1335.69	2558	1215.5	2595	1358	2153	1250.23	rRNA
TVAG_422860	2530.87	-0.182064	0.240112	0.212991	0.999598	28S ribosomal RNA	1838	1755.72	1211	1268.01	2605	1987.14	4277	2032.33	4075	2132.51	2739	1590.52	rRNA
TVAG_529070	833.497	-0.172317	0.267908	0.214166	0.999598	5.8S ribosomal RNA	680	649.559	241	252.346	874	666.701	1454	690.907	1305	682.926	1002	581.854	rRNA
TVAG_605850	1667.75	-0.176155	0.221818	0.215404	0.999598	28S ribosomal RNA	1361	1300.07	901	943.417	1650	1258.65	2494	1185.09	2430	1271.66	1995	1158.48	rRNA
TVAG_594650	1847.87	-0.181373	0.226717	0.2162	0.999598	28S ribosomal RNA	1494	1427.12	961	1006.24	1846	1408.16	2849	1353.78	2710	1418.18	2182	1267.07	rRNA
TVAG_596530	2435.98	-0.181852	0.222267	0.216466	0.999598	28S ribosomal RNA	1934	1847.42	1332	1394.71	2412	1839.91	3698	1757.2	3627	1898.06	2856	1658.46	rRNA
TVAG_555280	1931.98	-0.182733	0.224777	0.216649	0.999598	28S ribosomal RNA	1528	1459.6	1037	1085.82	1947	1485.2	3005	1427.91	2852	1492.49	2225	1292.04	rRNA
TVAG_280340	3571.3	-0.17983	0.214787	0.217379	0.999598	28S ribosomal RNA	2811	2685.16	2187	2289.96	3393	2588.23	5475	2601.59	5482	2868.81	3857	2239.73	rRNA
TVAG_541120	928.211	-0.18045	0.22439	0.219043	0.999598	16S ribosomal RNA	684	653.38	730	764.367	1006	767.393	1319	626.758	1353	708.045	812	471.523	rRNA
TVAG_558920	908.327	-0.180065	0.218342	0.219121	0.999598	16S ribosomal RNA	680	649.559	655	685.836	939	716.284	1356	644.34	1354	708.568	850	493.589	rRNA
TVAG_575080	813.974	-0.174697	0.261541	0.219493	0.999598	5.8S ribosomal RNA	617	589.379	275	287.946	857	653.733	1419	674.276	1314	687.636	952	552.82	rRNA
TVAG_528870	1112.42	-0.180249	0.219753	0.219678	0.999598	16S ribosomal RNA	855	816.725	893	935.04	1122	855.88	1510	717.517	1663	870.273	1017	590.565	rRNA
TVAG_607100	2449.18	-0.178848	0.240234	0.219903	0.999598	28S ribosomal RNA	1714	1637.27	1188	1243.93	2493	1901.7	4126	1960.58	4085	2137.74	2643	1534.77	rRNA
TVAG_501890	795.01	-0.179674	0.221963	0.220253	0.999598	16S ribosomal RNA	600	573.14	647	677.459	821	626.272	1046	497.035	1185	620.128	735	426.809	rRNA
TVAG_579840	2366.81	-0.177394	0.209055	0.22111	0.999598	28S ribosomal RNA	1846	1763.36	1559	1632.39	2284	1742.27	3436	1632.71	3569	1867.71	2581	1498.77	rRNA
TVAG_537330	2897.6	-0.179501	0.224855	0.221651	0.999598	28S ribosomal RNA	2096	2002.17	1692	1771.66	2836	2163.35	4642	2205.77	4721	2470.57	3024	1756.01	rRNA
[truncated: 420 more rows]

## Sheet: mRNA
ID	DESeg normalized counts	Fold change (log2)	Standart error of fold change (log2)	P value	adjusted P value	Annotation	A_minus	A_minus_rpm	A_plus	A_plus_rpm	B_minus	B_minus_rpm	B_plus	B_plus_rpm	C_minus	C_minus_rpm	C_plus	C_plus_rpm	groups
[truncated: 22,231 more rows]
