# Supplementary material for: Double-Stranded RNA Viruses Are Released From Trichomonas vaginalis Inside Small Extracellular Vesicles and Modulate the Exosomal Cargo
Source: Front Microbiol. 2022 May 4;13:893692. doi: 10.3389/fmicb.2022.893692 (PMC9114709; doi:10.3389/fmicb.2022.893692)
Supplement: Supplementary file 6 [file Table_5.XLSX]

## Sheet: fragments
Table S5. Distribution of tsRNA fragments in TV79-49c1- (TVV-) and TV79-49c1+ (TVV+).
tRNA groups	fragment groups	rpm TVV-	rpm TVV+	sequence	peak accuracy	percentage per tRNA-groups TVV-	percentage per tRNA-groups TVV+
tRNA-Arg (anticodon CCT)	internal tRNA fragment	50.8432	182.371	ccctcctaaggataagactgtg	high	0.0752392	0.106523
tRNA-Arg (anticodon TCT)	internal tRNA fragment	167.923	496.027	cccttctaaggagaagattggg	high	0.248497	0.289728
tRNA-Asn (anticodon GTT)	3' tRNA fragment	763.784	1672.21	tgtgttcgatccacacggga	low	1.13027	0.976734
tRNA-Asp (anticodon GTC)	5' tRNA fragment	1442.01	4000.16	tcggtcatagtgtaatggttatc	high	2.13393	2.33649
tRNA-Cys (anticodon GCA)	5' tRNA fragment	341.981	407.725	agtagctcaccggtagagcaag	low	0.506074	0.238151
tRNA-Gln (anticodon CTG)	3' tRNA fragment	223.439	524.978	ggttcgattcctggtgtaa	high	0.330651	0.306638
tRNA-Gln (anticodon TTG)	3' tRNA fragment	600.719	1716.26	ggttcgactcctggcg	high	0.888961	1.00246
tRNA-Glu (anticodon CTC)	5' tRNA fragment	2709.03	6304.87	tccgacatcgttcatcggttaggataagc	high	4.00891	3.68266
tRNA-Glu (anticodon TTC)	5' tRNA fragment	6196.12	21927.9	tccgatatcgttcagcggttaggatatgt	high	9.16919	12.808
tRNA-Gly (anticodon CCC)	internal tRNA fragment	54.911	157.101	gattcgattcccgggtggc	high	0.081259	0.0917623
tRNA-Gly (anticodon GCC)	5' tRNA fragment	40286.1	99409.1	tgcacgctggtctcatggtagaatttc	high	59.6165	58.0646
tRNA-Gly (anticodon TCC)	5' tRNA fragment	75.5661	281.606	gctagtgtagtggttatc	high	0.111825	0.164485
tRNA-His (anticodon GTG)	5' tRNA fragment	394.051	669.949	gggcaaatggtataatggttagtattg	low	0.583128	0.391315
tRNA-Ile (anticodon GAT)	5' tRNA fragment	208.77	382.96	ttcgtagctcagtaggtaga	low	0.308944	0.223686
tRNA-Ile (anticodon TAT)	internal tRNA fragment	89.5158	312.936	gtcttataagcagacggtcgcg	high	0.132468	0.182785
tRNA-Leu (anticodon AAG)	3' tRNA fragment	146.035	297.948	gtccgcgagggcctgggttc	high	0.216107	0.174031
tRNA-Leu (anticodon CAA)	5' tRNA fragment	110.412	184.928	aggggcttagctcaatggtagag	low	0.163391	0.108016
tRNA-Lys (anticodon CTT)	5' tRNA fragment	3262.34	6204.59	gcctgtgtagctcaaccggatagagcataa	high	4.8277	3.62409
tRNA-Lys (anticodon TTT)	5' tRNA fragment	584.314	2137.76	caacaggatagagcttt	high	0.864685	1.24866
tRNA-Met (anticodon CAT)	internal tRNA fragment	554.747	1183.55	tcataaccttaaggtcgctggttcgagtc	low	0.820931	0.69131
tRNA-Phe (anticodon AAA)	5' tRNA fragment	1221.46	1518.91	ggggacttagttcaatgggagaata	high	1.80755	0.887191
tRNA-Phe (anticodon GAA)	5' tRNA fragment	1601.98	1766.57	gggactttagctcacctgggagagcgtgc	high	2.37065	1.03185
tRNA-Pro (anticodon AGG)	5' tRNA fragment	178.617	313.013	gggcaattagtctagtggtatgattcg	high	0.264323	0.18283
tRNA-Ser (anticodon CGA)	5' tRNA fragment	417.958	404.632	gggggcttagttcaatgggagaata	high	0.618507	0.236344
tRNA-Thr (anticodon AGT)	internal tRNA fragment	230.873	405.38	cctagtaagcggaaggtcgtgg	low	0.341653	0.236781
tRNA-Thr (anticodon TGT)	3' tRNA fragment	445.088	1425.28	ggttcaactccggtcgtag	high	0.658654	0.832502
tRNA-Tyr (anticodon GTA)	5' tRNA fragment	220.809	1215.56	cagttggaagagcatg	high	0.32676	0.710003
tRNA-Val (anticodon CAC)	5' tRNA fragment	480.921	1226.32	gtctctgtgttctagcggttaggatcca	high	0.711681	0.716289
tRNA-Val (anticodon GAC)	internal tRNA fragment	3080.1	11385.6	ccttgacacggatcagaggcc	high	4.55803	6.65032
tRNA-Val (anticodon TAC)	5' tRNA fragment	1434.96	3088.11	gccccaatagtatatcggttaaaacatat	high	2.12349	1.80376
